# Supplementary material for: A STUB1 ubiquitin ligase/CHIC2 protein complex negatively regulates the IL-3, IL-5, and GM-CSF cytokine receptor common β chain (CSF2RB) protein stability
Source: J Biol Chem. 2022 Sep 13;298(10):102484. doi: 10.1016/j.jbc.2022.102484 (PMC9574515; doi:10.1016/j.jbc.2022.102484)
Supplement: Supporting Table 1 [file mmc1.xls]

## Sheet: TF1 chronic 5 ngml GM-CSF
sgRNA Sequence	Target Gene Symbol	Art.CSF2RB_TF1_Normal_H_Rep1	Art.CSF2RB_TF1_Normal_L_Rep1	Art.CSF2RB_TF1_Normal_H_Rep2	Art.CSF2RB_TF1_Normal_L_Rep2	Art.CSF2RB_TF1_Normal_H_Rep3	Art.CSF2RB_TF1_Normal_L_Rep3
AAAAAGCTGGGTTAGAAGCG	FBXO21	26	60	54	71	32	69
AAAACAGGACAACCGTGCCT	FBXO27	82	129	127	91	76	132
AAAACATAGAAAAACGTGTG	CADPS2	19	73	116	50	47	42
AAAACATCGGCAGATACCAA	FBXO9	15	91	44	72	19	27
AAAACCCCAGGATGGTACTG	SOCS2	29	40	89	60	43	78
AAAACTAACTCACATGAACC	MKRN2	41	104	97	32	27	61
AAAAGAACAACGTTTCATGC	UBR7	26	29	25	34	15	54
AAAAGAATTGAATTTACATG	RNF24	77	201	69	82	65	100
AAAAGATAATTCGAGAACGA	HERC2	37	98	100	26	43	37
AAAAGATTTGCGCACCCAAG	PRC1	36	36	15	57	22	92
AAAAGCTCTCTGTTGAACAA	ANAPC5	31	82	62	125	37	16
AAAATACAGAATGAATACCT	PEX2	32	84	90	168	28	26
AAAATGCATGAAACCAATCA	MYSM1	95	175	56	64	63	35
AAAATGGCTGTAGTTAACTG	UBR3	98	154	82	130	148	94
AAAATGTTAAGGAGTCATCA	TRIM38	26	21	23	47	25	32
AAACAAGAAAGGTCCTCGAG	UBE3A	54	65	105	46	49	86
AAACACATCAATCACTCTGA	PSMD14	16	65	38	31	15	43
AAACAGATCCTACTTTGGGA	KLHL2	42	78	94	24	52	39
AAACAGGACTCTGATCACAT	FBXW10	95	62	57	64	20	33
AAACATCGACGAAAAGGGGC	UBE2L3	16	104	34	79	6	63
AAACATTCACCCAGAAAACC	RNF170	36	121	71	67	25	39
AAACCCCAATTACGCCGGCG	HOXB4	32	171	98	73	33	86
AAACTTACTAGTGACCGAAG	ANAPC5	11	27	6	26	11	2
AAAGACTGACCCATTGACCG	RNF167	74	72	88	97	41	47
AAAGCAGAGGAATCAGACCC	RNF141	46	26	91	50	20	100
AAAGCATACGCATATCAACT	LRR1	44	56	48	47	17	69
AAAGCCAAAACTGATGCTGG	ATG3	78	80	81	44	18	105
AAAGCCAACAACCAAAGCCA	PSMD14	7	77	68	16	25	35
AAAGCCCCTGAAGACACTGG	USP41	32	177	198	182	56	150
AAAGCCTAGAAAATCAACTG	KLHL4	49	84	10	43	46	98
AAAGGAAAGAGATAGAGCAA	FBXO4	34	18	65	77	15	182
AAAGGATTGTGCTCTGACTG	OTUD6B	96	140	82	108	107	99
AAAGGCCCAGATACCCAAGA	DCUN1D1	29	105	72	138	33	34
AAAGGCCTCCAAATAGACGT	CYLD	25	72	46	158	47	69
AAAGTACAACTCTCAGTGAG	USP6	85	179	114	178	102	113
AAAGTAGTGTTGACTAAGGG	RICTOR	84	188	166	68	44	122
AAAGTCGAGAGTCTCTCCGA	ZBTB18	51	70	7	219	36	87
AAAGTGGTGCATTCGAGGAG	RNF165	59	227	18	85	55	102
AAAGTGTTAACAGGACACAC	FBXW11	35	91	88	46	34	35
AAATACATACCTCAGCAAGG	FBXO33	65	129	141	212	32	79
AAATACTAACGGTTTCCCAC	ZNF645	20	104	15	59	58	55
AAATACTTGAAGGACGAAAG	CDC16	9	14	26	56	4	42
AAATATCTGACAAACAAGAG	USP42	39	88	60	87	43	70
AAATCAGTATTCGAAAAGCA	USP54	44	40	30	31	29	25
AAATCCTGATAGTGGCATCG	PRPF19	5	45	12	43	10	82
AAATCGGTCGCTTGCCAAGG	DCAF4	42	85	56	104	53	108
AAATCTCAGAAATCTGAACA	TRIM51	112	172	110	105	51	70
AAATGCAGACTCTCCCATCA	UBE2G2	32	118	66	173	53	54
AAATGGAACACCAATTCCAG	RWDD3	34	42	52	173	47	116
AAATGGATCTATGTTCACAA	FBXO32	15	118	36	78	67	99
AAATTAAAAGAGGCACCAGA	SOCS2	27	74	42	53	36	33
AAATTACCCAGACAGTCACC	G2E3	35	110	62	87	47	36
AACAAACAAGAGGACTGTGT	RNF7	43	135	133	100	121	53
AACAATTTGAGGGATTTCTG	SOCS5	33	49	59	50	64	58
AACACCACCGTACCTTCCCG	FUS	39	277	64	150	101	173
AACACGAGCAGAATTTCAGG	RNF144B	64	135	64	120	50	46
AACAGAGAGTATCCAACACA	BIRC6	31	74	21	41	59	41
AACAGCAGCAGCGGCCCGTA	ZNRF2	127	199	83	152	119	83
AACAGTGATTAACAAGCTGA	CHFR	18	60	70	59	11	17
AACATGCACCTAAGGATGAG	ASB14	51	171	108	76	86	118
AACATTAGTTATACCCACTG	TMF1	62	45	80	43	43	81
AACATTCCGGACATTCATCG	GPR50	104	189	245	126	73	166
AACATTGTAGAACTTGACCA	TULP4	113	172	142	120	97	142
AACCAAGCGTTCTTACAACA	G2E3	64	40	93	41	35	64
AACCACTGTAGGGTTAGCAT	FBXO11	80	40	27	24	70	120
AACCAGTACTACGTCCACCT	RNF213	139	200	161	173	185	210
AACCCCACTTGTGATAGTCG	KLHL30	94	123	124	118	33	63
AACGACTTACCACACCATGG	TRIM45	71	179	125	143	120	122
AACGCAAGCGGCTCTACCAG	RNF25	90	231	76	62	59	59
AACGGCTCCAATGAGGACCG	PCGF2	35	21	31	78	17	35
AACGTCTTGAAGAACAATGG	WWP2	56	100	32	59	67	42
AACTACCTCTTCGTGGCGGG	KBTBD11	21	107	103	111	40	69
AACTAGATGGAGTTACCATG	USP14	23	26	40	47	9	16
AACTCACCAGCAGTACGTGT	UBE2S	34	148	101	115	27	45
AACTGACAGAGTCCGTACTG	BACH1	71	66	92	82	77	127
AACTGCATCCAACAATGACT	SIAH1	115	130	199	219	135	125
AACTGGATCTCACGAAATGT	VPS41	67	107	11	101	13	88
AACTTACTTAGCACACATGT	USP36	32	102	75	153	28	106
AACTTCGAGTAGTAAAAGAG	RNF133	14	77	23	35	37	89
AACTTCGTCGGCGACCTCGG	PDZRN4	20	136	34	71	26	54
AAGAAATTCTCTCGTCAACG	RNF168	47	57	33	83	37	118
AAGAACTGGGGAGTTATAGG	USP30	11	74	75	57	7	8
AAGAAGAGTGCACCTGACTG	TRIM9	28	172	53	134	50	99
AAGAAGATCACACTCAGTAG	MAGEB4	58	166	81	135	39	90
AAGAAGCAAGAGTTAGCCCG	STAMBPL1	74	101	190	66	65	34
AAGAAGTCCATGCTAGACAA	TRIM5	30	104	68	61	34	72
AAGAAGTTACCCTTACTCAA	TRIM69	42	59	48	57	30	68
AAGACAGCTCGGAATCGAGT	USP21	45	131	20	88	65	145
AAGACAGTAGTACAATCGTG	UBR1	89	102	125	99	17	131
AAGACCCAGGATTGCAACAT	LTN1	18	95	28	124	50	71
AAGACCCGAACCAAGCACAT	OTUD4	32	43	36	33	8	20
AAGACCTGAACTATCCCCAG	UBE3D	25	89	74	97	47	62
AAGACGTCCTCAATTACCCC	KLHL20	63	142	129	127	39	150
AAGACTTTGTGATTGTCCGC	SKP2	56	134	88	80	50	123
AAGAGAAATGCACTGTACGG	NFX1	30	49	73	23	51	56
AAGAGAATGATCCATACCAC	EED	47	67	52	73	30	103
AAGAGCATTACCACCCTTCA	SIAH2	46	126	93	79	72	77
AAGAGCGGACCTCAGAACCA	FBXW7	23	89	54	98	15	33
AAGAGCTTTAACCCTCCGTG	UBE3B	84	138	108	87	35	55
AAGAGTCCCTTACTCTGCTG	OTULIN	38	101	141	40	34	66
AAGATATCACAACCATGAGC	ARIH1	31	85	48	72	55	62
AAGATATGACACTTACAAGG	UBE2V2	4	20	39	13	20	52
AAGATGAACAGGAAAACAAA	NANOGNB	16	46	56	23	16	28
AAGATGAGATTGCGGCCGAA	FBXO17	78	184	77	122	34	54
AAGATGCCCACCATAAAGCA	BFAR	32	49	25	34	44	53
AAGATTCTCCATGGGACGAG	RBBP5	60	97	115	66	95	72
AAGATTGTGGCGGTGCACAT	KLHL5	56	127	93	108	77	65
AAGCAGAAATGGAGAGAAGA	NANOGNB	12	94	39	62	33	37
AAGCAGAGGACAGTACGTCT	FBXO18	71	182	126	155	58	136
AAGCCCTCCTTACAAATGGG	UBE2I	7	77	8	34	13	62
AAGCCGAATTAGCCAGTCCA	HERC6	53	178	60	65	145	84
AAGCGCGCCCACCTCGGGAT	UCHL3	53	236	107	403	29	100
AAGCGTTGAAAAGGCGCTGG	OTUD7B	33	115	158	56	25	42
AAGCTAACCTACACCATGAG	SNRNP40	16	214	78	57	28	18
AAGCTCAAATGGTCCAAAGT	RNFT1	55	127	99	33	16	26
AAGCTCGTTGTCTTGTGGAA	HERC2	51	197	173	142	60	93
AAGCTGAAGAAAAACATGGG	OTUD7A	78	136	106	106	49	93
AAGCTTTATGGATTTACCAA	FBXL3	35	80	76	172	45	48
AAGCTTTGCCGCATTCACGT	ASB13	52	157	106	71	65	95
AAGGAAAACTGATCAGACTG	UBE3A	19	89	41	19	22	54
AAGGAAAGATTCATGAACCA	USP16	18	50	62	13	12	22
AAGGACAACACATTTGGATA	LITAF	105	189	100	121	111	87
AAGGACCACTACATCGAGCG	TRIM71	61	118	64	99	71	57
AAGGCAGATGGACTAAGCAA	HLTF	61	220	116	108	87	162
AAGGCTCCCTTATCATATGG	UBE2L3	32	21	32	17	27	39
AAGGCTGACCACATCCGGAA	CISH	76	107	48	73	27	71
AAGGTCACACATAATGGCTG	TRIM36	76	81	129	105	36	73
AAGGTCAGTTGCATTCAGGT	FBXO8	73	123	220	128	143	106
AAGGTCCCTGTACATTCACA	MARCH3	58	116	175	188	74	115
AAGGTCTACCCCATTGACCA	BAP1	41	125	72	86	51	48
AAGGTGTTCCTTAAGTGACT	USP15	31	77	45	157	25	42
AAGGTTTACCTAAAGCACCA	USP54	77	62	121	47	26	60
AAGTACACAACAGTTTCGCC	UCHL5	87	195	94	104	95	104
AAGTATGTCCAGCTCAACGT	TNFAIP1	14	75	64	76	27	76
AAGTATTGAGTGAGTTCTCG	MARCH10	37	198	190	74	23	96
AAGTCCATAGATGCAGGACC	WDR61	41	112	88	179	50	157
AAGTCGAACTGAACCAGCGA	RBBP6	6	51	2	55	24	22
AAGTCGATATCCCTCAGTAC	F9	34	50	63	43	29	21
AAGTCTGTGCTAATCTACAC	FBXL4	39	134	70	115	61	79
AAGTGCACGCGGATGCTCGT	SOCS1	47	70	102	159	51	102
AAGTGGATGGTGCAACACGG	FBXO27	37	154	58	58	40	62
AAGTGGGTCCGACTCAACGT	KCTD5	17	28	14	37	17	26
AAGTTACCTCACCAGCCGCA	MGRN1	54	171	83	124	69	82
AAGTTGCGAATGGATCCCAA	SIAH1	59	144	83	53	51	75
AAGTTTCAGAGATATTGGAC	ARIH2	25	80	30	43	29	61
AAGTTTGGTAGAACTCGAAG	SOCS5	31	71	118	80	23	77
AATAAAACTGGTGCGCAAGG	LNX1	41	88	22	113	43	47
AATACAAACCTGGTCTACGT	ITCH	39	91	99	110	49	60
AATACAAAGCTGACTTCCTG	ASB14	46	91	21	57	67	65
AATACAGTAGACCCACACAC	UBE2U	113	177	80	63	33	65
AATACTGAACCAAATTGCTG	KLHL14	31	67	46	50	17	91
AATACTTACAGTATTAAGTA	HECTD2	54	119	190	94	50	137
AATAGAGTGGAGTGCCCAGG	ASB9	44	97	73	81	43	84
AATAGTCGAAGGCGACATGT	KLHL8	72	196	46	159	98	103
AATATAAAAGTACACTGAGT	WDSUB1	52	103	31	36	34	59
AATATTCCTAGAAAGTTCGG	TRIM39	41	127	90	87	49	85
AATATTCGAAGGGAGGGGCT	UBE2J2	68	108	67	163	23	86
AATCACGAAATGGCCAACGG	TTC3	17	119	39	73	15	59
AATCACGGATCTTCTTGACA	TRIM15	40	47	86	95	47	90
AATCAGTACGTGATTCGGCC	RNF208	69	90	77	24	63	27
AATCAGTATTCCATGAGACA	DCAF17	58	142	44	82	59	157
AATCAGTCCAATTGTTCCAC	UCHL3	51	52	39	37	59	14
AATCCACAAGCTGTTACCAG	RNF169	84	136	120	104	85	106
AATCCTGAATATCAGAAGCT	ATXN3L	21	138	62	46	57	44
AATCGATGGATTGCGCCATG	STAMBP	94	196	74	181	72	69
AATCGATTTACAAACCGAGG	PRC1	11	33	46	23	22	51
AATCGGACTTATTCACGCAG	UCHL1	84	83	72	69	54	97
AATCTTAACAACTTACCAAG	HUWE1	47	142	130	150	24	139
AATCTTCTCTGACAGGACCG	UHRF2	52	165	72	65	50	82
AATCTTGTGTGGACACACTG	RNFT1	102	143	67	66	46	140
AATGAATGGATCTTTCACCG	USP45	95	145	177	114	105	101
AATGACAGTCCCTATCAGGG	UBE2D2	25	123	36	45	44	104
AATGACAGTCCTTACCAAGG	UBE2D4	36	43	40	56	24	18
AATGACCTTTATGTTATAGG	KBTBD12	88	92	132	126	27	100
AATGCAGTGCATATTAACAA	KCMF1	27	72	46	69	24	28
AATGCCATTAGCGATACGAG	DCAF1	9	11	4	67	30	42
AATGCTATTACGGTTGATGC	FBXL6	44	75	88	73	13	118
AATGGAAAGAATGCTCCACG	USP32	19	103	75	21	25	68
AATGGACCGTCACAGGCTTG	RPL19	39	113	26	112	25	88
AATGGAGTAAATAGTTCTAA	UBE2V1	48	150	47	39	16	95
AATGGCACTTCACGGTTAGA	UBE2J1	70	130	147	164	65	59
AATGGCTCTAATGAAGATAG	BMI1	109	82	91	94	57	82
AATGGTCCCACGTAGAACAT	LRRC41	24	56	53	93	41	25
AATGTAGTCCCCATACATGA	UBE2O	36	149	75	43	37	77
AATGTGGTGCTTCGACCCAG	USP37	25	41	31	26	38	17
AATGTGGTTCAGTCCAACAA	DCAF1	19	65	17	36	4	55
AATTACAAGAAAGCGTCACC	RNF135	28	89	76	63	32	50
AATTCCGCTATCTCTTCAAG	RNFT1	15	42	6	55	11	63
AATTCGTACACATCCACCAA	MALT1	91	191	98	118	40	103
AATTGAGCGCAATACATGCA	USP47	44	79	43	202	84	131
AATTGCTGCACACCGAATCG	OTUD7A	55	98	115	214	70	117
AATTGTTCGGATTAAGCGCT	ASB8	20	22	19	107	29	61
AATTTCAAGATATTTGTGAG	RNF14	17	136	112	96	61	26
ACAAAAGATGATAGTGTGGG	TRAF6	49	69	70	72	62	56
ACAAAATCTCTCAAATCCGG	USP25	88	64	101	114	76	73
ACAAACCTAAATATGCCTAG	BRWD1	33	124	53	35	28	52
ACAAAGAATGTCCTACCTGT	RNF2	29	171	38	31	28	91
ACAAAGGCCTTAAACATGCG	USP13	67	137	58	133	54	41
ACAAAGGTCAACTAGTCCTG	RNF6	46	91	31	200	42	160
ACAACAAATACTCATATACC	KCTD10	32	78	65	111	59	57
ACAACAAGTATTCCTACACC	TNFAIP1	29	50	15	54	37	87
ACAACACACGAATTACACAA	ITCH	58	267	181	184	146	90
ACAACAGATGTGGATTACAG	OTUD4	83	182	136	61	154	70
ACAACATCAGCCGAGCCGCG	OSTM1	28	64	43	46	42	15
ACAACCCCAGCACCAACGAG	KLHL42	63	142	95	183	84	122
ACAACCCCATGACCAATCAG	KEAP1	278	291	119	184	184	189
ACAACCCGCAGACGGGTCAG	KLHL21	26	153	39	121	26	44
ACAACCTCATGCCTGCACGA	TRIM54	31	221	85	160	76	54
ACAACCTCTTCAACACAACC	RPL18	45	72	28	65	20	52
ACAACTCAAGCGTGAATGAG	KLHL21	52	141	120	128	69	127
ACAAGAGTCGGAGACCACTG	MPND	14	116	41	50	40	115
ACAAGCAGCCCAGATCAGAA	CADPS2	49	103	86	22	42	155
ACAAGCAGTTGGAGTCCAGA	CISH	115	116	119	107	76	131
ACAAGGCTATCTTAGCAGGT	SPOP	20	126	58	155	69	88
ACAAGTACGAAAATGTCCCC	RFWD3	14	21	45	26	25	13
ACACAACCCAAGCATAGGGG	RNF19A	35	69	53	27	39	39
ACACACAGTGCAATATACAG	TRIM23	26	94	113	46	47	41
ACACAGAGAATGGGTACGTA	PAFAH1B1	16	86	7	137	4	54
ACACAGCAATCACGATCGGT	RNF38	33	27	62	60	45	35
ACACAGGCGTCCTGCATTCG	SH3RF2	49	143	119	173	41	109
ACACCCGGTTAATTGTCACA	ASB11	65	239	61	88	33	103
ACACCTACCGGCAGACTTCG	ZMIZ1	21	79	45	113	40	61
ACACCTATGAAGACCAGCAG	CDCA3	32	68	126	47	39	84
ACACTCAAAGCGGTAATCAG	SHPRH	57	257	44	94	36	148
ACACTCACTCGGGATATGCG	UBE4B	11	93	55	74	30	50
ACACTCCTGATAAAGCCATG	HECTD4	46	174	55	169	15	80
ACAGAAAAGACGGTTATGTG	SOCS4	33	168	65	103	28	49
ACAGAAATCTGGCACCCAAA	UBE2G1	68	141	90	89	51	66
ACAGAACGAATGTCCGCAAG	LONRF1	86	225	102	151	97	212
ACAGAATTGATACTAACTGG	FBXW7	133	169	128	137	98	126
ACAGACAATGACACCTTGTG	RNF182	88	94	98	145	65	125
ACAGACTCTGAGTAGACTGA	TRIM38	23	96	51	102	58	63
ACAGAGCTACTAGTCAACAT	WDTC1	29	132	14	125	53	112
ACAGATAACAACATCCCTCA	RNF25	59	193	80	89	74	96
ACAGATAACTGGGTACCCAG	CDCA3	60	194	96	100	74	63
ACAGATGAAATACAGAAGGG	USP45	34	120	126	82	61	106
ACAGCACCATAAGCCACCCG	UBE3B	58	58	87	46	50	30
ACAGCAGCGCAGAGCTGACA	OSTM1	16	83	24	23	29	57
ACAGCGGCAGACTGAAGGAC	MED8	5	34	26	37	5	27
ACAGCGGTTAGATGGCGTCA	RNF6	56	91	103	83	51	144
ACAGCTGAACACTCTGAACA	MED8	21	105	115	144	47	38
ACAGCTGGCCAGACAAGTCG	SH3RF1	27	139	23	148	15	81
ACAGCTGTATTCTGTACGGG	DTL	17	62	67	163	14	34
ACAGGCGGCGCAACCCCCGG	UNKL	45	95	154	112	26	69
ACAGGGACAGGACTCGACCG	AMFR	6	41	100	60	40	59
ACAGTACCTCTTGGCGCTGG	UBE2E1	26	29	49	111	5	85
ACAGTCACAGAAGGACTCGC	SPSB3	57	184	84	128	85	225
ACAGTCGACTGTATGCACTT	ZRANB1	126	144	78	105	92	91
ACAGTCTGAATTAGACGTAG	UHRF2	54	29	59	119	43	45
ACAGTGCGAGTTCTCCAAAC	DCUN1D1	6	25	8	37	4	48
ACAGTGTGTAACCACTCTCG	CIAO1	54	77	68	65	62	34
ACAGTTGACAGACATTGTAG	KBTBD8	45	83	131	56	70	43
ACATACTACCTTATTCAGCT	ANAPC4	50	191	26	136	28	91
ACATATTGGACAATTCTGTC	RCHY1	59	90	66	62	70	53
ACATCAAGGTGAAACCCAAG	TRIM39	19	78	35	60	18	34
ACATCACAGAACAGCCGTGT	TRIML2	37	115	8	80	52	62
ACATCCAAGTTACTTGACGG	NEDD4	82	110	73	37	72	87
ACATCCACGCCATCCTCGTG	MUL1	29	86	25	70	26	29
ACATTAGTGGGACATACAGG	FBXW7	153	269	150	317	161	214
ACATTCGGGTGAAATAATGG	UBE2I	11	28	4	73	6	13
ACCAAATGGCTGGAATCCCT	RNF5	64	84	64	48	16	17
ACCAAGCTGCAAGTCCTGTG	RFFL	50	163	87	209	100	133
ACCAAGTTGGACTTACAGAG	DCAF13	5	14	27	5	3	19
ACCAATGTTCATATAAATGG	CRBN	47	82	71	108	27	146
ACCACAAAGAGCCATACCAA	PIAS3	30	16	38	81	22	52
ACCACAATATATATGTTGAG	RNF24	38	153	64	115	56	131
ACCACACTTCCCATGCATGG	FBXO45	32	84	53	68	46	146
ACCACTTATAAACCAACCTG	RNF121	21	115	61	57	42	35
ACCAGAATTTGTAGACTGCG	XIAP	85	146	164	93	117	63
ACCAGCGGGCAGTCGTCGCC	ANAPC11	8	79	47	102	13	122
ACCAGGTACCTTATATGAAG	UBE2W	15	45	65	32	45	23
ACCATACCCAAATTATTCCG	USP7	59	130	57	103	15	43
ACCATGTAAAGTGCATACTT	DCAF10	46	40	191	162	60	120
ACCCAACACCTAGCCAGACT	RNF11	11	100	55	55	19	60
ACCCCAATCCCAATGACTGG	USP28	77	77	176	123	85	115
ACCCCCTTCTCCTTACTCAA	FBXO2	35	57	86	69	29	82
ACCCGAACAGCCTAGCGCCA	DCAF10	9	9	17	68	34	24
ACCCGAATGTGTACCCTTCG	UBE2I	28	208	88	96	38	136
ACCCGCCGGGTGGCCGTACG	RAB40B	28	15	37	38	18	62
ACCCGGAAGTAATGAGTGTG	BIRC3	51	149	99	204	104	132
ACCCGGATTCCAGCCAAAGC	RNF139	17	34	31	16	32	66
ACCGAAAGATACCTGCACAT	KLHL1	14	81	56	48	39	27
ACCGCACAATCTCAGCATCG	PRC1	42	21	42	28	24	79
ACCGTTACTGTAGGCGTACG	RAB40C	40	107	64	154	115	44
ACCTACTGAACCCTCCTCCG	SOCS3	30	66	72	66	28	85
ACCTCCACACCTCCCCGTAG	RNF44	31	52	113	91	45	98
ACCTCGGTACGAAACCACAC	KAT2B	30	152	151	73	45	58
ACCTGCTACCAAACAGTGCT	ERCC8	104	149	166	167	109	110
ACCTGGTGTGGACCCACGCG	USP22	44	82	81	68	33	28
ACCTTAGTCCGTACCTCGAG	RACK1	8	67	12	43	15	185
ACCTTCGCCTGCCCGTACTG	RNF166	24	90	47	56	20	130
ACCTTGACAGACACACAGGT	BRCC3	98	165	134	75	118	161
ACCTTGCCCATGTCTCACGC	RNF149	48	138	128	121	78	80
ACGAAAGGACAACCCAATTG	TRIM3	10	4	22	63	12	26
ACGAAGACATAGTAGCAGAG	RNF34	41	89	42	147	53	104
ACGAAGGGAACGTCATCGTT	RPL37	72	221	109	125	63	107
ACGACATGCTTCATACAACT	CDC16	14	31	21	60	13	71
ACGACCCCGTGACTAACACG	KLHL17	18	45	27	14	16	46
ACGAGACAGCAAAACATCGC	KCTD5	20	35	32	46	14	11
ACGAGGAGATGACTGAGCGT	KLHL42	34	23	10	55	21	66
ACGAGTTTATGTGCCCATGT	BTRC	131	132	129	47	97	200
ACGATAGACCCAACGCATGA	KLHL24	73	60	182	62	49	41
ACGATTATGGAATATCCAGA	EED	31	105	104	37	59	122
ACGCAAAGCTGTCATCGTGA	RPL27	27	22	51	41	55	90
ACGCCTGCGGATTCTACTGG	SOCS1	42	124	40	130	92	90
ACGGAAACCTATCCGATGTG	KLHL20	19	136	117	118	45	71
ACGGAGACTCGTCATCACCG	DCAF4	6	92	42	19	53	39
ACGGAGCAGGGTACACTCGA	RC3H1	19	154	66	86	59	48
ACGGCGCTTCACATCGTCCG	TRIM3	10	61	30	57	18	51
ACGGGAACATGATCACTTGG	TRIM46	29	159	56	58	48	72
ACGGGAATTCTATCGCCCAG	RANBP2	15	35	17	68	15	47
ACGGTTTGGGCATTTCTACG	CHFR	65	236	45	81	62	162
ACGTAAACAGAACCACGACG	HECW2	9	132	16	22	39	42
ACGTCGCTCTTGCTCACGGG	DTX1	21	119	7	79	20	34
ACGTGTACTTGGTAATACGT	LTN1	71	48	74	28	34	54
ACTAATGGGACATGAGTACA	CDC23	55	78	9	19	5	102
ACTAATGGTTTCTCCATGTG	WDR53	42	81	41	134	32	44
ACTACAGCTCACTACCACAC	NUP43	26	148	30	55	25	40
ACTACCACTTGAATACATGG	HECTD1	26	91	71	60	31	75
ACTAGGTTAAGAGTAAACAA	DZIP3	28	60	59	30	12	31
ACTATCTTGAGGAATAGTGG	HERC4	58	126	135	133	29	74
ACTATTTATGACTACGTGCG	AREL1	16	177	53	100	32	63
ACTCACCTCTGAATCCACTG	TRIM51	116	284	228	153	124	132
ACTCACTCAAGGTGTCCCAT	USP29	76	179	102	142	69	101
ACTCACTTGGTTACACTAGG	KLHL13	21	152	34	56	18	26
ACTCCATTCGGACTACCCCA	KLHL8	66	147	54	139	39	70
ACTCCTACAATGTCACCCAG	RNF208	53	169	132	197	59	185
ACTCTGCAATCATCCTCCAC	TRIM68	40	82	58	235	29	46
ACTGAATGAGTGCACTCCAA	USP26	65	116	91	167	51	100
ACTGAATTGTCCTTTCTGTG	RNF180	66	155	50	179	63	84
ACTGACCAAAATCAGCCCCG	USP10	38	28	67	57	64	15
ACTGACCACAGACTCATGGT	USP54	99	132	105	104	78	120
ACTGACTCCACAAATAGTGT	CUL2	75	106	60	86	70	116
ACTGATAAGTTCAAGCCAGG	PJA2	63	106	86	135	33	57
ACTGCAAGGGGGTAATTCAG	MUL1	62	144	195	163	48	120
ACTGCATTGTCACAGCCCTA	RING1	74	105	110	149	73	94
ACTGCATTGTGACAACCCAT	FBXO42	63	207	91	107	65	147
ACTGCCAATAGCAATGCTGA	MSL2	14	140	57	48	42	58
ACTGCGACCAGAGATCGTGT	CCNB1IP1	20	55	56	53	13	79
ACTGCGGTCATAAGCACCAG	WWP2	20	68	68	70	23	88
ACTGCTCACCCCTTTGATGA	DDB2	74	234	195	199	191	176
ACTGGAGGCAGTGTTAAATG	RNF145	62	93	98	81	110	61
ACTGTAAATCCAACATTTCG	USP33	42	153	151	83	80	153
ACTGTGAGCACAACCCGAAG	RNF41	43	118	74	99	13	29
ACTGTGTCCAATTAATGACG	FBXW2	104	142	129	79	33	41
ACTTAAGATCATGTGCACCG	RNF213	63	104	90	155	101	76
ACTTACAGGTCCCATAATTG	UBE2D3	65	99	95	68	19	56
ACTTACCCGTACCAGTAGCG	HDAC4	46	214	81	103	25	102
ACTTACGCTTCATCAATGTT	UBE2H	26	64	59	80	20	88
ACTTACTAAAGTGTATCTGG	UBE2G1	76	176	90	105	71	156
ACTTATACCCGGTCTCCAGA	FBXO9	63	221	58	99	55	86
ACTTCAGAACAACATAGGCA	RFWD3	66	105	92	132	100	65
ACTTCATGAAGCAGACCATT	UCHL1	30	78	95	107	59	56
ACTTCTCGAAATCTAATTGG	RHOBTB3	9	58	15	24	8	11
ACTTGACCGAGCCATCACAG	MARCH4	94	165	138	231	102	141
ACTTGCCACAAGTCTTGACG	TRAF2	38	131	69	127	62	57
ACTTGGAGCAGTACACGTCG	UNKL	46	91	85	93	12	64
ACTTGGTGCCAAACTCTGAA	FOXD4L4	54	114	61	81	79	124
ACTTGTCTCAGACTGAATTG	SOCS4	125	478	230	232	116	131
ACTTTACGTTTGCATGAAGG	BARD1	34	25	19	62	41	67
ACTTTCGATAGCACATGTGA	ELOC	26	38	7	47	8	89
AGAAAAATGGAAGGTCACGA	DTX3L	96	192	87	69	12	30
AGAAAATGAACACTTGCTTG	FBXW10	54	124	156	67	52	53
AGAAACAATCAGCTATGCCT	NANOGNB	73	97	126	157	43	133
AGAAACAGTACATGTGACAG	KLHL12	87	149	122	118	37	102
AGAAACCAGAAGGTACCCTG	FBXW8	51	73	24	56	40	60
AGAAACCTACAACTCATGGA	BRCA1	48	54	74	18	30	25
AGAAACGCAGTCCATCCAAG	SHPRH	16	141	101	82	37	53
AGAAATAAGCTGAAAAAACA	LONRF1	39	63	23	22	16	35
AGAAATACCAGATTATACCA	KLHL23	55	76	97	51	44	37
AGAAATACCTCATCCGAAAG	USP1	15	51	15	76	30	78
AGAAATAGCAACATTCGAAG	TRIM22	43	160	30	55	26	107
AGAAATTGATTGGACACACC	PDE4D	44	103	72	129	61	63
AGAACAGGGCCATCTACCAC	NEDD4L	44	126	44	34	30	81
AGAACCAGCTCATGAACCAT	RWDD3	60	151	118	171	68	87
AGAACTATGAGATTGAGACA	TRIML2	42	97	45	111	44	86
AGAACTCAACAAAAATCCAG	UBE2G1	113	211	41	151	117	175
AGAACTCGGCGAAGACGTCG	USP35	22	57	102	112	35	117
AGAACTGCATGCAAGCGATA	USP28	77	67	90	98	36	114
AGAACTTGGCACATGCATCA	KLHL24	43	181	72	127	45	64
AGAAGAAGCAGAGAAGCGCG	TRIM62	46	112	73	88	15	83
AGAAGAGACAGTCGTTGCAA	FBXO33	59	164	59	108	41	99
AGAAGATCTTTGATTAAGCG	FBXO25	40	88	121	57	65	96
AGAAGATGACCCGGGCTCTG	TRIM31	57	53	46	113	81	85
AGAAGCAGTTGTTAAACCAG	TRIM54	31	108	59	63	37	35
AGAAGCTAGAGCGTTTCAAG	FBXL19	44	56	85	157	33	72
AGAAGTATGTCCGACAAGCC	RPL14	62	124	161	74	68	100
AGAAGTCTGTTATACACAAG	TRIM38	86	217	68	57	91	122
AGAAGTGGAAGCCCTATCTG	USP28	31	145	40	110	59	58
AGAAGTTTGTTCAAAACAAG	NSMCE1	17	52	11	7	37	100
AGAATACACCGCCTTGATAT	UBE2D3	82	35	93	84	62	24
AGAATACGCTTGATCCAAAG	SMURF2	9	55	18	81	12	102
AGAATCCTTACCTTCATAAG	UBE2J2	37	153	118	71	94	58
AGAATCTGGGATGCTGCATC	WDR5B	46	57	35	23	25	28
AGAATTCATTCGATCTCGAG	RC3H2	26	13	9	20	3	3
AGACAAACAACTTCGAATCT	PSMD14	31	88	30	97	47	54
AGACAAACACAACCGAAGTG	RNF150	58	77	30	42	75	114
AGACACGGACAACTGTCGGT	USP24	16	106	6	37	15	36
AGACACTTATACTATGAAAG	MDM2	33	125	46	125	63	71
AGACAGACTTCTCGTTGATG	ASB1	61	79	47	59	53	82
AGACAGGGGAAATATGTCTG	UBE2F	221	221	213	205	225	354
AGACAGTGGAGATCGACCTG	FBXO31	34	35	88	52	47	90
AGACATCTAAGGTTCGACCT	IPP	28	79	38	75	17	68
AGACCCCACATACATGACCA	TLE3	51	141	171	89	45	109
AGACGCTCCAGCCTACGTCG	DCAF11	1	36	2	58	1	6
AGACGGGGAGATACATTCGG	RNF38	2	9	2	2	2	3
AGACTAGTCAGTACCGTGTG	RNF26	41	89	102	149	62	53
AGACTATAGAATCTAACTGG	FBXW11	25	69	26	27	16	71
AGACTCATCTTGTTGCATCA	AHR	18	41	43	65	21	70
AGACTGCGGCCAAATAGAGG	ASB12	75	197	148	92	48	80
AGACTGTGGATCTTTCACGT	USP48	124	119	136	181	59	80
AGACTTCACTGTGAAAGTAT	FBXW2	71	84	134	44	67	52
AGAGAACAGCAAACACTCGG	WDTC1	10	41	37	67	53	25
AGAGACACAAACTGCCCCAG	RNF44	56	128	16	53	43	69
AGAGACACAGAAACTGTGAA	LTN1	21	124	47	34	10	25
AGAGCCTTCCATAAAAACGA	FBXO11	118	141	114	166	66	88
AGAGGCAGCTGAGGAAGACC	TRIM43B	11	26	56	87	24	26
AGAGGCCGCCAACATGATTG	ASB16	17	98	41	29	18	25
AGAGGCGCGTTAAGTCCCCG	TRIM2	49	50	72	67	12	114
AGAGGGGCAGACACAAACTT	ASB7	225	229	173	199	162	181
AGAGGGTAAGCTTGTCATCA	SPOP	63	91	33	120	35	55
AGAGGGTAAGTTACCTGCGG	DCAF11	137	194	112	101	88	71
AGAGGGTCACGAGGTCGATG	FBXO44	28	84	74	36	29	54
AGAGGGTGTTCTATCAACAT	UBR2	9	34	18	41	20	20
AGAGGTACATCTAACTCCTG	OTUD4	52	226	137	195	121	105
AGAGGTCATCAAATCTCAGG	TRAF5	21	158	79	133	33	47
AGAGTGCATCGACCCCTCGG	MYC	8	30	5	6	5	5
AGAGTGTCTGACTGGAATCG	KLHL32	68	118	83	106	27	131
AGATAAGTGACTTGCTTCGG	ZSWIM2	44	36	53	65	19	91
AGATATCTATGCTTTATGTG	CUL2	73	123	113	124	28	68
AGATATTATAGATACCCCAA	BRWD1	36	58	26	127	35	127
AGATCTAGATGATGTATCAG	MARCH7	27	155	54	46	38	129
AGATGACCACAAGTGAAAGG	MARCH1	40	123	27	106	29	74
AGATGAGCCTTCCTTCTAAG	POC1B	35	84	67	39	27	251
AGATGAGTTAGGAGGACTGT	SPOP	34	66	22	78	20	88
AGATGCCCTGATCGGTCACG	TRIM41	105	163	152	53	98	72
AGATGCGACCTAAAGTCATG	FBXL12	40	56	26	35	8	117
AGATGCGGCAGAGATGTCGA	RAG1	28	49	101	61	48	59
AGATGGCCTACGAATCTCAG	LRSAM1	42	77	45	74	29	41
AGATGTATGATCCCAAAACG	USP7	8	20	11	63	4	34
AGATGTCTAACGATAAGGAG	ARNT	44	71	59	126	47	101
AGATTTGGGGATCACTGTGG	FBXO40	55	103	130	207	79	122
AGCAACAGAAGAGTAAACTA	RNF24	40	61	91	77	61	53
AGCAAGACAGAGCTCGATGG	ZRANB1	31	128	43	87	21	156
AGCAAGATCTCAGTCAGAGT	ANAPC10	7	28	4	17	1	12
AGCAATTATAACCAAAGACA	FBXO22	19	114	83	48	44	17
AGCACACAGAGACACAACAG	HECTD4	56	65	136	80	40	50
AGCACAGGATAACGACAGCG	ZNF645	19	89	26	70	27	70
AGCACCTAGACACTCAGAGT	KCTD11	14	78	78	30	28	32
AGCACCTCCTACCTAGCCAA	RHOBTB2	44	82	105	114	21	66
AGCAGACTCTACACCACTGA	NSMCE2	25	122	51	138	30	153
AGCAGAGGCTGTGAGCACAA	MID2	18	47	49	76	44	108
AGCAGCCGTGCACTCTTGCG	USP49	75	132	167	183	76	91
AGCAGCGACACTCAATCAGC	RNF216	82	135	172	82	60	85
AGCAGCTACGATAAGAACCA	HERC2	61	43	113	98	95	44
AGCAGGGAGATACTGCACCG	RNF26	42	98	57	157	24	177
AGCAGTCGTCGGCGCACTCG	RNF187	35	56	20	76	10	24
AGCATAGTCCTTATGCATCG	CUL9	32	19	80	85	20	12
AGCATCCACAGATAAAACCG	SNRNP40	26	139	45	40	20	54
AGCATGCCGAGAATTAACCA	GAN	13	83	27	7	17	7
AGCATGGGTGAACCATGACA	KLHL2	19	36	15	30	32	97
AGCATGTGGTACTTACTGGG	CUL4B	172	300	202	192	137	139
AGCCACATCACCAACCTCAA	CORO7	63	135	185	139	74	142
AGCCACTCACCATCCGGGAA	RPL18	16	80	32	70	12	28
AGCCACTGCACACCGAGCGG	ZNRF3	56	53	79	67	40	54
AGCCACTTACATTCCCATCG	TRIM2	96	143	86	133	104	56
AGCCAGACGGAAGGATCATG	MPND	66	180	130	136	53	99
AGCCCGAGTACGCGCGCGTG	ZNRF2	37	60	99	37	91	51
AGCCCGATGTCTGCGCCACG	NACC1	42	82	43	85	46	73
AGCCGAAGAAGACACAGTAG	USP22	62	91	82	63	84	73
AGCCGGTGATGGTCCCACGC	BIRC7	39	111	67	100	23	106
AGCCTATCCGCCGCTACCTG	ANAPC2	11	24	52	77	26	46
AGCCTCCGAGGCATAAATGG	RNF38	40	182	115	146	68	63
AGCGGCCTCCTGACGAGCAG	ELOB	38	107	21	113	39	40
AGCGGGAGTGGACCATCGGG	CHFR	49	299	104	42	50	102
AGCGTCCGACTCGACTCGGA	UBE2F	50	35	42	14	42	13
AGCGTGCCACACCAGGACAT	UBE2L6	59	246	101	139	51	130
AGCGTTTCAAGCGAGCTGCA	LRRC41	23	96	38	82	27	31
AGCTAATTTAAATCTTGTCC	TRIM6	102	119	81	79	63	55
AGCTACACTTCTTACCCGGT	TRIM15	25	49	67	49	11	78
AGCTACTCTCGAGTGTTGCA	DCAF12	58	117	158	68	33	59
AGCTCAGGCTCCAAGTCGGG	RNF7	32	77	97	66	16	17
AGCTCGAACTCGTATCCTGG	IRF2BP1	45	135	129	154	89	124
AGCTCGCCATTATCCGAGAG	ASB7	233	327	286	277	231	286
AGCTCTACGTCTTCGTCGTG	CADPS2	55	105	87	51	31	67
AGCTGAGCCTTGAATACCAT	USP14	45	153	87	104	133	93
AGCTGTAAAAAGCCCAACAC	RNF103	68	109	74	40	7	36
AGCTGTCCCACATCAACGCG	TRAF7	45	84	81	69	35	39
AGCTTCAAAACAAACCCTTG	PARP11	74	146	163	97	48	135
AGCTTGAGAAAAGTCTCCGG	TRAF3IP2	29	56	52	78	17	63
AGCTTGTAGAGCACCTCTCG	HECTD3	68	96	78	70	67	86
AGCTTGTTTACATAATCCGC	CUL5	18	46	30	33	64	5
AGCTTTCTGCAGAAGACACA	RNF175	86	143	48	110	68	134
AGGAAAAACAGTCTCAGCAC	F9	84	63	76	25	41	66
AGGAAACATGTAATGATAGG	BRCA1	22	31	5	48	26	167
AGGAAGAAGAGCCTATTAGT	UBE2Q2	26	87	36	136	46	52
AGGAAGTCATCCGCTGACGC	RABGEF1	73	12	184	55	74	51
AGGAATAGTGATCCTAACCA	ANAPC1	4	1	2	19	1	14
AGGAATCTGTGAACCGACAG	RFPL4A	27	21	49	139	67	208
AGGAATGCGGCTTCATCTCG	MKRN2	30	72	118	96	40	52
AGGAATGTTAGACGAAGATG	ATXN3	30	16	59	97	40	40
AGGAATTGAATGATCTGGCA	UBE2D2	18	25	46	61	15	48
AGGACACACGCGGTTCCAAG	WDR53	27	24	70	15	48	25
AGGACATCCATACGGCAGGT	SYVN1	41	50	20	63	32	106
AGGACCGGGCGGATATCATG	USP21	52	132	192	90	96	98
AGGACGCCAGGATCCGACTG	CORO7	77	157	57	145	74	89
AGGACTATGTGCTTAGACTG	MARCH5	47	43	57	110	17	70
AGGACTCATCAGATGATGAG	DCAF8	22	46	87	93	51	62
AGGAGAACTTTCAAGCACTT	MBD3L1	85	116	44	44	34	21
AGGAGAGCCTTATGATCCCG	TRIM39	55	93	49	114	46	49
AGGAGCTGATGGATACCACA	FBXO44	31	54	75	76	61	42
AGGAGGAATCTATATTCTGG	USPL1	37	82	57	59	43	16
AGGAGGATCCCTCTGCAAGT	UBE2D4	26	88	38	72	58	76
AGGAGGGACCTGTGACGTCC	RNF165	34	92	114	130	40	100
AGGAGGGCCTTGATACTCCT	IFNA10	66	78	64	29	35	30
AGGATCAGCCCCAGTACCTG	JOSD2	26	123	47	49	54	31
AGGATCTCTCTCGAGACCAG	FBXO44	30	69	35	49	25	73
AGGATGCAAAGCATCGCATT	RAD18	33	189	144	206	58	87
AGGATGGCATAGGGCAAGCG	KLHL10	38	76	63	60	13	50
AGGATGTTATGTCAGCTCTG	GAN	49	103	57	73	37	53
AGGATTAACTAGAACACTAG	BIRC3	92	123	89	100	45	122
AGGCAACATGTAGCCGCTGG	PEX10	21	178	19	73	33	61
AGGCCAGACAGTTAACACCT	OTUB1	60	120	74	86	53	74
AGGCCGAGTATCCCCGCCGG	ZFP91	7	70	60	47	96	44
AGGCCTACGATCTCTATCCG	TRPC4AP	39	51	62	65	55	17
AGGCCTGATCATGTTTAGCA	HECW2	47	122	132	61	57	112
AGGCCTTAGAGCCACAGCGG	RPL37	16	9	3	74	30	11
AGGCGAACAAGAATCCGAGG	KLHL31	36	126	25	33	43	69
AGGCGACGAGAGCCAAGATG	MAGEB4	34	64	61	97	40	6
AGGCGATCCTAATCATGTCA	KCMF1	33	181	82	87	46	37
AGGCGCACCACGTTCCACGA	NEURL3	47	117	59	47	24	66
AGGCGCCTGACACAAACGTG	GNB2	38	244	45	152	63	84
AGGCGCTACGCCAGGACCGA	RPL24	17	35	34	75	32	37
AGGCGGCCAAAGATAACAGG	CCIN	8	40	59	40	48	55
AGGCTCCTTTAACCGAACAG	LRR1	2	12	4	2	7	11
AGGCTGCGCTGATGTACAAG	ASB1	84	79	64	134	14	60
AGGCTGTAGCTCGAAACCGT	RFFL	20	23	34	22	33	37
AGGGAATATCCGATGTAGCC	WDR5	11	113	16	56	19	79
AGGGACTAAAGGAGCCACGA	UEVLD	24	36	37	62	17	46
AGGGACTCAATGACACAATG	CCNF	84	65	126	44	71	160
AGGGAGCATTCATATTTGGA	USP50	27	43	55	36	54	62
AGGGATTATGAGGATAAACA	OTUD4	37	104	76	55	37	54
AGGGCCATGAATCCACTGTG	CIAO1	43	132	249	164	62	105
AGGGCCCCATACGTGCGCCA	RNF113B	24	20	23	22	83	29
AGGGCCTCATGCATCTGCAG	WDR82	18	25	28	19	6	35
AGGGCCTTTATGCTGCCCTA	TBL1XR1	42	104	44	105	17	59
AGGGCTTAGAATCATGAAAG	USP10	33	42	32	10	37	46
AGGGGCACGTGGAACCACTG	TRIM41	52	119	78	68	82	57
AGGGTACTGAGAACTTGTTG	TSG101	45	61	172	116	68	114
AGGGTTGCTAGAAAATCGGT	USP37	13	24	48	14	12	18
AGGTAACAGGAACACCCACA	FEM1B	71	91	61	110	50	49
AGGTATTCAGCATTGCACTG	MARCH5	18	95	57	46	26	94
AGGTCAAAGCCGTGACGGCG	TRIM71	86	161	153	119	49	107
AGGTCAAGTTGAGCCCAGAG	TRIM5	102	253	56	91	47	134
AGGTCATCATCGACACTCTG	TRAIP	53	67	62	59	35	68
AGGTCCGAGGCGCCTCCCGG	MARCH11	45	90	104	91	80	44
AGGTCCTGAGCGCGGCCAAG	KBTBD11	46	139	141	88	62	61
AGGTCCTTCACAGCCACCAT	ELOC	15	156	25	87	38	123
AGGTCGTGGAAGACCCTGTG	OSTM1	88	140	47	54	25	86
AGGTCTCTGGTGTTTGTAAG	SKP2	54	127	49	131	49	68
AGGTGATAAACTTTCCACGG	DTL	12	56	6	22	31	24
AGGTGCTGACATCAACACGC	ASB2	56	74	28	57	19	98
AGGTGGCAAAGATGTACACG	MAGEA6	26	80	81	155	33	65
AGGTGGTGGGCACATCAAAG	E4F1	79	230	156	99	45	144
AGGTGGTTCAGCTCGCATAG	ZNRF1	49	149	154	104	46	203
AGGTGGTTGCTAAGCGACAG	PRKN	29	155	105	142	40	131
AGGTTGTGCAAATCCACTTG	FBXO8	23	193	142	87	22	100
AGTAAACTGAAGCGTGACGA	UBE2F	29	61	43	74	7	24
AGTAATTTGTAAGCGTTGCA	UBE3D	97	97	103	68	29	89
AGTACACTCTTCTGAAGTAG	RBX1	28	64	37	60	17	52
AGTACCTCGAATATGAACGC	IRF2BP1	13	30	28	28	27	4
AGTACGACTGCGAACAGCGA	KEAP1	253	265	206	198	215	309
AGTACTTTGGGAGCACAGCG	KLHL28	49	137	45	74	24	106
AGTAGCAAAACATGTTACGT	RNF141	45	102	83	69	44	75
AGTATCCCTCAAAACAGATG	MAGEB4	104	89	116	267	81	88
AGTATGAACATCCAAATCCC	FBXO11	71	124	145	74	69	70
AGTATGAGTTCACCGACCCG	KLHL29	68	78	137	165	41	155
AGTCACAAGCTACCACATCA	WSB1	22	199	36	80	31	39
AGTCACTAGACACCACCCAT	FBXO9	14	19	72	46	32	64
AGTCAGGGTCCCTTATCGTG	MEX3C	53	179	117	165	51	177
AGTCATTCATTTGATACCAG	USP42	63	202	87	117	63	79
AGTCGGCTTTCCTTTCCAAG	RPL24	13	53	17	32	6	48
AGTCGTTACAGTGAACTCGA	CCIN	32	69	67	69	47	57
AGTCTAAGCAAATCACGTGG	PRKN	56	35	126	73	42	81
AGTCTGACCTGGCCAAGTCG	MPND	101	129	110	93	70	149
AGTCTTCACAGACTACGCAC	UBR7	5	113	5	6	22	21
AGTCTTTGGGGTTCCAACCG	SPSB2	25	242	98	108	35	120
AGTGAGCCCAAAGGTTCGAA	RPL7	11	156	19	61	8	78
AGTGAGTAGTGAATATAGTA	NSMCE2	60	126	32	121	50	104
AGTGCAATACAGCCTCATTG	FBXW11	34	69	113	174	77	76
AGTGCAGAACTGCTTCACAA	BTRC	63	105	19	63	60	110
AGTGCCGGAAGAAGTCTGCT	OTUB2	44	105	112	122	76	93
AGTGCGCCCTGATATGACAG	RBCK1	18	62	73	83	19	26
AGTGCTCCGTGATGCAGCGG	TRIM62	67	135	188	90	29	271
AGTGCTTCGAGGCACACCAG	PML	10	8	26	26	18	10
AGTGCTTGCGAAGCGTGTTG	KLHL25	39	146	150	151	49	150
AGTGGACCGTCTGCACACGC	KCTD21	42	124	59	53	45	44
AGTGGATATGACGTTCGATG	RFPL4A	30	174	125	156	149	88
AGTGGATTGTCCTGTTTGCG	RAD18	94	314	225	150	97	216
AGTGGCTGAGAGTCGAGCCA	PIAS3	67	273	109	109	41	90
AGTGGGAGAGTGCCGATACG	MKRN1	86	80	17	121	51	125
AGTGGTGTGCACATATGCCA	HERC6	17	9	8	31	2	33
AGTGTATTTGCACACACCCA	RACK1	16	50	73	62	23	30
AGTGTCCAGTATGTAAAGCT	RNF5	38	92	34	22	9	60
AGTGTCTGATATGGTGGTGA	RABGEF1	54	92	66	94	40	83
AGTGTGCAGGTAGATCACGG	TRAF4	27	109	70	32	9	57
AGTGTGCCTGACACAGCATG	TRIM40	27	137	33	88	24	57
AGTGTGGGACACCCGCACCT	FBXW8	79	73	65	43	48	61
AGTGTGTACTATGTCGTCGA	YOD1	51	86	61	14	52	68
AGTGTTACCACTACTCCACG	HECTD1	27	76	4	29	7	89
AGTTATAAATCCAGACATCA	KLHL24	47	55	71	73	68	71
AGTTCAAATATGTACACATG	ZRANB1	42	55	126	52	46	100
AGTTCAGCCCAAGAAAAAGG	UBE2E2	50	114	38	90	16	50
AGTTCATATACCTTAGACAG	USP46	40	91	33	91	42	99
AGTTCCCGCTGGATACTGGG	SPSB2	40	122	123	102	64	41
AGTTCGAAGACTCCGGCAGT	AIRE	8	134	21	32	32	76
AGTTCGATATTGGGAAACCC	TRIP12	52	68	124	27	16	18
AGTTCTGCAGCACATAGGTG	CUL4A	36	149	83	61	27	89
AGTTCTTAGAGGATGCAGTG	TRIM28	35	88	42	91	29	35
AGTTGGAAGAGTGGTACACA	TRPC4AP	53	158	111	40	79	115
AGTTGGAGAACGAGTATGGC	MED8	8	65	12	94	4	38
AGTTGGCCGAAGTCGAAGCT	RNF165	39	77	94	51	26	102
AGTTGTACTGAAGTCCACTT	TNFAIP3	52	79	109	61	36	55
AGTTGTGCTACATGGTGTGA	FBXL4	68	214	105	158	129	113
AGTTGTGGAAATAGAATACG	WDR12	15	77	15	58	10	66
ATAAAATTCTACCACAGGAG	RNF182	44	106	101	99	47	58
ATAAACCTACAACAAAGACG	CNOT4	8	127	20	54	13	21
ATAACACAAAGACTACAACC	NEDD4L	49	112	171	48	89	121
ATAACACCATACTCGAAGAG	USP33	36	107	116	109	30	67
ATAACACTCGCACGACCCAG	WWP2	32	98	68	72	35	33
ATAACTTGTACATGCAACCA	CUL3	33	55	10	51	27	40
ATAAGGCTTGAGTAGAACTG	FANCL	31	111	43	121	22	71
ATAATAACTTATGCATACAC	KBTBD2	43	34	110	34	60	7
ATAATACTCGAACTACCACA	WWP1	47	55	83	167	53	65
ATAATGTATGCACTGCATCG	RNF19B	84	191	78	37	42	91
ATAATTTGGGATGCCCACAC	TBL1X	63	54	71	274	28	62
ATACAGAAGACCCGTGACAG	RNF113A	33	113	57	43	29	44
ATACAGTCCAAGTTCAGTTG	PIAS2	125	188	316	123	201	105
ATACATTCTTACGGCAGCCA	RNF114	57	87	90	39	59	105
ATACCAAGAGTAGGAGAGCG	CDCA3	97	59	114	25	32	48
ATACCCACCTTATACATGAT	FBXO10	70	141	141	190	66	100
ATACTGCCCCATGTTGACCG	ZMIZ1	40	155	122	184	43	75
ATACTTCACCGAGTGATCGG	USP28	78	96	139	67	63	80
ATACTTGTTATAGAGGATGA	STAMBP	97	140	69	132	69	74
ATAGACATGAACCAGCGGAT	USP5	104	97	80	87	20	118
ATAGATGAGGTCATGACCGG	USP40	46	106	117	70	18	37
ATAGATGCAATGGTGCACAT	UBA3	29	34	8	37	5	28
ATAGCAGAAGAGATCTATGG	ASB11	81	81	144	154	68	115
ATAGCTACCGGATAGACCCC	USP2	26	68	114	44	14	72
ATAGGCTTACAATACCTTAG	UBE2K	44	106	110	74	42	8
ATAGGGCTTGTTCCGCACGC	FBXW5	11	128	49	53	53	91
ATAGTCAAAGCAGGATCATG	USP33	28	142	52	133	45	97
ATAGTCCATTACATAGCATA	HLTF	64	128	159	120	86	93
ATAGTGACGGTTACACAAAG	USP26	62	111	106	115	39	145
ATAGTTGCGCACGTACTCCG	WWP2	127	71	54	42	56	120
ATATAAGGGACACACTGATG	FEM1B	62	114	63	105	64	107
ATATAGCAAGCTGTTGCAAG	TAF1D	60	148	58	150	105	50
ATATAGTACTGTACGATATG	DCAF13	17	59	23	50	55	57
ATATATAACAGATCATGCAC	FBXO11	28	52	48	56	10	19
ATATCCAAACACAATATTGG	MALT1	43	156	49	53	18	113
ATATGATCACTCCCAACGGG	UBE2J2	34	123	65	29	10	40
ATATTCAACTTTCCCCGCCG	BIRC2	41	105	20	123	42	69
ATCAAACCCATAACTTCCAT	PSMD14	22	40	83	96	29	112
ATCAAGACATAGGAGCTATG	KBTBD12	30	58	12	85	45	64
ATCACAGCCTAGAGAACAGA	IFNA10	28	75	52	154	48	57
ATCACTACAGTCCCGCGCCG	SOCS6	44	164	140	103	42	158
ATCACTAGCATATGACAATG	RFWD2	21	55	33	42	36	34
ATCAGCATGACAGGAATAGT	MARCH5	57	86	70	55	66	71
ATCAGCCTGCATCACGTGAG	RNF145	71	157	29	190	45	139
ATCAGGTGGATCCTGAACAG	FBXO31	50	108	125	74	24	23
ATCAGTACATACCCATGTGG	USP30	61	95	112	94	32	67
ATCATGGGTGTTGACGTACA	USP10	28	59	66	76	55	129
ATCCACGAGACAGACGCACG	UNKL	37	83	58	123	38	66
ATCCAGACACAGCCAATCCG	TRIM21	18	88	90	132	43	56
ATCCAGCGTAAGAATAACAG	CUL3	6	25	6	25	23	32
ATCCAGCTGTCTCCAATACC	RCHY1	194	196	276	136	130	156
ATCCGCCATACCAGGCAACG	TSG101	5	20	2	6	29	3
ATCCGCTGGATCAGCGAGAG	MARCH9	4	2	24	18	2	28
ATCCGGGTAACGCGTCAATG	KCTD6	32	135	72	62	44	60
ATCCTGGGTAGGGTCCGTCG	USP5	37	86	124	88	35	86
ATCCTTGTAAACTTGACTTG	RNF182	64	128	136	127	48	182
ATCGAGCCAAGAAATTTGCA	ATXN3L	44	95	150	240	63	98
ATCGCAAACAAAGCCAACTG	AHR	40	53	99	131	41	141
ATCTCTTCTGCAGATTGAGG	RPL12	13	15	21	51	10	11
ATCTGCAAATACATTCAGCA	STAMBPL1	119	319	233	233	96	148
ATCTGCCGAATCCCTCACGG	ZBTB18	84	205	118	213	70	96
ATCTGCGTTGTGCCAACGAG	ASB14	31	100	154	111	35	113
ATCTGGACCCCTACCGAACA	RNF144B	112	174	160	85	146	110
ATCTGGGACCTGAATAAACA	WSB2	33	42	98	64	59	92
ATGAAGGAGCCATTTCCGGT	USP8	19	62	18	35	57	56
ATGAAGGTAGGCGGACAACG	MARCH7	30	92	39	96	22	26
ATGACAACTAAAGCACCGCA	XIAP	70	62	9	78	27	54
ATGACATTTACATTGCAGGA	KBTBD8	57	121	135	81	73	60
ATGACCATATAGATGTTGAG	RNF122	18	114	95	53	39	64
ATGACCCCCGCTGTAAACAG	KLHL36	54	206	163	179	30	135
ATGACCTCTACAGCAGTGTA	WDR12	97	234	74	160	39	61
ATGACCTGACCTGGTGAATG	DAZ2	33	104	117	145	39	146
ATGAGACTGGACATACGTCA	UBR3	41	135	157	71	82	125
ATGAGGTCCAAAGGAGACAT	RPL14	25	83	23	75	42	94
ATGATCCAGTTACTAAACAG	IPP	39	32	11	32	29	39
ATGATCCGAGACATGGGTGT	TRAIP	16	78	46	61	31	66
ATGATCTCCGTACAAATATG	KLHL5	76	113	99	91	94	118
ATGATGAGACATGTGTTCAG	TRIM40	76	161	169	74	64	87
ATGATGTGGCCCTGTCATAG	IRF2BP1	49	73	55	133	33	63
ATGATGTTGTGCCGACAGTG	ZNRF3	23	148	105	61	42	67
ATGATTCAAAGGGAGACCAG	CDC27	8	19	1	24	4	2
ATGATTGGATCAGTGCAGTA	UCHL5	97	134	144	105	86	106
ATGCAACAGAAACTTGACTT	DCAF17	78	150	149	76	107	80
ATGCAGCTGGCAATCCGAGA	RNF144B	50	69	36	139	55	39
ATGCATCACACCTTGCACGA	TRIM24	80	99	87	156	75	160
ATGCATGAAGCTGCAATCCA	ASB9	54	210	90	99	57	104
ATGCCGCTGACAAGCATGGT	ASB6	32	82	44	87	29	101
ATGCCTTTCAGATATAATGG	DZIP3	36	77	80	21	20	50
ATGCGAGACACAATGTGTCA	DCAF12	76	99	111	134	46	153
ATGCTAGACTTACCCACACA	PRKN	74	217	91	54	76	58
ATGCTAGGAGATCACTAACA	TBL1XR1	150	123	73	129	64	145
ATGCTATGTCAGAACACCGG	BIRC2	54	223	99	40	50	51
ATGGAAATGTTACTGCGGAA	ASB14	83	301	185	203	73	67
ATGGACTAGTTGGTTATATG	NAE1	33	79	18	127	39	83
ATGGATCAGAAAAAAAGATC	RNF11	24	114	12	94	27	42
ATGGATGGTTGGTTGCACAT	PDE4D	83	304	207	261	74	88
ATGGATGTGGATACCCCGAG	RBX1	18	108	22	85	13	68
ATGGATTAAGGAGATCGATG	RAB40B	13	100	6	65	19	36
ATGGATTATAGTCACCGAAG	MARCH7	29	28	7	35	15	27
ATGGATTTGGAGCATCAACG	MALT1	72	175	143	124	59	122
ATGGCGCACCCAGCGCATCA	KLHL30	30	54	152	99	71	63
ATGGCGTCACGTTCACGCAG	NEURL1B	75	112	103	116	47	37
ATGGCTCGTATTGCTATCAT	EED	39	167	70	99	34	65
ATGGGCGAGAGTTCAAACTG	FBXO42	27	36	129	99	37	49
ATGGGTGAATGTTACTTGTG	KLHL10	62	215	52	122	110	99
ATGGTGAAATGTCCAAATGA	TRAF6	31	111	37	40	41	99
ATGGTGAACCATAAGGATTG	EP300	56	255	114	165	67	109
ATGGTGTTTGCGAAAACTTG	FBXO31	62	103	93	105	34	79
ATGTAGCCCTCCTGTCAAAG	DDB2	41	205	85	91	63	91
ATGTATGCATTTATGCTCTG	MDM4	56	144	99	111	67	117
ATGTCACTTGACGAGCAACA	DCAF6	76	143	57	163	53	82
ATGTCATAGAGCCTCACGAA	WDTC1	64	65	85	99	39	40
ATGTCCAGTGTGTTACACCC	BARD1	29	48	14	26	33	27
ATGTGGTGATTTAACAGTGT	WDSUB1	34	49	43	60	60	19
ATGTGTGCAGCATCGCCAAG	STC1	41	66	81	60	57	23
ATGTTCGCAATGTATGAGGA	ZC3HC1	56	83	48	91	67	54
ATTAATCGATGGTGTATCAG	SHPRH	55	124	82	124	40	100
ATTAATCTTATAAAGCTCGA	UBE3A	15	65	13	43	14	24
ATTACAGGATACCTGTACAG	NEDD4	8	69	11	12	26	15
ATTACATACAATATTAGGAA	DCAF13	27	119	71	57	22	40
ATTATAACCGGAGATTCTCA	RNF170	20	109	99	80	56	63
ATTATATAAGCAGCACATCG	RNF19A	72	124	77	42	75	94
ATTCAATGCTACTGTCGTCT	OTUD6A	119	184	163	208	76	172
ATTCCACAGGGACATTCCCA	RNF145	43	33	82	68	62	69
ATTCCTTTAGCTCCTAACAC	BFAR	56	166	101	256	88	98
ATTCGATAACCATTAGCGTG	SMURF1	22	40	48	25	20	66
ATTCGCACGACCTTTCTGGT	MKRN3	93	127	112	90	62	70
ATTCGCATCTCGGCCATTCG	ASB7	74	86	113	89	74	39
ATTCTAACTTGTGGACCGAA	UBR1	63	151	72	145	27	154
ATTCTCAATGAGCCATGACT	MARCH10	56	135	97	19	24	74
ATTCTGCAATCTATTCAAAG	RNF128	116	138	59	121	45	70
ATTCTGTGCGGGATAGCGAA	MYLIP	58	66	43	69	30	28
ATTCTTGTGAGAAGTGTGGT	USP37	33	86	27	66	46	83
ATTGACCGAATTAACAGACC	TRIM36	44	84	78	55	37	241
ATTGACCTCTATGAAAGGGG	CCNB1IP1	90	113	37	58	22	42
ATTGCCCCCCTCCAAACACG	CREBBP	164	363	276	307	218	260
ATTGCCGTTACAGACCAGAA	RBBP4	54	87	78	108	31	82
ATTGCTACATTCTCCAACCG	NEDD4	60	154	133	92	76	88
ATTGCTACCATGTACTCACA	ZSWIM2	27	204	55	152	81	84
ATTGCTTATACATGAAAGAG	OTULIN	63	170	157	25	56	87
ATTGCTTTGTGATGTGACCC	KLHL9	109	275	119	133	89	90
ATTGGAAGACCTATTATGCA	DCAF1	10	33	42	28	16	129
ATTGGAGTAAGAGAATCCTA	CUL5	240	246	268	270	197	269
ATTGGCAAGCTACAATAATG	UBE2D2	73	60	132	109	45	84
ATTGGGCACACATTATGGCA	VPS41	107	392	250	199	167	175
ATTGGGCATAAGCCACTCCA	FBXL6	56	151	78	119	43	72
ATTGTAGTACAGTATCCAAG	MIB1	113	340	52	97	40	137
ATTGTCGAACATGTCCTGGG	FOXD4L4	31	87	5	40	53	54
ATTGTGCAAAGCTAAAGCAA	HACE1	62	59	114	145	36	77
ATTGTTAAGACAATGTTGAT	ASB17	79	96	109	192	91	131
ATTGTTGATCTCGTGAGCTG	HERC6	44	114	100	69	89	56
ATTTAATCAGCAAAGTCTGG	HECTD2	58	214	105	157	47	117
ATTTACAACTGAAGAATGCA	FANCL	35	45	67	73	13	47
ATTTACCTGAGGTGTCCAGG	FANCL	14	102	46	52	17	78
ATTTACTTGCAGATTGTCTG	RCBTB1	48	111	84	113	36	136
ATTTATCCCACAGAAAGACC	IRAK1	22	86	144	42	32	83
ATTTCACAGAATATTCGCTA	USP15	48	68	76	70	33	59
ATTTCTTACCTGCAATTAGG	UBE2E3	55	87	70	78	87	48
ATTTGACACTCCTTATGAAG	UBE2Z	13	44	46	8	33	105
ATTTGACCGACTGATATGTG	SNRNP40	8	102	24	27	4	22
CAAAAAATATCGTGTCAAGT	UCHL5	12	41	126	68	41	19
CAAAAACTCATACCGCATGG	RASD2	94	234	153	82	121	132
CAAAAAGAAAGTGACGCATG	DDB2	47	110	105	125	50	89
CAAAAATGCCGCGAAGACTG	KLHL41	131	82	119	141	44	78
CAAAACGCCCGTGCGGACCA	RNF138	70	92	153	60	57	66
CAAAAGAGAGGTGTTTACCG	USP9X	61	59	37	70	21	45
CAAAAGCTGGTCCAAAGTAT	ASB12	54	104	74	47	54	118
CAAAATTATTGACGATAGCA	KLHL15	50	39	37	33	28	58
CAAAATTGCGAGCATCCCGT	HECW1	37	126	76	109	43	76
CAAACACTTACCTAAACTCG	PIAS2	25	35	39	133	48	60
CAAACAGCGGCGTTTCACGG	PDE4D	32	50	58	12	12	11
CAAACCCAGGCCGTTAGTGG	MARCH3	67	64	102	35	36	118
CAAACCTGAATGCAAACCGT	USP31	19	161	96	53	28	81
CAAACTCTCTGGCTATGCAT	CCNB1IP1	31	129	39	84	34	131
CAAAGAGGTAACCTTCAGGG	MGRN1	19	97	80	40	20	46
CAAAGCCACTGTGCTAACCA	PRPF19	9	67	14	7	35	86
CAAAGCTATAATCCCCCTCA	FUS	66	62	175	78	25	43
CAAAGGTCCTATCCAGTACA	TRIM69	47	207	95	215	53	101
CAAATCACCATACAAAAGAG	RC3H2	32	42	108	73	11	21
CAAATCCGAGCCCAGACAAG	MARCH10	70	101	71	102	12	89
CAAATTCAGCCCTCAAAAAG	RAD18	25	108	145	99	83	56
CAAATTCCAAAAGACACACG	RNF181	54	77	63	144	42	23
CAACAACAAACTGTAGCCCA	UBE3D	45	154	36	159	50	72
CAACAACTTCGATACATCCT	PEX12	44	152	81	103	23	99
CAACACGAAGTAGTCAGCCG	FBXO6	31	127	39	53	28	89
CAACATAATGGTGTGGAACG	UBE2A	46	60	63	130	61	66
CAACATCACAGAGAGCCGTT	TRIM59	36	39	33	63	41	63
CAACATCACAGAGTCGTTCA	RAB40B	63	143	131	69	71	72
CAACATTCTCATGTGTGACT	TRAF6	70	72	51	117	59	103
CAACGGGCAATAACACAGTG	UBE2Z	34	126	18	115	30	49
CAACGTCAAACTGACCGTGG	TRAF7	47	57	40	94	62	92
CAACTATCTTAATCCTCGGA	FBXO42	29	17	32	54	45	24
CAACTCGCTCGAAAAGAAGG	TRAF3	28	69	23	104	17	18
CAAGAAGTTACAATTATATG	RNF122	62	164	90	117	19	87
CAAGACGGCGTATCAACTCA	USP9Y	54	177	71	85	36	76
CAAGAGTGATTACAATCTGG	TLE2	47	83	61	87	38	84
CAAGATCTACCACCCCAACG	UBE2L6	50	99	63	104	50	136
CAAGATCTTCCACCCGAACG	UBE2S	19	252	61	70	21	41
CAAGATGGATGATCGTCCAG	MAP3K1	13	77	27	110	59	128
CAAGCAGGAGAGCGAAAGCG	ZBTB18	53	54	53	49	48	41
CAAGCTAACCATCTTACGCA	ARNT	57	86	29	110	11	106
CAAGCTACTATGTTCCAAGG	BIRC2	58	107	73	75	40	132
CAAGCTGGGGAACAAAAAGC	RNF180	20	71	16	32	30	54
CAAGGATAACGGGTGTTCGA	RHOBTB1	24	132	61	81	44	18
CAAGGCTAATGTGCTGACTG	ASB16	43	30	23	75	18	56
CAAGGGCAACTGCACGTACA	RNF150	98	108	407	116	106	76
CAAGGGTGACAGTTTAATGG	FBXL7	67	147	177	41	34	89
CAAGGGTGTAGCTTTGTCCA	ASB3	32	96	85	68	48	91
CAAGTGTCCTACATGCCGTA	TRIM13	51	153	132	191	75	123
CAATACGTTTAGCAGACCAG	HERC1	53	24	40	74	39	55
CAATGATACACCGCTCAGCT	ASB8	25	121	47	100	23	92
CAATGATCAACATGTCAGCA	USP47	79	413	140	181	90	104
CAATGCACACACAGCCCTCG	USP2	42	125	101	79	23	142
CAATGGTTGTCTGGCAAGTG	PELI3	110	58	54	116	53	68
CAATGTACAAGAGACACTGG	KLHL22	51	92	113	106	41	18
CAATGTATTCACCAGATACG	PDZRN4	46	133	380	75	74	75
CAATTAGTAAACCATGACCA	RNF103	58	286	110	67	59	54
CAATTGGGTGTACTTCCGGA	CCIN	4	42	27	46	22	58
CACACCACTGACCTGTACAG	USP43	44	46	115	109	50	69
CACACGAAGTTGCTGTCAGG	RNF151	48	34	29	171	14	46
CACAGACCAGACACAAGCTG	USP51	48	151	128	141	96	102
CACAGACTGGAGTTAGCACG	SMURF1	61	101	64	117	51	39
CACAGCACTAAATACAACTC	NAE1	12	73	55	50	30	59
CACAGCTAGAAGCAGCACTT	DZIP3	68	69	108	92	113	92
CACAGGGGACACTTAAAAGT	RNF138	23	104	92	82	70	62
CACAGTTCCAGACAGAACTC	UBAC1	39	173	86	126	46	100
CACATATTTCAGTGAAGTCG	ASB17	35	130	48	99	52	110
CACATTCCGGCCGGACATCG	FBXO6	89	145	173	137	89	153
CACCAACAACACCCACATCG	PPIL2	48	78	29	63	44	44
CACCACAATCTCAGCCGTGT	KLHL17	15	55	82	88	34	49
CACCACCATAGCCATACTGA	CUL2	7	45	96	125	27	35
CACCAGCAGCACATGAACAC	ASB10	67	264	122	176	110	77
CACCAGGCACTGAGTAACCG	PELI3	61	84	110	77	78	42
CACCAGGTTATTGTCCACAC	TRIM56	18	54	58	49	22	25
CACCAGTCAAACCAAGCACG	CUL1	11	4	37	49	5	10
CACCCCCAGGCATCACATGT	UBE2T	88	217	153	317	118	153
CACCCTCCTCCAATCATGGG	HUWE1	55	123	45	97	64	26
CACCGGATCCACCAGCTGGG	RNF103	96	175	85	214	147	126
CACCGTCTACAGCCGCATGA	TRIM50	52	115	103	143	50	80
CACCTGGAGAGGGTTCGCTG	MARCH10	100	223	147	112	98	151
CACCTGTTTCATGAACGCGG	USP43	38	121	46	101	58	56
CACCTTGAAATCAACCGCCG	USP21	23	104	53	40	23	121
CACGGACGTATCATCCACCA	BAP1	54	129	157	146	87	42
CACGTTAATTCGGAAGCTAG	WSB2	48	43	83	51	27	32
CACTACGACAGTGAGAAAGG	RBBP4	14	45	21	16	13	16
CACTCCAAAACGCCGCCAAG	USP36	25	74	51	36	14	38
CACTGAGAGACATTAATACA	RNF139	45	123	56	66	48	72
CACTGCACCAGCAGTCCTAG	BCL6B	61	65	14	54	54	16
CACTGCGGAGGTTTCGAGGT	TRIM11	43	81	84	105	77	62
CACTGGGAAGACCTCAACGC	FBXO18	64	70	34	101	63	135
CACTTACCCTGATACATCAC	UEVLD	36	75	123	83	83	73
CACTTGCGAACTCAGAACGA	CUL7	56	80	128	54	35	143
CAGAAAAAAACTGCGCCCAG	UBE2O	14	60	16	74	3	19
CAGAAAGCATCAAAACTGCG	TRIM25	78	80	48	45	66	43
CAGAAGAAGCACGACGAAGA	PDZRN3	34	68	31	113	23	61
CAGAAGACGCATATTTACAG	SIAH1	85	207	230	196	121	154
CAGAAGAGTGTACTGTCGCA	RBX1	6	29	3	39	15	57
CAGAAGCGGTCCTGTGTGGG	DTX2	83	132	105	160	45	79
CAGAAGGACGAGTACTACCG	PEX10	30	58	16	32	19	69
CAGAAGTCTCGCCATCTATG	DTX3	63	96	64	49	34	41
CAGAATCTGTCACTGCGAAG	MARCH1	17	135	92	48	28	115
CAGACCTGCTGAGATATCTG	HERC4	73	113	156	71	65	127
CAGACTAGTGCTGAGTCTTG	RPL4	10	31	37	23	8	5
CAGAGCACGGACGCTATCAG	SPSB1	14	133	46	97	97	111
CAGAGCTTGCAAGACACCAG	RNF144A	40	159	30	76	23	51
CAGATAAAGAGGCCATACTG	UBAC1	60	128	68	94	46	56
CAGATACAGACTGTGTGGTG	USP19	64	116	81	110	80	74
CAGATCTCTCAAGATTCAGT	RNF138	37	111	57	143	53	71
CAGATGACAATCTTAAAGAG	RNF10	47	63	55	73	80	35
CAGCAAGCGTACTTCATCTG	ZRANB1	50	208	82	68	14	122
CAGCACACCAGACCCAACGT	USP12	10	61	7	21	23	31
CAGCACCACGAGCAGCGAGT	SPSB4	64	170	69	116	37	138
CAGCACGATGCATTCAAGCA	FBXL12	61	101	20	55	66	9
CAGCACGGCCGACAAGAACG	KLHL26	53	152	146	98	29	112
CAGCATATGGTATATTGTGG	MDM4	127	234	182	171	159	104
CAGCATGCTGCATCCCTGGG	TRIM58	121	121	110	84	66	121
CAGCATGTGAGTAAAGTCTG	FBXW2	56	160	68	61	38	33
CAGCCAAGCAGAGAAACTGA	TRAF3	14	12	110	87	34	5
CAGCCATGAGCGGGTCATCA	UBE2T	53	139	171	120	110	103
CAGCCTCCTAAAGCTCATCG	TRIML2	16	82	70	152	37	45
CAGCCTGAATGTCAATAACG	WDR26	55	107	42	54	60	61
CAGCGCGGTTCCCACTCGGG	RNF187	39	143	100	79	20	30
CAGCGGCTTGAGACCGTAGG	KCTD13	19	80	62	83	92	61
CAGCGTGTGGTTACACGGGA	RNF168	78	36	32	62	61	67
CAGCTCCGGCAGAATTGCCG	TRIM32	67	49	73	393	23	122
CAGCTCGATCTCGGCCGACG	BTBD1	46	69	93	41	23	57
CAGCTGAAATATCCCTGTAG	TOPORS	75	192	104	98	93	96
CAGCTGGATGTCCAGACGGG	TRIM72	28	47	60	61	27	106
CAGCTGGGACATGTACAATG	USP4	39	67	59	85	44	85
CAGCTTTGTCCCAGGCCGAA	RFFL	43	183	95	63	40	55
CAGGAAAGTCTCTCAGCGCA	MAGEB4	51	136	87	115	50	100
CAGGAACTCGTCCCGCGACA	FBXW5	40	163	90	160	33	322
CAGGCAGAAGCAGATTCAGG	RABGEF1	74	136	103	36	59	80
CAGGGAGACTACATCCAACT	RNF8	66	88	29	18	60	25
CAGGGCCCAGACACCCCACG	TRIM56	60	130	68	42	54	82
CAGGTAACACAGCGTGCGCG	KBTBD13	54	65	77	73	38	106
CAGGTAGAGTGGCTTGTGCG	ZMIZ2	44	94	22	18	14	24
CAGGTCACCTGATCGACTTG	DTX3L	62	66	110	127	33	39
CAGGTCACGTCTAATATCTG	TULP4	35	125	235	62	66	47
CAGGTGATACAGGAGTTGCG	TRIM9	33	103	107	115	35	118
CAGGTGGACACCAAGAACCA	MIB2	54	199	62	92	41	40
CAGGTGGCCGATCTTAGTGG	TRIM8	64	119	54	95	38	136
CAGTAAACTGAGGTGCTCCA	FBXO33	38	97	83	128	94	98
CAGTAAAGAAGGCTTGTGAG	KLHL23	34	70	69	16	17	79
CAGTACCCCCGACAACAGAA	RNF40	54	36	106	12	18	55
CAGTAGGGTTCATGCCAGCG	ZMIZ2	28	86	21	88	44	95
CAGTATAAGGAATAAGGGGA	HECTD2	61	115	93	105	30	84
CAGTATGCAAAGGACACTTG	TRIM13	22	120	139	86	38	99
CAGTCTATAATATGTTCACG	WSB1	77	72	106	90	110	98
CAGTCTGATGCAATATAGTG	VCPIP1	46	144	42	123	36	121
CAGTCTGTTCTGATAACCTG	CDC20	72	324	155	105	104	71
CAGTGCGACTACCGCGCCCG	PDZRN4	103	157	169	128	93	130
CAGTGGACACCATTGCAAAG	RAG1	36	29	104	63	17	40
CAGTGGGGCCCATCTCTCGT	ZSWIM2	15	66	13	29	14	70
CAGTGTGAGCATCAACTGAG	RBBP4	2	34	3	11	7	25
CAGTTAAATGAGGGAACTGG	PJA2	19	145	24	104	33	113
CAGTTTAGCATGATACAACC	DCAF16	90	194	134	124	93	98
CATAACTGAAGCATCGACAT	UBE2R2	15	75	68	75	27	51
CATACTTACGAAGACACACA	ATG16L1	8	9	7	36	28	7
CATAGACCAGGATCACACCC	RAB40B	31	38	61	103	60	139
CATATCAATTCCATTACTGG	HACE1	59	202	39	37	68	29
CATATCCCTACAGGGCGATG	TRIM43B	16	49	40	73	24	84
CATATTCCAAATTCATAGCG	KLHL28	17	90	136	101	100	58
CATCAACCTTTAGTGAACCG	RNF220	23	47	50	25	53	24
CATCAAGGTCTTTCCCAACG	UBE2S	12	91	45	118	35	55
CATCACAGCAGAAAGTGTGT	KBTBD12	82	50	175	71	99	46
CATCACCAACGACTGCCATG	NHLRC1	76	148	61	109	53	76
CATCAGCCTCCTTAACTGGA	USP50	50	178	68	78	75	114
CATCAGTGCTCTGAGCAATG	FBXO45	54	180	104	87	93	105
CATCCATGAGCTCCAATGGG	USP35	22	151	37	105	37	91
CATCCTCGACGAGCAGACGG	NEURL1	52	179	90	184	79	96
CATCGACGCCACCACTATCG	PCGF2	11	66	43	95	36	63
CATCGTAAACAAGTCCAAGG	FBXO8	31	76	30	66	70	124
CATCTACTGTCTCACGTGTG	TRIM63	71	219	132	136	100	162
CATCTAGGAGCATCTACCCA	ATG10	18	67	80	122	27	43
CATCTATACTGCTGAAATCG	KLHL3	64	92	93	101	63	85
CATCTATCAACAGAAGATCA	OTUB1	82	137	112	87	49	73
CATCTATCGACTACCTACGC	DCAF12	13	33	20	79	50	77
CATCTCATGTGCCAAGAAAG	IRAK4	49	70	41	151	63	75
CATCTCGAAGCATTCCAGCG	ZBTB16	19	104	113	82	56	71
CATCTTACCTGATGTAAACA	RNF185	58	130	40	212	19	58
CATCTTGGTCAGGAACCGAA	CDC34	29	59	43	89	28	39
CATGAGCGACGGATCGTGCG	NEURL1B	46	61	12	36	34	40
CATGCCTTGTTGGAATCGGT	AREL1	40	89	117	68	39	69
CATGGGTTCAACATGCCAAG	BIRC3	14	124	111	34	20	54
CATGGTCATCAGATGCACTT	RBBP7	75	398	193	207	96	130
CATGGTCGTCCACTTCCACG	KLHL42	14	64	26	43	43	54
CATGGTGTCCTGTCCCGTGA	KCTD13	25	119	82	68	30	65
CATGGTGTGTGGGATACAAG	TRIML2	14	61	52	38	81	75
CATGTACAGTCAGATCAACG	TRIM25	27	103	106	124	100	126
CATGTATCTTCATGAATTGG	CNOT4	27	145	69	193	40	114
CATGTGAGGTTTACTTCCCG	RAG1	84	178	119	101	53	107
CATGTGGCCGTTGCCCACAG	KLHL29	45	73	39	51	29	30
CATGTTACGAACCAACTGGA	FBXW8	77	140	59	124	96	77
CATGTTGTGTAAACTGGCGT	TLE1	64	54	20	72	32	44
CATTAAGCACCTGCGCTCAG	RNF41	33	77	19	56	53	74
CATTAATTACGTGCAAACGG	KLHL13	37	218	146	68	52	33
CATTAGGGTCCACTCGATTG	DDB1	14	95	8	60	6	80
CATTCAGAAAGGGCTCGTAA	UBE3C	41	70	34	94	64	76
CATTCAGGGACGGTTAAAGA	RNF146	61	81	44	22	35	36
CATTCCAGGCAGAATCACCC	UBA3	19	85	44	32	12	45
CATTGGCCAAAGCTACCTCG	USP32P3	35	159	54	122	8	100
CATTGGCCGCTACACGCTGT	USP2	38	97	151	81	62	110
CATTGGGATTTATATCAGTG	PDZRN3	20	33	35	77	38	85
CATTGGGCAGCATTAATCAG	RNF180	65	104	61	125	47	112
CATTGTAATATTAACAGTCA	UBE2E1	60	138	81	117	44	92
CATTGTCGATATGTGCGTGG	DDB1	30	128	160	241	25	150
CATTTAACCCGTTCACTTGA	BIRC8	57	234	43	62	79	55
CATTTATTGATAGAGAATGG	HLTF	27	33	22	16	17	17
CATTTGCGAGTAAGTCCAAA	TRIM37	47	63	103	107	63	49
CCAAAATAGTGCTCATTGAC	USP12	37	224	103	129	36	71
CCAAACATTCCGCATAAACG	TRIM22	67	141	138	151	89	114
CCAAACCAGGTCAATTCCCT	F9	51	140	87	69	66	87
CCAAAGAGTATTGTCGAGAG	VPS18	41	121	68	141	53	194
CCAAAGTCACTATTTAAGCA	FBXO30	62	189	177	141	58	58
CCAACAAGAACAATATCCGC	COPS5	19	120	35	31	14	49
CCAACAGTCGGAAATTGCGA	UBE2V1	33	86	58	124	46	115
CCAAGACGTGGCCCGCATGG	OTUD6A	36	80	52	49	32	49
CCAAGTCTAGCTCCTCAAGG	TRIM27	25	88	103	127	70	107
CCAAGTTACTTAGGCCACAG	USP15	77	37	136	61	51	45
CCAATATCGTGTGTGCCAGG	RHOBTB2	77	107	109	53	76	63
CCAATTTCTACCATTATCCG	MSL2	28	35	130	110	113	241
CCACAAATTGCTTATGAACG	WWP1	24	44	61	98	20	65
CCACACAGGCTATCTGAACA	RACK1	24	49	30	115	3	37
CCACACGTTCCTCACAGAGG	TRIM5	40	83	22	15	13	68
CCACACGTTTACATTTCGTG	ZSWIM2	12	68	70	27	30	43
CCACAGATGATGTCCAACCT	NOSIP	16	102	68	57	91	84
CCACATAAAAGACCCGCCCG	HECW1	13	23	21	16	2	6
CCACATCACAGCCTATCCCC	RNF166	19	115	44	21	17	24
CCACATCCATTAGGCCAAAG	KLHL32	42	57	46	47	44	20
CCACCACCTGCCAGCACATG	TRIM73	49	113	81	51	45	62
CCACCGAAGAACTTCAGCCG	RNF130	43	120	271	93	45	60
CCACCGAGGCCTGCGCAAGG	RPL3	30	53	40	23	14	36
CCACCTCGCAGAGCTACACG	ANAPC5	16	16	7	10	6	8
CCACCTGAAACTTGTCCTCG	AIRE	34	187	65	105	84	153
CCACTCTTACCTGTTCATAG	SMU1	20	34	38	126	14	45
CCACTGAACTAAGGCGGGAA	KLHL12	23	52	20	46	48	53
CCACTGCCGAGTGAGAACTG	UBE3D	56	37	38	34	20	43
CCACTTGTTAACAGAGACCG	TNFAIP3	54	69	69	48	17	59
CCAGAAACAGAACTTCTCAT	ZC3HC1	50	41	88	43	31	100
CCAGAAAGTAGTGCTAGCCG	TRIM71	39	11	166	25	40	30
CCAGACCTAAAGTAACGTCG	STAMBPL1	27	25	21	76	19	4
CCAGAGCGGAAGTACCGACG	STAMBP	11	30	12	18	38	4
CCAGAGTACAGAAGATGCAT	RNF144A	21	101	6	27	22	53
CCAGATAGATACCACTCCAC	RBBP5	47	61	11	52	15	53
CCAGATATCGGGCCATACGG	FBXO31	59	190	79	144	41	111
CCAGCAATGCCACATAACCT	FBXO45	112	177	102	198	73	180
CCAGCACCGAGTAGCACACG	RBCK1	49	136	86	63	40	44
CCAGCAGAAGTCCGTCACCG	RNF152	33	36	36	70	34	59
CCAGCAGTTCCATTGCCACA	KLHL14	52	63	203	81	41	88
CCAGCATGAGACACACGTTG	FBXL7	52	128	165	55	39	53
CCAGCCAACAGGAAGACCAC	TAF1D	29	163	87	86	57	127
CCAGCGGGTGAAGTACACCA	TRIM28	31	48	9	61	32	214
CCAGCTTCCAACTGACGATG	UBE2Q2	37	68	65	200	43	177
CCAGGATCTGCCCATCCACG	BIRC7	70	41	70	28	23	46
CCAGGCACAGGGGATCCATG	USP41	38	94	66	75	30	50
CCAGGCCTGTCTACAACGCT	MARCH5	23	185	85	146	53	112
CCAGTACACACCCACCATCG	RASD2	74	159	115	162	91	81
CCAGTCCCGAGGTTTGGACC	PCGF1	59	115	111	86	31	46
CCAGTCGAGCCATATCCCTG	FUS	42	100	77	105	45	112
CCAGTGATACACCGTTCCTG	RNF123	58	113	40	124	32	61
CCAGTGTCGTTGCAACCCCG	USP10	81	83	101	78	77	44
CCATAAATGAGAGTCTGCAA	USP47	53	113	15	118	35	107
CCATAATAGTGGCTTGCCAG	UBE2D1	63	105	49	72	101	78
CCATAATATCTATATTACGG	AMBRA1	142	119	117	110	54	127
CCATACCCTCGAAAGACCAG	RAB40A	24	340	33	64	23	57
CCATACCCTCTTCGACTACG	UHRF1	26	110	126	84	53	77
CCATACTCCCAGAAACGCCA	RNF4	12	86	61	23	8	29
CCATATTCGGAGTTGAGGCA	FBXO40	40	90	148	191	84	123
CCATCATGACTCTATGCACA	KLHL13	79	301	192	179	148	140
CCATCATGGACTAGGCTCTG	RNF34	90	65	122	152	109	153
CCATCCCAGCCTACCCTACG	ZNRF3	153	140	133	142	80	76
CCATGATGCAGCTTACGTCG	ASB1	69	50	90	88	28	136
CCATGGGATACATCAAAACG	OTUD5	11	132	55	91	5	90
CCATGGTGCCTGACTAACAG	TOPORS	61	82	52	87	52	107
CCATGTATCAAGCATAAGCT	CUL5	79	108	125	140	155	71
CCCAACACCTACTACGAGGG	CDC34	30	76	55	79	13	78
CCCAACCTCAATTCCCAAGG	KCTD11	34	265	90	117	49	98
CCCACATGTGAACCGGACCA	RNF26	50	226	59	75	46	169
CCCACATTTGAACTGCACAG	BCL6B	57	126	101	77	50	60
CCCACGACGCCAGAATGAAG	USP8	22	74	35	26	33	73
CCCACGAGGCACGTCTACAC	TLE3	203	136	127	123	94	153
CCCAGAATAAGAATGCACCG	BACH2	48	64	111	91	43	110
CCCAGAGATAGAGCTGTACG	KLHL15	47	64	12	123	57	124
CCCAGAGCTATGACGATGAG	ASB15	42	153	102	135	30	81
CCCAGCGTACCTGTACCCCC	FBXO7	29	124	37	78	38	105
CCCATGCCGCAAGAGAACGT	ASB6	28	54	66	81	5	13
CCCATTCCTTAACTCCACGG	USP3	65	64	43	32	45	61
CCCCAAATAATGGGCTACTG	RNF139	33	35	150	53	77	90
CCCCAAGTTCCCTCCATGCG	HOXB4	33	73	39	150	33	84
CCCCACCGTTCAATGCTGCG	MARCH6	42	94	41	36	55	75
CCCCATGGATACTCACGGGT	UBE2L6	38	72	32	74	9	63
CCCCCACTAGTATCCCCATG	RNF25	70	174	86	179	80	53
CCCCCATGACTGCCACACAA	KLHL32	32	139	53	73	78	84
CCCCGCCGCCGAATCCCTGG	USP42	49	117	62	91	55	48
CCCCGCTCACCGTTCCCGAG	AIRE	51	137	53	154	32	97
CCCCGGGAAATCTCACAGAG	IRAK1	40	29	116	18	29	79
CCCGGCACATCAGCACCATG	RNF217	74	94	105	86	48	130
CCCGGCACCATGTGACATTG	RLIM	30	21	19	24	49	18
CCCGGGGGTCCCGAAGCGAG	BCL6B	22	32	46	32	17	125
CCCGTATGGCTCAACTTCGA	VHL	44	104	108	159	78	124
CCCTCCCCTACCTGATATGG	RNF11	47	172	22	147	58	110
CCCTGAAACTCAATCAGTGG	KLHL38	42	61	99	51	70	20
CCCTGCATTGTAAACTACAG	KLHL12	57	52	76	151	52	114
CCCTGGCACAGGGACCACGA	TRAF7	55	36	82	249	17	73
CCCTTGACTAGACTGCAGCG	RNF2	42	106	93	57	35	21
CCGAACTGAGCACCCCCGAC	TRIM2	36	57	6	75	14	48
CCGAGGTCCTTACCCGAGCG	ASB18	21	89	73	9	18	37
CCGATGGGTGCCGACATTCG	TRIM4	35	98	38	103	51	79
CCGCAGCAGCCGGGCCAATG	FBXL15	95	146	107	58	85	98
CCGCCATAACAAGGACCGAA	RPL18	64	171	74	85	87	68
CCGCCTACCACAAGTCGGTG	FBXL14	99	31	72	21	35	89
CCGCCTCACTGGCACGACAG	ZNRF3	22	35	46	44	59	28
CCGCTCAGACCAGCCCACGG	FZR1	24	66	93	56	34	42
CCGCTTCCACGAGATGCACG	TRAF7	33	193	43	113	59	89
CCGGCCTGGAGACATAATCG	PDLIM2	13	21	46	27	24	28
CCGGTCCCTCCGATTAACGT	ASB6	69	97	80	104	34	94
CCGGTGCTGAAGACTAACGC	UFC1	11	14	19	29	19	6
CCGTGCTTCTCTACGCCATG	FBXO18	105	148	179	159	84	159
CCGTGTCATTGCCCACACCC	RPL3	15	6	2	34	18	4
CCTAATGTGCATCTAAGCTG	USPL1	69	174	73	27	91	118
CCTACACATGACTATCAGAA	RNF167	81	201	168	120	91	153
CCTACCGTGTGACCGAGACA	FBXL12	49	65	49	62	38	68
CCTACCTGATGACACGAGTG	WDR59	19	204	28	289	18	134
CCTATCTGATGACAGACATG	USP50	25	206	143	124	49	82
CCTCAAAGAAGGTCACACCC	RAB40A	60	190	54	27	77	59
CCTCAAAGGGGGAATCCTGA	UBE2N	36	28	59	17	31	22
CCTCAACCACGAAGGGACGT	AMFR	25	72	92	71	16	106
CCTCAAGAAGTGGAACGCGG	RNF7	30	91	117	120	98	39
CCTCACAAGAAGAGCATGCT	JOSD1	75	223	101	125	56	203
CCTCACCGACGCGTGCCGTG	FZR1	48	100	103	81	62	127
CCTCACTCCCCACCTTCATG	TRIM73	36	137	26	53	35	90
CCTCAGAGACCACCTCGACA	TRIM25	72	199	69	240	59	132
CCTCATTCGACCAGTTCCGG	RPL37	62	50	31	88	21	19
CCTCCAGACACACCATATGA	UBE2K	23	44	46	73	31	31
CCTCCAGAGTGAGAACCCCT	SYVN1	12	59	12	73	17	10
CCTCCATTGGCACAACACTG	TRIM68	70	78	110	80	51	108
CCTCCCGAATTGAACCCATG	KBTBD6	19	150	56	95	39	132
CCTCCGACTACATTATTCCG	SH3RF3	25	132	40	58	36	40
CCTCCTCACTCCTTAGTCCA	COPS5	39	100	63	75	60	103
CCTCCTGTCCCACCACACGG	JOSD2	29	192	18	241	30	101
CCTCGCTGTACACACAGACA	PWP1	10	79	18	91	8	63
CCTCGTTCCAGTCGACATGG	USP17L26	31	115	44	16	44	80
CCTCTAGCAACTGAGCGAGG	USP19	26	89	108	215	40	43
CCTCTGCGCCAGGTACACGA	FBXL15	14	60	38	42	11	9
CCTCTGGATCACCCTCTGAA	BCL6B	22	145	107	93	79	73
CCTCTTACCACAATAGCATG	WDR26	6	49	59	55	39	68
CCTGAAAAGACATGTGCGAG	USP13	33	45	75	40	50	27
CCTGAACCTGAACAAGACAA	ANAPC13	60	91	57	46	33	53
CCTGACCCAAGTATGATCCG	EP300	75	135	24	117	42	103
CCTGAGGAGTTTCCGAAGTG	RFPL4A	45	100	121	51	40	61
CCTGAGGCCCAATAAACACC	MAP3K1	26	108	78	30	39	160
CCTGATAGCGCATATCAAGG	UBE2D1	38	42	112	61	43	58
CCTGCAGAATGGGCACTCGA	NHLRC1	38	26	96	51	29	76
CCTGCAGCATCTAGTCCAAG	ANAPC4	15	94	31	62	43	109
CCTGCCATCATTCAAACCAG	OTUD5	73	57	85	82	31	115
CCTGCGCACTCAAGTTCTGG	TRAF3IP2	42	138	33	67	18	62
CCTGCGGAGGAACAACCGTG	TULP4	102	92	59	120	127	72
CCTGGACGGAGCATGCCAAG	BIRC7	53	155	89	214	29	111
CCTGGATGCCATCATCACAC	RNF126	24	67	20	15	3	13
CCTGGCCTACGATTCTTGAG	BACH1	11	56	41	78	33	113
CCTGGCGCGACATAGTGGAC	FBXO17	49	23	76	19	30	86
CCTGGTCATAACCATCATGG	RNF182	35	107	69	51	37	55
CCTGTACCCGAATAACCATG	ARIH2	33	105	107	52	42	41
CCTGTCGAAAGCTCTTCCAA	CBL	53	81	39	18	36	73
CCTGTCGGCCGACCGCAAAG	NEURL1B	87	68	71	57	74	75
CCTGTGAAATCCCAAGTACA	UBE4A	51	76	149	77	53	125
CCTGTGACTATATCTAGACA	KBTBD8	47	165	69	172	51	84
CCTGTTGAAGGCGTGATGAG	WDR61	3	27	7	31	10	104
CCTTATAATGCAGTCCCGTG	ZMIZ2	51	149	64	49	42	73
CCTTCACAGACACTTCAACG	UBE3B	46	178	111	73	27	97
CCTTCAGTCGCATTAACTGA	RNF34	23	128	57	33	58	114
CCTTCATATACAGAACCCGG	UBE2E3	22	157	26	32	25	10
CCTTCATCCGTGATACGCTG	FBXL2	57	197	98	132	79	132
CCTTCCCGCAGAGGCACATG	TRIM27	26	154	120	194	45	66
CCTTCTCTAGTCGTGCATTG	MKRN1	150	223	189	117	94	112
CCTTCTGCGTAACCCGTGTG	FBXO2	21	122	123	103	95	86
CCTTCTGGATTATGGCGCAG	ASB8	12	46	55	39	26	56
CCTTGCAAGATATAACACGT	CBX4	132	50	143	44	81	66
CCTTGCACCTCGTTCCGTAG	PCGF1	15	59	41	49	20	71
CCTTGCCAAATAACCGTGAA	USP16	49	41	42	97	19	118
CCTTGTGTAAACTGGTTGGG	MID1	50	79	77	56	36	61
CCTTTCGCACAGATGTGCCA	VCPIP1	22	82	27	70	17	71
CCTTTCTTGAGCACGTACGA	USP20	34	22	61	27	59	32
CGAAAAAGCAGTTCCGCTGG	SOCS1	31	108	67	101	32	34
CGAAACGAAACAATTTCGCG	RANBP2	17	4	2	18	11	15
CGAACTGAAGCGCATCGTCG	ELOB	18	14	108	143	54	39
CGAAGACTTATATCATCCCG	VPS41	30	270	30	5	10	32
CGAAGGTGCAGTCGTAGCGG	ZNRF4	14	62	70	78	26	66
CGAATAAGGTTGCGTCCGAT	FBXO27	30	129	42	86	32	68
CGAATTGAGCAGTGTACACG	CBLL1	10	105	46	116	11	71
CGACATAAAGCACGTATCCG	UFL1	55	142	61	61	11	81
CGACGCCAACAAGACCAACA	ASB2	61	111	102	179	63	79
CGACGTGGCCGATACACCCG	IRF2BPL	36	177	88	92	7	62
CGACTTAGATAAATATGATG	PWP1	57	87	50	52	22	76
CGAGACAGAATAGGAACCGG	SMURF1	7	34	69	48	21	28
CGAGATAGAAGCCCACCGTG	KLHL3	16	119	84	39	35	86
CGAGATGAATCCCTCATACA	FANCL	69	77	54	87	47	62
CGAGGAGGAGTACTACGGGT	MARCH9	4	33	34	44	23	17
CGAGGCAGCGCACATTCACA	RNF10	59	118	46	127	53	112
CGAGGGCGATCTATACAACT	CDC34	76	84	86	37	87	103
CGAGTCCCGAAATCGCATCC	NACC1	30	113	141	97	53	108
CGAGTCCGACCTCTACAACT	UBE2R2	84	209	58	170	73	214
CGATCACAGAGTTTCAAAGG	UBE2Q1	21	58	18	29	37	54
CGATGATGTAGGGCGCGAGA	DTX4	36	126	67	81	36	43
CGATGCCCACATCCGAAAGG	FBXL14	76	229	158	111	31	122
CGATTGCTACCTGATCCCAT	FBXO22	36	138	74	179	93	175
CGCACCAGCACAGAAAGTCG	DCAF8	55	61	48	111	54	35
CGCACGCCCGACAGAAGCGG	RNF187	48	144	70	39	96	58
CGCAGGGCCTACCTGCCGAG	DCAF15	29	125	28	57	15	44
CGCATGCATGCCAAGCACCG	RNF121	87	193	71	127	67	95
CGCCACTGCACACGAAACGG	TRIM3	65	126	131	61	27	50
CGCCAGGTTACTCAACACGA	FBXO22	39	98	51	102	52	78
CGCCATCCGCAAGACCAAAG	OTUB2	18	67	45	43	23	201
CGCCATTGCCAGCTCGACGT	TRIM46	33	66	55	90	35	77
CGCCCACACTGTTGGCACGT	RHOBTB1	35	47	56	48	57	49
CGCCCTACCTGGGCCGTGAG	UCHL1	47	52	140	59	57	69
CGCCGCATCCACAGCTACCG	VHL	34	107	11	38	10	70
CGCCGGCCAGTGGCGCTTCG	UCHL1	38	69	50	23	55	90
CGCCGTTGTCGGCCCTACGG	FBXL19	52	81	15	74	3	59
CGCCTACCAGTGCATCCGAG	TLE2	40	17	80	21	38	36
CGCCTAGATTGAGTCCCATG	DCAF11	48	139	20	62	47	26
CGCCTCATACCAGCCCGACG	RBCK1	63	29	147	159	32	87
CGCGCGGGTAGTCACCTGAG	RWDD3	32	49	36	168	14	49
CGCGTACAGGCGCTGCACAT	KBTBD7	72	142	53	102	113	48
CGGAACCAATCATTGCACAG	TRIM69	41	43	47	75	38	63
CGGACTCTGAAGATAGCCTG	NLE1	5	51	3	101	19	31
CGGAGATGAAGCGGTCGCTA	UBE2QL1	36	162	78	146	73	134
CGGATTTCCACCCGGACACG	UBE2J2	77	31	78	38	38	23
CGGCCATCTTAGCAAGCGGG	TRIM11	13	78	34	36	35	31
CGGCGCAGGCTACAACAGTG	OTUD5	51	63	41	85	34	72
CGGCGGTTGATGTATAGGCG	HECTD3	45	65	82	159	63	83
CGGCGTCGAAGGCGAAAACG	IRF2BPL	69	109	96	40	70	108
CGGCGTGCGAACGGAATGTG	SOCS1	29	163	102	119	17	72
CGGCTCAGCTCCTTTACGGG	UBE2C	69	140	113	53	65	59
CGGGATTGTCACCCTACGAA	WDR76	14	53	36	63	28	43
CGGGCCAGTGAGAAGCACCG	TLE3	35	29	7	16	25	31
CGGGGGCGCAGTATCGACGC	TRIM33	19	53	8	28	12	28
CGGGGTCACAATTAACCCGG	SH3RF1	16	80	28	56	19	46
CGGGTCGTAACGGTGCACTT	KLHL34	44	43	61	83	33	54
CGGTCAATGTATTCAACTCG	BTBD1	37	73	118	58	24	31
CGGTCAGGACATTGGAACGA	CBX4	15	31	17	32	13	27
CGGTCTGGAGACAACACCAG	MED8	14	142	86	73	44	131
CGGTGAAGGACTGAATCGAG	MUL1	24	50	54	104	17	36
CGGTTGGGGCGAAAGCCCGA	TRIM58	19	42	15	6	2	17
CGTAATCGCGATCACCTGTG	MARCH1	120	145	108	65	85	113
CGTAGCTCGACGCTTACTCT	UBE2V1	143	80	161	116	130	92
CGTAGGGTCCGAGACCCATG	MYSM1	26	31	1	65	15	51
CGTCGCTGGTGGAAGCACGG	RHOBTB2	11	44	40	58	11	104
CGTGAGTGTGCAGTGCCCAG	TRIM17	17	76	80	27	63	59
CGTGCCACGTGCCGCCGTCG	KBTBD13	45	78	65	96	58	68
CGTGCTCAATGATAACCCAG	USP49	26	43	65	6	18	32
CGTGGGGGTAGATCCCGCCG	SH3RF3	22	96	41	67	32	53
CGTGGTAAACATCGAGTACG	RNF149	39	110	42	112	32	67
CGTTTGTCATCAGAATCAGA	RPL7	73	57	21	74	28	58
CTAAAGATGTAATATTCAAG	PIAS2	7	34	53	50	28	46
CTAAAGTAAAGAAAGCTCCG	UHRF2	16	20	23	35	33	33
CTAACACACAACGATGACAC	KBTBD3	29	67	4	32	28	21
CTAACATCAAGCGTGCAATG	ASB7	81	110	97	59	62	92
CTAATCATGTTTATGAGCGG	PRPF19	34	53	16	17	3	15
CTAATCCTGATACCTAACCA	BACH1	87	139	182	122	155	108
CTACAAAGACCACGTCACTG	ABTB1	29	114	47	59	48	33
CTACACTTGGAACTTCAGGG	USP3	50	70	106	51	27	55
CTACAGAATTCAGTTTGGCA	UBE2U	56	144	95	92	38	116
CTACATTTATGTGTGACAAG	NFX1	38	113	120	50	43	204
CTACCTACTTTGAACATGCG	USP4	19	93	124	109	60	56
CTACGTAAATAACACAACTG	IRAK4	25	105	31	79	20	37
CTACTCCAAAAATGCCACAG	PEX2	30	52	70	64	39	99
CTACTGTACAGCAAACAGAC	KLHL38	23	80	26	20	36	94
CTAGAACCTGATCTTGCACG	RNF31	29	161	69	82	55	87
CTAGAAGTAATGTTACAGTG	RNF6	22	112	144	88	79	84
CTAGATCAACCACTACCCAC	UBE2Q2	36	171	51	102	9	173
CTAGATTGATGTCATGTATG	BMI1	81	109	59	93	104	103
CTAGCAGGCTCCACTAACTG	SPSB3	77	123	210	140	75	94
CTATAGTAGTGAATGGCCAT	FEM1B	76	255	60	64	13	102
CTATCAACTGTGATTCGTGA	LTN1	42	114	96	88	71	90
CTATCCGTTTAAACCCCCTA	UBE2E2	31	136	185	109	20	84
CTATCTTGTCAAGATATGAG	CBL	27	83	117	21	50	57
CTATGACCTCGACTACGACT	MYC	6	71	6	30	6	18
CTATGATATTGCATTTAGCC	DCAF7	51	152	82	128	127	109
CTCAACAGTGCTCTACAGGT	STC1	35	70	77	31	18	34
CTCACCAGATTCCCGAAGGT	CISH	76	108	98	120	41	74
CTCACCCTTTAACTCATCAG	USP20	65	43	27	25	57	9
CTCACCTGCAATTAGGTGGA	UBE2E1	53	132	158	74	39	23
CTCACGCATCGCCATCAACG	KLHL25	74	83	114	47	65	88
CTCACGTGACAACAGGATCG	NOSIP	26	66	22	13	39	46
CTCACGTTTCGCATCGACCG	RNF130	56	108	53	144	44	93
CTCAGAGGTAACCTCTACAT	MDM4	62	210	143	45	68	54
CTCAGCGTGCCCATCCCGGG	TRIM33	44	167	73	72	17	96
CTCAGGCGTGAGGTATTCGG	SART1	26	90	77	88	67	28
CTCATCGGCCAATCAGAGCA	WDR5B	58	152	96	80	35	74
CTCCACTGACTTCACGCAAG	ZMIZ2	90	125	104	76	92	43
CTCCAGACAGCTCTTATGCA	MARCH2	56	143	92	112	24	64
CTCCAGATAGTCACAGACGC	DTX2	30	125	23	55	87	64
CTCCAGTGAGATACTCCACG	USP32P3	25	76	22	32	13	49
CTCCCCTCACTAAAGGATGG	OTUD7B	33	86	27	69	72	86
CTCCGCCGCACTACTCGGGG	OTUD1	126	91	95	58	41	38
CTCCTGGTAACCATTGCCAT	ZNRF1	74	82	83	91	53	33
CTCGAGTCCATCTTCCACCG	UBE2Q1	13	9	14	15	22	24
CTCGGCCAGTAACAAAAGTG	CUL9	47	177	95	79	44	138
CTCTAAAGCACATCTCCCGA	FBXL14	55	109	108	78	52	70
CTCTAATTTAAATAGCATGG	TRIM37	25	100	102	57	60	28
CTCTACAACTTCGACCTACG	SH3RF2	53	126	64	121	66	111
CTCTAGTTGAAGTCACCCTG	MAGEA6	31	92	35	95	48	93
CTCTCAATGTCACATCACAG	KLHL12	46	309	126	103	74	95
CTCTCCATCGAATTCTACGA	PCGF2	6	21	39	41	27	59
CTCTCGCTAGAGTTCCCCAG	UBE2C	9	13	62	60	28	30
CTCTGCAAAATGTGTTGTTG	RNF115	53	161	55	113	43	150
CTCTGCCCATTCAAAGACTC	TRAF4	10	32	29	130	28	24
CTCTGGACACCTACGGACGG	GRWD1	55	109	153	129	71	72
CTCTGTGGGTCATCTACAGG	UBE2R2	72	96	68	118	95	90
CTCTTCAGTAGAGTTCGAGG	CUL4B	52	65	89	58	39	66
CTCTTCCTATTCCTACGCGG	BACH2	4	55	20	33	13	34
CTCTTCGCCAAGGTCAACGC	NEURL3	30	17	101	61	23	48
CTGAAAACAACATCATGCAG	UBE2B	110	120	111	96	92	73
CTGAACAAAATCCTCCAAGG	E4F1	25	109	35	91	6	81
CTGAACACCACCAACGCCTG	DTX2	126	205	109	113	65	128
CTGAACTATAGTAACTGTCT	RCBTB1	68	241	136	128	104	146
CTGAAGAAAAGCCCTCGCCG	PPM1D	50	99	91	127	56	44
CTGAATGAGGGACTTCACGT	CUL7	54	86	41	83	41	57
CTGAATGCAAGAAGACAACG	TRIM51	39	52	100	88	66	49
CTGACACAAGCATTAAACAG	ASB9	37	86	50	9	27	13
CTGACACGGAGTGAGGTCGT	MPND	93	143	214	93	56	44
CTGACAGTGGATCGAGCGGG	ANAPC2	5	37	34	53	13	56
CTGACATCAAGCTGACCGTG	TRIM50	26	156	42	65	16	65
CTGACTGTGTTCTTAGCTCA	CRBN	100	205	109	216	86	167
CTGAGAACTCCAGTGCAGGG	RNF185	53	168	78	105	46	57
CTGAGACAGTATGCCGTGGA	SKP2	30	53	25	79	22	57
CTGAGACCCGACATCACTGG	USP2	80	101	88	98	30	125
CTGAGGAAACTGCCTCCATG	WDR12	17	109	4	58	10	83
CTGAGGACCTACTTTCAGTG	TRAIP	43	61	51	98	53	52
CTGATGCGTATAAAACCCTA	TTC3	21	50	27	45	35	24
CTGATGTGGAGACTAAACGG	HERC5	41	141	107	154	47	23
CTGCAACAAGTAGACAGTTG	ASB15	79	179	78	169	49	190
CTGCAACAGCTGATCGAGAG	ASB13	80	87	182	92	91	149
CTGCAAGGTGGGCATTACAC	USP43	49	116	126	50	57	91
CTGCAAGTATGAGTTCATCA	MARCH8	65	106	232	186	94	152
CTGCACTGAAATCACGCCTG	ASB18	31	119	37	77	37	55
CTGCAGCAAGCATTGAAGAG	ASB11	22	87	71	129	38	99
CTGCAGCCTGCGCGACCATG	RNF186	48	149	58	92	33	101
CTGCAGTTTACGGGTAGCAA	MYLIP	43	81	79	78	28	75
CTGCCACCGAGCTGACCGAG	ZNRF1	84	148	170	188	43	77
CTGCCACGGCGGCCCCGTAA	RNF208	73	80	106	119	68	133
CTGCCCGATCTGGTCAACCT	NEURL2	55	95	188	146	81	44
CTGCCGATGAGATCTGCAAG	JOSD2	13	114	20	71	40	52
CTGCCGTCTACCCGACTCTG	PDLIM2	65	176	134	194	52	70
CTGCCGTTCGTGGTACACGG	JOSD2	64	54	70	234	61	38
CTGCCTCAAGTGCTCCCACG	USP49	59	208	187	218	69	103
CTGCCTCAATTACGAAACGT	UBR4	44	167	75	70	70	165
CTGCGGGGAGGACTCCGTCG	MYC	20	19	2	14	2	2
CTGCTCCCACTGGTTGACGC	TRIM47	30	56	44	34	13	15
CTGCTGCACTAGTAATCGTG	TRIM24	58	122	75	114	51	103
CTGCTGTACCCCATCGTCCG	USP35	60	188	107	184	78	99
CTGCTGTGATCCATACTCGG	KBTBD6	65	179	145	103	76	137
CTGGAAGACACTCTGCAATG	TRIM63	43	108	85	130	70	151
CTGGAGCATTACAGAGACAT	USP13	52	97	121	74	11	99
CTGGATTTCCAGGTTACAAG	UBE2B	62	121	134	94	35	133
CTGGCATAAGCGGTACAGGA	KCTD5	6	12	31	59	9	36
CTGGCCAACTTCAAACCCCG	GAN	62	99	64	73	63	60
CTGGCCACAGGAACTCATGT	WDR61	31	52	122	87	12	78
CTGGGGCTTCCGTATCACAG	PDLIM2	15	91	32	80	36	125
CTGGTCCACAGGTACCAAAC	RNF144B	93	97	59	137	61	73
CTGGTCCAGCGCCTACACCG	UBE2QL1	77	93	36	107	18	91
CTGGTCTCTGACATACGAAG	ASB10	54	139	28	118	35	106
CTGGTGGCGCAACATCTGGG	MARCH4	71	143	66	88	44	104
CTGTAATAAGTGGCATCACG	EP300	37	80	96	60	52	51
CTGTAGTATTCACGTAACTG	USP32	16	37	27	75	36	69
CTGTCAGTGAAAACCACTCG	CISH	86	116	181	130	93	61
CTGTCATCCATATTTCCAGA	ATXN3	65	247	140	132	43	134
CTGTCCATCAAGACTAGCAG	BAP1	24	190	144	63	46	69
CTGTCTGGCAGAACTGAACG	IRF2BP1	38	131	14	131	40	117
CTGTGAGCAGGACCCGCCAA	MID2	46	43	35	28	28	29
CTGTGGAACTTGCAAATCGA	TAF1D	16	47	22	24	14	27
CTGTGTCGCACAGGACAAGA	TNFAIP1	34	121	83	123	60	117
CTGTTACAATATCTCCAACG	FBXL7	26	29	58	34	17	62
CTGTTATTACCGCTCAGGAA	CDC27	13	14	32	53	9	52
CTGTTGCCTTCATAGATAAG	UBE2N	50	51	126	119	43	92
CTTAAAAAAGCCTATATCTG	FBXO4	22	104	81	62	32	79
CTTAAAGAGAATTGTAATGG	PEX12	53	56	24	100	86	55
CTTACCACAGAAACAAGTGT	NFX1	31	112	32	92	24	34
CTTACCTGCAGAAGATGACC	TRIM31	16	105	10	77	18	89
CTTACTTCGGATATGGGACT	AHR	45	152	76	96	59	50
CTTAGCCCACTGATGAACGA	CREBBP	219	310	282	320	239	306
CTTCAACACCTGGATACACC	KLHL31	21	139	56	119	55	86
CTTCAACCTGCCCTGAACCG	KLHL4	74	69	19	62	120	61
CTTCAATCTCTTCAGCACAG	IFNA10	19	16	54	43	10	57
CTTCACTGGATGATCCATCG	PDZRN3	36	170	83	55	66	92
CTTCATAGGAGAATCCGGTG	CCNF	37	59	78	116	45	57
CTTCATCCGGATCATATACA	USP41	80	132	171	77	32	188
CTTCATCTCTTGGATCAAAG	CBLB	53	107	93	144	67	79
CTTCCACCGCATCAACGACT	NEURL1	55	50	90	165	41	142
CTTCCCAAAGCTTAACCCTG	ATG16L1	65	248	67	115	25	34
CTTCCCAGGCAGTACCACTG	TRIM28	7	54	25	11	10	93
CTTCCCTGGAAACCTCAATG	SMURF2	68	152	82	71	77	85
CTTCGAATCGAATACCAAGA	SOCS2	77	43	55	82	65	94
CTTCGAATGACAGTAAGACA	AURKA	NA	34	3	2	1	NA
CTTCGGGGAGACAACGACGG	MYC	3	53	7	43	4	72
CTTCGTATACTTGATTGGAG	KLHL22	64	35	25	48	72	56
CTTCTCCTCGCAAGACGACG	HECW1	44	55	8	85	39	47
CTTCTGTAAGGAGAAGACCG	MARCH4	65	137	94	58	74	95
CTTGACTCACAAAGTCCACA	SYVN1	72	110	65	55	48	24
CTTGACTCAGGAGGCCAACG	TRIM58	26	115	141	91	100	60
CTTGCACTTATTGAACGGGG	RNF133	29	108	142	95	42	43
CTTGCCCTAAAGTAAAGTAC	ATG10	6	53	66	42	35	35
CTTGCCGCAGATTATCAGAG	TRIM27	78	184	45	71	72	76
CTTGCCTCGAAACAAATCTA	SMU1	8	9	6	20	8	5
CTTGCGTTGTGAGATCCCAG	RACK1	6	11	25	41	15	6
CTTGGCGTCCGTGAAGATGG	ELOB	25	80	27	67	47	72
CTTGGCTGGACCCATAAGGT	USP47	35	52	13	57	9	54
CTTGGGTCCGAGGCAAACTG	FBXO24	87	151	73	202	116	56
CTTGGTCAAGCGTCCGACTG	KDM2B	61	101	208	63	82	142
CTTGTATCGACATACACACT	POC1B	69	127	82	104	34	193
CTTGTCAGAATCAGAAAGTG	DCAF16	13	58	21	34	26	25
CTTGTCCCTAGTTACACAGG	MBD3L1	87	267	145	165	111	81
CTTGTGATGAACTTCTTAGG	USP12	58	137	112	102	70	120
CTTGTGCATAAGCGGCGGGT	RNF19B	25	104	176	44	38	44
CTTGTGGCGCTGAAAACGAA	TNFAIP3	23	27	11	15	7	53
CTTTATACACTGTTAACGTA	CUL1	49	97	30	149	42	100
CTTTCCGCTAAACTGTGGCA	MAP3K1	57	137	94	66	74	113
CTTTCTCCCCACCTCAACCA	RNF133	18	34	75	35	38	6
CTTTGATAACTACATGCAGC	USP46	30	100	79	38	79	63
GAAAAACGAGATGCCCATGG	USP6	20	53	7	55	25	63
GAAAAACTTCCGTAACATCC	UBE2L3	32	124	49	84	49	43
GAAAAATAGATGTGTCGTGG	RPL4	3	51	3	3	7	42
GAAAACAGCATGGACCACTG	USP40	28	176	79	73	70	147
GAAAACTATGCAAATCACGG	USP38	52	85	16	48	15	39
GAAAATGATCCAAGGCGATA	TRIM59	25	50	54	52	47	46
GAAACACAGGACTGTTCTGA	ATG10	73	155	46	65	38	36
GAAACACCGTGACCACGCCA	TRIM21	80	117	120	47	56	87
GAAACCACTGATTGCTTGTG	CUL4A	111	263	173	181	126	202
GAAACTTGCATGACATACTG	MARCH3	34	116	18	126	31	52
GAAAGGACTTGAATGACGCC	RNF187	125	62	63	112	85	139
GAAAGTCCGCTACACGGAGA	USP13	78	184	85	56	47	108
GAAAGTTAAACAACACACCA	UBE3A	32	141	49	59	38	97
GAAATCCGACTTGGGCACCA	BACH1	94	102	72	123	105	67
GAAATGAACATGGACGTCGC	RNF146	47	34	44	89	33	24
GAAATGGGTGCGAACAGACA	KLHL41	45	42	6	41	11	11
GAACAACATTCAGATCACCA	FBXO32	70	108	116	140	108	170
GAACAGAGGACAACGCAACA	SMURF2	63	65	65	87	107	118
GAACATGTAAGGGCCCGACA	PIAS1	5	81	12	125	32	97
GAACATTCGAAAGGACCTGG	CDC26	9	152	39	56	10	8
GAACCCCTGAGCATAGACTG	TRIM6	44	73	46	108	68	72
GAACCCTTGAGTCTAGACTG	TRIM34	22	18	14	151	26	52
GAACCGTCAGACAGTACTAG	BAP1	78	48	128	101	84	80
GAACCTCTGAGCCTAGATTG	TRIM22	59	160	123	62	50	116
GAACCTGGCGGGACACGACG	LNX1	52	27	97	97	52	51
GAACGGCGGGTTGACAACAT	ITCH	31	156	85	141	49	153
GAACGTTATGAATTAAGCCA	FBXL5	28	92	100	72	41	86
GAACTGAAAACATTCATCCA	USP43	42	103	65	108	41	80
GAACTTCACAAAAGACACGG	WDR5	13	63	10	58	5	57
GAAGAAGCTCATCTTAGAGG	TRIM4	64	62	50	57	43	63
GAAGAAGGTTTGGATTACGG	SMURF1	63	78	55	46	49	90
GAAGACGTCGAACTCGAAGA	CBLC	14	82	6	124	40	44
GAAGAGAACATCCAGGACCA	UBAC1	56	46	61	28	22	60
GAAGATAAAGACCCTAGGAG	SART1	20	58	17	110	17	71
GAAGATCTCGATATATGACG	UBR4	11	78	20	49	22	68
GAAGCAACTCACCGAAGATG	OTUD6B	56	38	17	70	37	62
GAAGCACAAAAAGGGACAGT	RPL24	24	42	43	59	25	21
GAAGCACGAGCTCGTCACCA	PIAS4	57	120	30	54	35	81
GAAGCAGCGCTGGTCAAGAG	RNF216	48	92	107	98	41	44
GAAGCAGTGCAAACGCCATG	TRAF6	93	218	175	236	61	130
GAAGCCCATGACGTTAGTGA	JOSD1	29	158	76	114	51	91
GAAGCCCCGGACAGTTAACG	TRIM32	38	145	21	70	13	241
GAAGCCGTGCAACTGAAATG	RFPL4A	121	201	194	103	37	108
GAAGCCTAAAAGTGAATTTG	USP26	55	42	45	49	74	13
GAAGCCTCAAAGAATATCCG	USP38	16	94	64	22	20	51
GAAGCGCGATGACGGCTACG	SART1	42	51	1	5	38	71
GAAGCGCTGGAACAGCATTG	STUB1	86	123	121	99	56	44
GAAGTAACTCAAATTGCTTG	HERC3	71	202	180	109	45	147
GAAGTAATAAGCGAGCGAAG	UBE4A	19	77	14	94	29	104
GAAGTACTAGTCGCTGACCG	TRIM32	27	125	63	51	56	77
GAAGTCAATCATGTTCTCTG	PELI3	58	175	83	96	50	46
GAAGTCACCACTCTCATCTG	USP17L2	167	407	133	293	105	134
GAAGTCCACACTATGTTGCG	ANAPC2	20	67	4	27	10	94
GAAGTCGCTCTCTAAGACAG	SOCS5	22	83	27	61	27	56
GAAGTGCCGAGCATAGCTGA	RMND5B	115	99	93	132	124	67
GAAGTGGAAGCTGAGAACGA	FBXW10	38	138	62	131	40	34
GAAGTGTCAGAACACTCCAC	FBXL5	51	78	131	53	26	70
GAAGTTACATGTATCGATGG	RFWD3	31	217	76	118	64	112
GAATAACCAAATGCAGCGGA	ATG16L1	10	95	145	41	49	52
GAATACACCACCCTCATACA	UBE2E1	37	49	77	30	30	79
GAATATTCTTTGGACACGAG	WDR61	71	134	56	81	57	170
GAATCTCAATCATCCCACAC	UFL1	51	73	153	93	68	53
GAATCTCGCAGAGCCCAACA	ASB2	107	119	62	77	101	109
GAATGAGAGGCAGTTGACTT	RBBP7	126	208	105	244	87	74
GAATGAGTGGAGACTAGACG	DCUN1D2	63	83	36	52	21	48
GAATGCACATGACACCACAA	USP32	57	142	52	80	30	95
GAATGCATCAGAACCATGCA	PAFAH1B1	2	21	23	50	3	5
GAATGCCAGAGAAGGTCACA	RPL19	12	55	31	51	34	54
GAATGCCCTCGAAAGACATG	CUL7	35	133	79	128	36	39
GAATTATGGACAGCCCCACG	BACH2	28	59	38	46	38	48
GAATTCAAAACACTCTGTGA	RNF217	26	112	69	70	89	104
GAATTCCAAGAGATCATGGC	IPP	20	125	38	46	42	13
GAATTGGCTCAATCAGACGA	MID1	38	151	20	106	54	124
GACAACCCACATCTGCAACA	RNF175	100	352	50	161	259	205
GACAACGACGTGGACCTGCG	RNF44	151	234	244	336	120	243
GACACGGCGTAAAGTGATGT	FBXW11	54	189	116	117	102	125
GACACGTCAGATACCCAGTG	PARP11	40	163	87	110	34	127
GACACTAAACCATTAGCATG	FBXO30	85	57	85	77	26	58
GACACTCAACAAAGTCACTG	TRPC4AP	80	74	73	177	117	62
GACACTGATCAGCCACACAA	FBXL3	70	128	52	46	40	80
GACAGAAGTGATGCTAGAGG	USP17L26	18	84	52	50	18	45
GACAGACTGGAGCAAACGGT	KLHL5	51	94	63	79	86	86
GACAGAGGCTCAACACGGCT	LRR1	6	38	63	35	15	22
GACAGTCCAAGCACTAGTGG	UBE2E2	85	86	80	58	53	84
GACAGTGGAGGTCCTAGACA	TRIM8	38	76	17	63	77	79
GACATCCTGACTCTTGCATG	WDR26	79	93	51	121	132	64
GACATGACCAGGACTGTGGA	USP17L2	31	124	28	145	41	48
GACATTTCAGAACACGTACC	SNRNP40	45	92	79	46	24	76
GACATTTCATTCGACCACAG	PAFAH1B1	8	97	4	51	8	23
GACCACAACGATGAGTGGGG	RING1	66	69	89	97	36	102
GACCACTCACCTAATTCGGT	PIAS4	34	68	89	117	39	56
GACCCATTTAGGTTCTTCAC	DTX4	73	53	101	73	59	53
GACCCCAACGAGATCAAAGT	RPL12	32	30	24	25	12	42
GACCGCATCTCCCCCCACGG	UBE2Q1	87	91	93	179	107	22
GACCGGACACTCGAAGAGCG	SIAH2	70	136	115	79	21	84
GACCGGAGAATCCGCATCTG	CIAO1	36	15	66	36	26	116
GACGACGGGCTCTTTGCACG	HOXB4	56	108	147	130	88	103
GACGACTCACTCTACTTGAG	USP17L26	54	111	171	78	55	143
GACGCGTGTGAATGCAACGA	UBE4B	56	64	110	71	37	69
GACGGCATCCTGTCTAACTG	FBXO18	32	205	126	120	50	148
GACGGGCGAGGACGCATTCG	KLHL21	40	71	8	43	16	67
GACGTGACTCAGAATTCATG	USP45	85	142	171	179	47	65
GACTACATGGCATCTACCAT	RNF121	60	97	106	98	103	37
GACTATTGATTAAGAACCCA	KLHL3	92	190	88	40	63	117
GACTCACAATGACTCTGTTG	RNF4	53	157	113	147	53	130
GACTCGGCAACAGAATCTGA	CYLC2	48	74	54	47	48	95
GACTCTAGCAGATCTAACCC	KBTBD7	14	134	97	47	28	62
GACTGATTATCAGCCAACAC	RNF180	35	58	13	63	23	99
GACTGCACAGTGGTAATACC	KLHL23	65	125	44	75	79	46
GACTGGAAAGTCTATTGTGA	BARD1	45	118	61	46	35	89
GACTGTGTCCAAGCCCGTGT	DTX3	37	35	65	52	50	104
GACTTAACGGGTAATCAAGT	UBE2G2	39	203	44	157	31	57
GACTTATTACCTGATCAGTG	USP31	57	33	69	111	36	163
GACTTCGTGGTAGATAAGCG	UBE2O	59	81	129	77	56	63
GAGAACATTACCGGATTCGA	MDM2	32	60	39	34	22	46
GAGAACGGCTACGTGCTGGA	UBE2QL1	69	122	90	138	59	115
GAGAATACCTTAGTCTCAGC	DTL	24	47	9	39	11	25
GAGACAACATTTATGAATGG	UBE2E2	26	40	49	88	36	123
GAGACCCCTCGTACAAGTGA	USP38	55	102	72	91	80	92
GAGACCCGCTCTTCAGCATG	PEX12	43	172	49	147	63	170
GAGACCGTCCACTACAAGAG	MGRN1	39	101	94	127	25	70
GAGACTATGACATAGCAGCA	VPS41	42	111	68	30	64	72
GAGACTGAAAGATTACCTCA	USP25	97	106	119	76	59	86
GAGAGAGACAATGCAGACCG	MKRN3	21	74	113	62	39	29
GAGAGGTGGCCCATTCTCGG	CBLC	52	157	66	25	8	71
GAGAGTCTGTAAACGCCGTG	WDR26	44	126	135	89	60	131
GAGAGTGGATGGTCGGTCCG	ASB10	99	133	100	103	65	75
GAGAGTGGGATATCTGACCC	CUL9	31	113	90	106	46	55
GAGAGTTGACACACTCCACG	ASB9	52	45	34	68	69	59
GAGATACTCACTAACGACGT	MID1	9	42	24	17	53	22
GAGATCGCGATACACCCCTG	FBXO24	34	150	97	112	43	139
GAGATGCAGGGACACACGAT	VHL	29	76	106	65	37	100
GAGATGTTAATTGTATTGGA	MYSM1	38	229	166	117	87	194
GAGATTACATCAGTTATCTG	KBTBD3	31	68	64	76	48	117
GAGATTGTGAAGCGTCTGAG	TLE2	40	142	31	111	17	67
GAGCAACTATAAAACGCTTG	BIRC8	37	201	49	90	69	65
GAGCAATCTCTCTCAATAGG	RNF31	45	109	83	112	60	78
GAGCACACGTATGAGAGCTG	USP36	48	120	103	98	47	95
GAGCACCTCCGACTACCTTG	OTUB1	76	151	184	127	56	76
GAGCACGACCACATCTACCG	RNF113B	50	212	52	69	27	60
GAGCACTAGACAGCGCAAGA	TLE1	73	146	112	72	40	59
GAGCACTGGCCCCACACCAG	ANAPC11	28	84	27	65	35	27
GAGCATCTCAAACACAACGA	CUL3	41	18	77	30	51	37
GAGCCAAAAGCAGAGCAACA	MNAT1	63	138	64	98	92	169
GAGCCCATGATGCTCGACTG	TRIM27	102	143	78	120	96	65
GAGCCCCAGGAAATCCCGAG	STC1	37	141	67	108	59	108
GAGCCCGGGTCATCTTCTGC	TRIM31	98	95	70	91	78	65
GAGCCTCAAGAACATGACTG	UBE2O	26	25	46	160	18	47
GAGCCTGTGAGCATCGAGTG	TRIM21	124	136	201	203	95	136
GAGCGGCTGAAGGTGGACAA	TRIM26	62	86	107	88	65	34
GAGCGTCAGCAGTCACACCG	FBXL6	60	110	48	95	23	59
GAGCGTGGTTGAGACAAACG	BRCC3	31	122	79	68	28	109
GAGCTGGGTGAAACACGACG	KLHL17	29	65	84	68	73	82
GAGGAAACCTGACTTTAGCA	KLHL7	32	38	90	42	19	18
GAGGAACATATCATTAGTGC	CUL5	117	103	133	82	99	114
GAGGACCGCATGGACGAGCT	TRIM47	101	88	104	105	45	63
GAGGATGACAAGATCTATCG	RNF113A	12	19	10	20	28	25
GAGGATGGGATACTTCAACC	TMF1	57	76	66	75	60	49
GAGGATGTCCTAATGCATGG	RNF111	66	276	131	156	29	150
GAGGATTCGCTGACCGCCGG	YOD1	46	30	86	65	21	47
GAGGCAAGATCATACACGAG	RNF25	36	109	73	63	58	106
GAGGCAGAGGTCGTAACATG	USP21	52	380	65	123	35	78
GAGGCCAAGTCTCCACAAGT	BIRC6	52	59	55	41	53	88
GAGGCCGTGAGCACCAACTG	TRIM40	58	186	158	97	80	131
GAGGCTTACAACCCCAGTGA	KEAP1	4	87	40	47	3	19
GAGGCTTCTTATTGACGTCG	ASB13	59	97	81	66	53	42
GAGGGGACCCCATATGCTGG	UBE2S	16	106	48	129	25	105
GAGGGTATCTGCTTCACGGA	RFWD3	52	111	26	86	35	126
GAGGTCTTGGGGATTAACTG	NLE1	58	110	5	37	29	43
GAGGTGATCATGGATCGTCA	TRIM63	57	118	103	105	52	111
GAGGTTGAAGACGGCGCCGT	DCAF10	25	56	31	28	18	71
GAGGTTGAGCAGGATGAACT	UBE2QL1	91	137	112	72	94	144
GAGTAACTGATACCACACAC	TRIM34	23	192	13	104	32	54
GAGTAATACCAACCTGGTAC	TRAF5	68	118	43	59	44	56
GAGTAGTGGAAAATGGCGAT	PJA1	28	119	87	140	82	35
GAGTCCCTAATGCTACAGTG	TRIM73	74	273	79	149	67	154
GAGTCTACTTGCACCTCCGG	USP5	30	42	38	41	13	44
GAGTCTCTGCGAGTCCCATG	DCAF4	63	98	131	90	34	98
GAGTGCACGCCATAAACTGG	DCUN1D2	22	53	40	46	48	59
GAGTTTGGGAAGGTAGACCC	STAMBP	57	58	84	123	59	96
GATAACACAACTAATGGTTG	USP1	44	102	118	133	51	114
GATAGGCTAATCATAATTTG	WDR5B	116	222	243	173	107	138
GATAGTTCCATGGAGCATGT	TRAF3IP2	44	28	35	60	12	59
GATATCATCGATCTAGGTCA	RBBP6	47	210	40	213	78	105
GATATCGGTTTGGTACCACA	FBXO40	76	110	82	216	44	79
GATATGCCATTCTTGCGAGG	MYCBP2	58	122	194	131	97	79
GATATGTACAGATTGTAACA	HERC4	47	97	51	72	70	73
GATATTTATCAATCTCACAG	CDC23	29	104	15	76	8	81
GATCAACCGCAACGCCCGTG	IRAK1	56	58	56	116	55	74
GATCCAATTACACGTCAAGT	UBR2	125	179	227	201	199	187
GATCCACCCTCTGAATTGAC	KLHL31	44	106	123	96	90	117
GATCCCGTCTGTATTTATTG	RNF167	22	49	114	81	26	56
GATCCGGTGATGACCGACTG	TRIM11	38	146	32	115	53	86
GATCGACAAGTAACAGACCT	TRIM23	30	107	90	180	39	163
GATCTGGAATCACACTCGGG	USP36	37	47	20	83	23	77
GATCTTAACACAATCCACAT	ASB4	47	76	48	56	35	26
GATGAAAAGGTACTAACAGG	TMF1	38	121	161	74	48	20
GATGAAACACTTGCACAGGT	KLHL8	80	93	109	164	59	80
GATGACACAGACACATCGCT	RNF169	22	22	68	38	41	26
GATGACCCATGGCGTGCTAG	NSMCE1	46	175	73	135	35	128
GATGAGGGACACCCGCACAC	PIAS4	30	83	57	25	25	16
GATGCATATTTCCAACAACT	HERC5	65	155	24	131	61	52
GATGCCAAAATATGTCCTGA	WDSUB1	68	70	47	73	100	44
GATGCGGGATAGCTCCGTGA	RAB40C	57	168	91	144	44	197
GATGCGGTGACCATTCCCTG	TRIM15	70	53	71	59	52	65
GATGCTACTGGTCTTATACA	USPL1	37	51	64	43	27	68
GATGCTGGAGAGCCTACGTG	TRIM45	20	67	18	131	30	68
GATGGATCGAGACATGACCA	HECTD4	37	25	27	42	65	43
GATGGCACATCAATTACAGG	CDC27	31	100	68	31	9	48
GATGTACCTACCCGTCGAAG	FEM1B	67	83	37	76	29	122
GATGTAGTCAGTGAGAATCC	FBXL3	59	128	110	119	74	88
GATGTCCGGACATTCTCGGA	TRIM45	39	66	16	38	19	21
GATGTCGCAATACCACTGGT	ANAPC13	10	111	3	70	8	2
GATGTGGACATTTCTCAGCG	SOCS7	53	72	63	109	77	25
GATGTGGTCAAAGTCCGCTG	HERC2	75	113	94	136	73	65
GATGTGGTCCTCGTCAACTG	KATNB1	42	105	73	96	73	97
GATGTGTACAAGTCACTGCA	PIAS2	39	41	45	58	49	20
GATGTTATTGTCCGACTCCG	NEDD4L	49	97	132	88	73	106
GATGTTCACTAAATGAGGCT	ANAPC10	43	192	51	155	27	89
GATGTTCAGAAGGCAATTGG	MARCH7	20	72	47	59	82	83
GATGTTGAAAGAATCCACGG	ERCC8	37	70	60	58	27	30
GATTAAGTGCTGGAACGGCG	ANAPC11	27	147	53	59	26	29
GATTAGAAACTATTCTCGCC	FBXO25	99	94	103	77	43	114
GATTCACAGATTCAATCACT	HERC4	39	78	45	71	17	95
GATTCCCTCTCCCCCGACGG	RNF217	32	88	3	12	21	22
GATTCTTATGGAATTCCTCA	RFWD2	26	81	97	64	36	36
GATTGACCTGAACTCAACTA	HERC3	29	122	75	138	46	89
GATTGGCCCAAATCTTGGTG	UBE4A	75	286	151	225	72	170
GATTGGGAGGGTATCCGGAT	TSG101	18	109	6	31	23	35
GATTTACCGGAGGAAAATCG	OTUB2	20	55	48	16	40	60
GATTTCGGCGTAAACATCGA	KLHL15	32	74	30	54	15	90
GCAAAAAGTGCATCCTCCGG	RNF151	48	52	23	10	5	59
GCAAATCCGGAATGTCAATG	WDR59	29	115	48	39	28	83
GCAAATTGATTTCAATGGTG	FBXO6	65	130	98	174	51	88
GCAACACGACAGGTACCCTG	GNB2	96	168	132	202	70	81
GCAACACGTCTACCCTCCGT	SH3RF2	41	50	11	88	46	32
GCAACATCTGAAAAAACACG	RNF213	30	76	27	20	35	22
GCAACGTCTGGAGTGCATCG	KLHL10	79	126	139	194	41	94
GCAACTAAACCATTATGTAA	NSMCE2	24	105	57	91	42	63
GCAACTAACCATCACCACTA	KCTD6	74	87	85	188	76	44
GCAACTCCAGCTACTAGAAC	TRIML1	47	62	64	17	9	33
GCAATACCATGCTGGTAACG	KLHL9	108	91	123	70	65	66
GCAATGACAATAATACCGTG	UBE2K	80	61	66	139	91	124
GCACAAGAACTATCTACGTG	AMFR	61	123	72	80	53	105
GCACAAGGGAGAGATGTACC	SH3RF3	21	66	57	32	43	30
GCACAATCACTATCAATGCT	RNF20	9	62	19	62	10	67
GCACACGGGAGTGAACCGTA	RNF128	29	114	75	84	80	66
GCACAGTAAAGCTTGTTCCG	WSB1	29	41	39	75	26	61
GCACATTCTACTCACCAATG	HECW1	30	54	27	47	30	13
GCACCACAGGCACATAACCA	RNF168	38	26	27	29	38	37
GCACCGAGATCTGGTCGTTG	KLHL14	53	39	101	197	17	99
GCACCGTGAAATTCGTGTGC	RNF128	36	68	45	131	66	94
GCACCTGGTTGTTCAAGTTG	RHOBTB3	111	81	116	76	44	92
GCACGGACATCAGCCTACAG	RNF43	46	119	66	179	12	63
GCACGGGGTAGTCAATATTG	PIAS4	95	163	82	48	58	82
GCACGTGTGGCAGATCACGT	SPSB1	29	174	70	139	51	74
GCACTAGGTGAACGTATTGG	TRIM24	33	149	67	146	26	105
GCACTGTACCATAATCAAGT	ZFP91	38	195	58	116	27	114
GCACTTGAGCAGCCACAGCG	FBXO2	26	10	77	97	34	95
GCAGAAGAAGCTACGCACAG	RNF40	6	124	80	76	25	62
GCAGACATCGATAAGCATGC	TRIM35	75	79	25	102	59	14
GCAGAGGAGCGTATCAGATG	USP19	47	110	111	86	50	51
GCAGAGGGGCACGCATGCCG	SPSB2	46	125	102	94	34	87
GCAGAGTATTGCGGACCCAT	FBXO22	31	26	41	124	45	76
GCAGCAATTGCCTTAGTCGG	TRIM3	30	69	34	78	47	22
GCAGCACACACCTCACAACG	FBXO10	73	117	122	90	61	118
GCAGCACTCGAAATTCTGTG	DCUN1D3	62	87	115	66	48	82
GCAGCATTTGAAAACCCCAA	BRCA1	25	64	35	30	16	73
GCAGCGCAAGGTGTATCTGG	RNF123	33	41	118	65	16	57
GCAGCTACGAGCCCACGTGG	TRIM56	94	151	68	120	56	28
GCAGCTGTACTGTTACGAGG	CORO7	28	149	42	65	131	85
GCAGGACCGAATTCAGCAAG	OTUB1	24	145	16	120	38	21
GCAGGATAGTGCCTTTGGCG	PML	45	194	60	255	52	131
GCAGGGACTTACAGCTCGGA	CCNF	39	108	97	119	27	68
GCAGGTCTTGGACCTAGAGG	FBXO27	36	120	89	219	54	120
GCAGTGATGGAACAGCCTAG	WDSUB1	100	146	111	92	61	104
GCAGTGCAAAGCCTGCCGTA	RNF144A	7	57	17	22	5	41
GCAGTTCTTGATGCGACACA	HERC1	51	160	152	55	44	117
GCATAGAGGACATAGACGAG	USP17L26	15	119	34	39	4	75
GCATCAGCGTGTCATACACG	HDAC4	25	7	51	111	36	30
GCATCATGTTGGACAAACAG	USP41	26	63	59	43	80	70
GCATCGCACCATGTCTCAGG	RNF20	39	99	47	121	35	50
GCATCGTATCACGGACCGCG	MIB2	15	36	69	69	18	13
GCATCTGCCTTGATATCCTG	UBE2D4	23	201	41	73	35	103
GCATGTCGTATCAATGCTTG	DCAF7	25	218	67	250	21	125
GCATTACTTAGAGCTCGGAA	UBE4B	29	21	4	57	6	45
GCATTGACGGAATCTGTGCA	DCUN1D3	82	136	274	147	89	169
GCATTGATACGCGCATTCGG	CUL7	20	67	21	29	43	178
GCCAAGATATAGTCATAACG	ERCC8	42	85	77	147	105	81
GCCAAGTGCTCTTCGCCCCA	OTUD1	23	217	103	121	100	73
GCCACCACCACTACTCATGG	FUS	127	138	38	188	29	98
GCCACCTTCAAAGCTTACAT	MEX3C	105	141	109	82	100	185
GCCAGTGTGGTCATCATTCG	PPM1D	93	63	90	95	83	91
GCCATTGATCTGATGTACGG	USP22	81	91	87	101	109	103
GCCATTTCTTTAGTTCACGG	G2E3	102	50	90	38	118	46
GCCCACCAGCAGTGTGACGT	KLHL30	58	90	71	90	33	76
GCCCACCCAAAGGATTCGTG	USP9X	33	50	59	70	20	67
GCCCACCTATAGCCTACATG	BIRC6	42	97	35	45	19	104
GCCCACGGACAGATTCTCAA	LRSAM1	77	84	137	90	93	128
GCCCAGCACCCCTATGCACA	RNF43	49	28	108	179	59	55
GCCCAGTTATGTCGCCAGCG	ASB6	57	36	49	102	32	62
GCCCCGCACATGGTCCTGCG	NOSIP	66	127	26	49	52	38
GCCCCGTGAAATAACAAACC	RNF216	20	35	36	6	22	26
GCCCGAAGCAGACCGAGTGT	TRAF3	55	143	100	93	34	24
GCCCGAAGCTAACTTGTGAG	RNF19B	25	64	85	116	64	86
GCCCGCCTGTATCTCGCGTG	RNF135	34	44	82	25	40	52
GCCCTGCACAACCCCCACCC	FOXD4L4	12	106	39	67	16	96
GCCCTGCACGAACAAGACCT	RMND5B	32	92	95	42	52	75
GCCCTGCTATCACCCCAACG	UBE2C	74	118	78	139	55	65
GCCGAAGCAACTTACCATGT	SPSB3	88	132	79	197	45	109
GCCGAGCAGTCAAATTCCAG	RPL24	63	84	19	26	27	44
GCCGCTCAGATAGTTCTCGG	FBXO33	37	178	117	106	67	125
GCCGCTTACACGTGTCCGCA	RNF114	53	66	39	70	79	77
GCCGGGCACCAAGTCCGACA	RNF144A	8	77	9	26	10	29
GCCGTCAAAGGACCAGCGGT	RAB40C	9	38	39	23	5	28
GCCGTCGGACGACACCCGAG	SART1	44	10	18	109	39	24
GCCTAAAAATCGATGCCCAC	SOCS4	26	90	11	52	49	59
GCCTACAAAACCTTAAAGGT	TRIM36	75	163	147	85	5	121
GCCTGATACTCGGTGAACAC	RHOBTB3	52	110	113	75	35	92
GCCTTGAAAATGCAATCGGG	COPS5	15	82	4	29	26	32
GCGAAATATCCTAGACAGAG	TRIM6	55	149	140	58	84	50
GCGAACACCCGAGATCTCAG	MARCH1	19	63	70	73	45	29
GCGAGACCGAGGTATATGAG	KLHL22	31	138	68	40	20	94
GCGAGAGGCGTGGTAGACAG	ASB1	26	165	115	165	72	118
GCGAGCGCGTACCTTGCAGG	KAT2B	52	316	91	211	25	76
GCGAGTGAGCGGTCTCGTAG	MIB2	39	24	26	104	19	98
GCGATATGGTTCATGGCTTG	RNF170	42	140	146	236	97	83
GCGATTGCAGAAGATGACCT	VHL	68	87	54	71	33	92
GCGCAGCTGCGGATCCAGAA	UBE2M	22	57	19	99	27	106
GCGCATACTTTCAGCCACGT	SOCS6	19	22	120	39	28	20
GCGCCCGTGACAGCCGAGTG	TRIM72	68	102	140	118	73	44
GCGCGGCAGTAGCGCTCGAG	TRIM47	36	35	54	124	33	58
GCGCGTCGCTCGTTTCCGTG	SOCS7	63	118	101	56	65	63
GCGCTAAAGTCCAATGACTT	ASB4	33	65	10	16	30	39
GCGCTAGAAGAAACCTGCAC	OTUD6B	13	60	25	42	14	23
GCGGACACTGTGCTGCGACA	MARCH2	94	135	64	135	77	145
GCGGAGCCGCCACATCGTGT	YOD1	100	184	54	76	18	49
GCGGCACAGACTCAGCTCTG	TRIML1	71	185	67	133	116	130
GCGGCACGCGTGGAACCCCG	SPSB4	35	167	43	69	48	48
GCGGCACGTAAAAACCTATG	DDB1	1	45	NA	44	2	2
GCGGCCACATAGGATGTGGA	BRAP	73	110	105	120	25	62
GCGGGAACTCTACGCCAACG	UHRF1	53	152	84	213	31	95
GCGGTACCAGCGCGACTACG	PML	27	151	44	119	17	64
GCGGTATCCCTTGTATCAAG	UBOX5	34	73	49	25	33	61
GCGGTGACCTTGCGGCACAG	RNF186	59	173	90	77	80	81
GCGGTGACTATCTCCGTGTG	DCAF7	52	209	98	203	63	170
GCGGTGATTGTACACATCGA	KLHL34	28	73	63	54	29	68
GCGGTGGACGTGTAGTGCGG	OTUD1	28	73	72	76	56	135
GCGGTGTATACATAATAGCA	FBXO10	26	58	82	45	32	28
GCGGTTACAAAGAACTGAGG	PRC1	5	3	2	37	7	198
GCGTCACACATCATTACCTG	KLHL1	31	40	69	43	13	48
GCGTTGAGGATGGCGTCCAG	TRIM62	97	237	160	144	78	173
GCTAACGTGCTATTATACCA	RFWD2	44	68	66	72	34	89
GCTAACTGAACACTGACTGT	PARP11	54	131	82	97	86	59
GCTAATGGTCGATTTGAAGT	UBE2J1	42	75	21	115	66	131
GCTACACTTACGACGCTGGG	DCAF8	79	116	19	102	46	126
GCTACTGTGTCACAAACGGG	MSL2	78	74	48	52	48	123
GCTATATCCTCAACTTCCTG	KCTD21	53	152	36	132	22	70
GCTATGTGCCTTCTACTCAG	USP32P3	18	73	21	63	27	37
GCTCAACCCTACATCGCTGA	KLHL34	26	177	57	88	66	148
GCTCAGTCGGAAGTTCCGAT	OTUD1	59	92	84	84	43	82
GCTCATCATAGCGATAGTAG	PCGF1	85	84	85	76	51	86
GCTCATTGACCGTACTGCTG	MARCH8	51	206	130	133	76	94
GCTCCAGGATAAAGTGACAT	RNF40	14	462	61	47	4	63
GCTCCGAGCACTCCACGCGG	TRIM72	29	83	45	39	25	24
GCTCCGGCGTGTTACCCGAG	LRRC41	49	27	25	47	13	50
GCTCCTCCGATGATCAGGTG	PRPF19	12	78	7	38	7	24
GCTCCTGTGAGTATTTGTGG	PJA1	101	235	201	176	105	253
GCTCGACACCTGATCCGGCA	ASB16	61	104	31	33	34	22
GCTCGCGATTTGGCCCTTCG	RNF5	46	101	122	132	37	125
GCTCGGATGGGAGCAATCCG	SOCS7	68	88	185	116	30	48
GCTCTATTATCTTGGTCCAG	RNF115	48	130	27	84	24	55
GCTCTGCCTGGACTTTACCG	RNF150	62	63	85	42	24	90
GCTCTGGAGAAATTTCTACT	BRCC3	66	138	96	37	51	76
GCTGAAAGAAAGCTTACTGT	ANAPC5	5	38	3	54	4	28
GCTGAACCGGAGACACCGCA	KATNB1	31	38	22	7	36	12
GCTGAACGGACTGTCAGACA	TRIM9	26	67	44	18	86	33
GCTGAACTTCACCTGAATCG	HUWE1	23	145	42	33	50	69
GCTGAATCATAGTGGTGTGG	RNF220	121	276	169	161	70	159
GCTGACCGATTTACCCGTCG	HECTD1	15	33	3	102	11	27
GCTGAGCTTAATGATGTGTA	RNF141	116	135	70	101	78	91
GCTGCACATTCCTTCGAGAA	KLHL18	84	137	51	62	52	53
GCTGCAGACTGACCACTACG	SPSB2	124	138	153	126	171	188
GCTGCAGCGTCACCATTGAG	UBE2H	32	127	39	30	36	81
GCTGCATCTAGACCTAGCCG	ZFP91	12	25	25	25	48	5
GCTGCCCGACAACTACACGC	CUL4A	58	81	186	96	80	83
GCTGCCGGAGCAGTCACACA	MARCH2	44	78	68	46	35	36
GCTGCGGATCTACGAGATCG	KDM2B	74	185	142	135	62	101
GCTGCTCAAGCGACAACTGG	TRIM62	56	215	204	134	95	159
GCTGCTCTGGACTGTACTGA	AMBRA1	119	131	41	126	45	112
GCTGGACAGGAGCTCGACAG	TRIM68	21	80	22	43	29	51
GCTGGACATCATAGGACACA	SPSB1	16	78	10	97	9	40
GCTGGAGTTTCAAGACATCC	ENC1	30	189	120	173	23	132
GCTGGCAAACCTGTACAAGA	ANAPC7	24	74	4	29	7	6
GCTGGCCCAGCCATGCACAG	RNF186	9	61	23	78	61	100
GCTGGGAGAAACTTACTGCG	TRIM15	50	84	53	33	61	34
GCTGGTAAACTCATAACCAC	CUL2	35	83	64	48	38	38
GCTGGTGAGGTCGTCAGACA	TRIM35	21	38	14	11	12	60
GCTGTCGGATCGATACAGGA	PDE4D	67	130	114	110	58	95
GCTGTCTCTCCGTACCCACG	KCTD11	123	96	159	100	117	80
GCTGTGAAAAGAAATCATAG	BARD1	20	46	8	13	23	9
GCTGTTAGCAAAGCTAGAGA	CUL4B	37	77	68	156	21	31
GCTTAGACTCTCTGCCACAC	USP48	75	141	159	84	75	130
GCTTCACCAGTCAAACAGCA	ELOB	73	52	53	25	25	52
GCTTCAGCCAGATTCATATG	MYCBP2	22	73	90	66	43	64
GCTTCATACTCATCACGACT	RNF2	31	113	94	117	53	78
GCTTCCATCGCGCCAAAAGG	UBOX5	58	144	107	71	46	66
GCTTCCCACAGCGGTCAATG	KCTD10	19	32	7	75	6	43
GCTTCCGGATCTGCTGACCT	RPL19	33	54	29	67	22	16
GCTTCGCGAGTTCTTGAGAG	TRIM35	48	163	106	118	87	48
GCTTCTTCTGTATCGGTACG	CUL4B	166	221	176	113	134	148
GCTTGAGATTAATCCGGAGA	USP40	20	143	39	120	9	109
GCTTGCTGGAACCATCAACG	IRF2BPL	32	56	38	52	34	64
GCTTGTATTCTTCTGGTCGG	UBE2H	84	187	114	152	38	111
GCTTTCATGGATTTAAACCT	PEX2	30	66	61	53	12	116
GGAAAACCTCCAAACACAAG	RNF19B	76	79	57	73	58	35
GGAAACACTTACCGGCAATG	TRIM37	39	153	86	83	32	84
GGAAATGTGTCATAAACCAG	TRIM43B	20	107	108	66	46	57
GGAACATGAATCCAGCCACT	ANAPC10	92	225	101	120	64	87
GGAACCGATTGATATAGCGT	UBR4	63	72	25	27	45	54
GGAACTCAGACTCCAGGTCA	MAGEA6	42	57	20	89	14	41
GGAAGAAACCTATATCCCAA	CSH1	26	34	7	62	27	33
GGAAGAACACCGTGGCAGCG	RNF14	45	114	32	143	55	72
GGAAGACAACTCGAGCTCGG	ZNRF4	57	45	101	122	41	46
GGAAGGGACGCGGAGCCAGT	SOCS2	45	68	71	167	67	86
GGAAGGTCCTATTTCCGGCA	ENC1	20	40	55	98	42	105
GGAAGGTGTACAGTTCAGAA	FBXO24	32	57	27	52	17	83
GGAAGTAGAACTGCTGCCAG	FBXO2	19	44	62	124	6	74
GGAAGTGAATTCTCATCAGG	USP54	28	75	64	93	30	142
GGAAGTGGACCATCAGCTAG	HERC1	83	37	57	50	43	48
GGAATATCCCCCATAACTCG	KAT2B	29	75	59	119	48	64
GGAATCCTACTCAGAATGTG	UBE2R2	37	98	99	43	39	91
GGAATCTATTAAGAATGATG	UBR1	31	91	77	29	14	10
GGAATTAGGTAGTATTCCAA	RNF13	82	88	117	227	66	144
GGACAACACTTACAAGTACG	CCNF	31	89	201	155	81	96
GGACAACATGGACTATGTGT	TRIM41	26	60	24	42	19	42
GGACACGTGAAGCGTCCTAG	RNF114	23	76	59	89	33	61
GGACAGAGTTCATCAAAACG	USP26	50	51	44	76	46	76
GGACAGCAATGCCTTCACCC	JOSD1	51	87	35	117	26	74
GGACAGTTCAACAAGTTCTG	TOPORS	66	71	134	78	53	48
GGACATAGAGGACTATTACG	ARIH2	207	200	171	146	184	210
GGACATCTCACAGACCAGAC	USP22	80	36	139	43	53	31
GGACCACATGACTCGGAAGA	USP49	73	420	175	92	59	108
GGACCAGAGGCAGTACATTG	TRIM26	59	143	85	145	72	141
GGACCATAACTGATGATGTG	RPL18	10	13	17	29	15	13
GGACCATACTTACCCGAACT	GRWD1	6	137	79	59	38	113
GGACCCGGTTCAGGACGTGT	FBXL15	43	98	44	31	39	33
GGACCTCCATGTTCCCAATG	USP35	70	215	48	163	156	120
GGACGAGCGCGAGTCCCGCG	KATNB1	43	129	64	66	18	81
GGACGCAAAGGGGATGATCG	USP42	38	101	117	37	44	203
GGACGCCAAGAGCGAGCAGT	KLHL36	14	34	35	31	12	48
GGACGTGTATGGGACCACTA	NEURL3	122	173	257	87	83	158
GGACGTTAAGAAAATAATGG	BIRC8	40	124	4	57	39	4
GGACTCAGATTCGAGTGACA	USP20	30	73	15	58	33	33
GGACTGTGAAAGCCATCACA	RAG1	63	201	76	64	54	103
GGAGAAGTGATACATACCAA	MUL1	45	124	113	39	37	133
GGAGAAGTTTGAATTAGACG	USP5	59	91	68	102	48	64
GGAGACATATGCGACATGTG	MKRN3	37	40	131	62	41	69
GGAGACCAGACCTAACAGAC	RNF185	66	45	142	88	53	127
GGAGACCCTGCACTCCCATG	RBCK1	71	164	109	105	105	108
GGAGAGTACGAGAGAACTGG	KCTD13	49	124	63	44	70	116
GGAGATCCGTGCGCACAAAG	KLHL17	104	48	115	30	62	105
GGAGATGGAGAGCTATGATG	STUB1	28	38	21	38	13	69
GGAGATGTTCTCCAAACCAG	TRIM54	11	39	7	22	2	21
GGAGATGTTTACCAAGCCAG	TRIM63	70	113	113	39	78	151
GGAGCAATGTCTCTTAGCCA	TRIM69	32	67	65	38	71	65
GGAGCACCAGACTCACGCCA	TRIM4	46	110	109	39	28	56
GGAGCATCAGAGATTGATAG	STAMBPL1	38	59	61	46	53	47
GGAGCCCATTGAGAGCGATG	HDAC4	45	15	116	97	32	46
GGAGCCGGTAGTACCGGCGA	ANAPC2	39	110	12	93	58	71
GGAGCTGGGGACCTGCCAAG	AMBRA1	17	87	35	102	28	61
GGAGCTTCTACCTGCAAGTG	PEX10	23	172	35	122	41	95
GGAGGAATGGATAACAACAA	KLHL1	65	66	90	91	58	52
GGAGGAGGATTACCGCTACG	ARIH1	29	56	30	68	44	40
GGAGGATAGTACTCTCACTG	DCAF5	32	110	64	129	31	54
GGAGGCGAAAGCCAACGGCG	MYLIP	14	74	29	62	30	26
GGAGGGCACTACCACTACGC	RNF20	11	86	33	70	38	81
GGAGGGCTTGCCGATAAACG	USP33	42	72	37	26	38	33
GGAGGTAGTGCTAGACAATG	KLHL41	132	185	101	127	79	32
GGAGGTGGATAACGTCCATG	SH3RF2	105	122	32	107	104	36
GGAGGTTATAGAGTTTACAC	UBE2Q1	5	42	51	63	39	61
GGAGTCAGAGAACGTCAACG	FBXW5	44	116	122	155	65	117
GGAGTGAGAAATCGGATCTG	UBE2T	23	40	18	61	5	34
GGAGTGCTATGATTTCGAGG	KLHL3	40	71	90	87	19	121
GGATAACCCTATTGGCAACT	CYLD	23	48	58	58	29	33
GGATAACGTACCAGACCCAG	RPL12	9	28	11	23	4	5
GGATAAGGGAACGGTTTGGA	CSH1	27	74	61	68	44	27
GGATAGCCATCTGAATTGAG	DDB1	53	91	27	55	26	17
GGATATAACTGAGAACCTCG	RC3H1	17	38	6	114	31	62
GGATCAAGAAATGTCATGTG	TRIM38	66	171	99	205	67	173
GGATCATGCTCACTAGCTGG	RNF31	23	87	122	104	15	130
GGATCCGGTCCCGTACCGGG	FBXL12	100	126	57	54	59	71
GGATCCTGAACTCCTTAGCA	UCHL3	27	146	67	123	48	109
GGATCTGCCAACCATAGACA	TRAF3IP2	29	38	40	116	24	54
GGATGACATGACCAGGACTG	USP17L2	60	240	88	154	81	134
GGATGAGGTATGCTTCCACG	CHFR	54	53	37	69	32	73
GGATGATCCAGTATCTCTCA	AMBRA1	83	102	75	87	60	77
GGATTATCATACTCATCTCG	AREL1	63	19	24	67	51	49
GGATTCCTCAGGCCGACCAG	RHOBTB1	71	163	84	98	90	212
GGCAAAGGTATAGGAACCGT	RNF220	11	93	9	43	27	20
GGCAAATGAGCCCAACCACG	VPS18	33	49	90	61	15	18
GGCAACACGGTGGTGCAGTG	TRIM50	134	163	110	131	117	60
GGCAACCTTTCAGTTCACTG	USP7	24	24	33	80	14	86
GGCAACGAATGACTCCAACT	TRIM24	23	67	201	147	37	137
GGCAACGCCAGGCATCATCG	USP31	49	121	93	74	53	94
GGCACAGCGCACACACATAG	E4F1	14	53	5	72	16	89
GGCACCAAGGCACATAACGG	USP25	32	129	53	101	27	66
GGCACCACAAATTGCACAGT	IRAK4	51	136	88	117	88	109
GGCACTCCACAGGTACACGC	FZR1	63	78	141	78	45	62
GGCACTGACGTCCTTCCCAG	KLHL38	17	62	29	110	12	26
GGCAGATGGGACACTGAAGC	TRIM73	12	65	90	35	15	59
GGCAGATGTAGCACTACTGG	TRIM32	22	152	33	98	40	124
GGCAGCAATAGGGTCCACGC	RBBP5	8	74	49	45	16	29
GGCAGGCCCACTATTCCACA	PPIL2	64	214	126	186	55	128
GGCAGGCCTGGTGCACGAAG	MARCH8	37	44	19	94	56	49
GGCAGTGACGCCGAGTCGTG	SPSB4	15	11	32	24	18	50
GGCATAGTCGCAAACATCTG	RICTOR	46	99	41	63	42	64
GGCATCGGTGAGAAGTGACG	NEURL1	48	148	91	120	68	86
GGCCAAATGTCGTCCATCTG	CDC20	69	183	116	142	69	419
GGCCACAGGTGGTCATCACA	TRIM17	53	214	199	139	106	106
GGCCAGGTAATTACCGCAGG	CIAO1	11	19	17	24	23	48
GGCCAGTACTGGAGTCCGCG	ASB10	21	95	23	33	45	15
GGCCATCAGTACTTCCTGAG	FBXW10	43	164	112	157	63	113
GGCCCAGCTGTACTCGCCTG	CBLC	75	161	164	113	73	107
GGCCCAGTCTTACCGTTCAG	RBBP7	33	142	66	91	31	34
GGCCCATGCGCTATGACCAG	HECTD3	65	92	60	101	36	73
GGCCCCATGTGGCTTCACTG	UBOX5	52	160	143	93	91	154
GGCCGAGATCAGTATCAACG	TBL1X	82	124	101	175	41	124
GGCCGGCTGACCATCACGCA	KLHL30	97	99	174	120	117	84
GGCCGGCTGAGCATGAACGT	NACC1	27	80	74	8	52	55
GGCCGGCTTCAAGCGCGAGG	OTUD6A	48	138	207	105	74	67
GGCCGTCTACTGCTTCCACG	KBTBD11	61	125	163	75	71	72
GGCCGTGTATTACACCAACC	STUB1	97	70	260	89	113	24
GGCCTCAAAATAGCGGCTAG	KLHL25	11	73	13	13	7	24
GGCGACGGTACAGTTAGCTG	UBE2V2	48	169	24	182	44	49
GGCGACTGCTTAACACACTG	USP1	55	94	31	75	36	57
GGCGCGTACGACCTCACGGG	FBXO4	6	112	15	28	24	71
GGCGCTGGCGAACCCCCCGT	TRIM9	9	83	29	63	12	103
GGCGCTTAGAGAATTGAGAG	CDC23	25	154	111	95	57	66
GGCTAACGAGATAATCATCA	RNF149	45	62	95	71	42	97
GGCTACGTGGAAACCCCTCG	RPL3	36	174	50	97	43	109
GGCTCAGGGTTACCGAAGAG	BRCA1	20	61	59	26	14	21
GGCTCCCACTGTATAAACGA	WDR59	22	103	44	81	53	74
GGCTCGTTAATTGACCTCTG	PELI1	50	103	66	55	60	41
GGCTGACAAAATGACTCGAT	KLHL20	44	162	73	115	70	59
GGCTGATTATAGTGCTCATG	CBLL1	143	196	98	111	96	191
GGCTGCTAAGACAATCCGGT	KLHL18	13	21	24	40	5	45
GGCTGGAATTTGAGCCATCG	FBXL8	36	108	60	100	26	169
GGCTGGGTATAATACGAAGG	LITAF	70	113	70	90	63	71
GGCTGTACTAACCCATGAGA	TRIML1	45	171	142	154	52	69
GGCTGTGGCCAAATGGACGG	BFAR	23	114	19	39	15	65
GGCTTACATTGTAGGAGCGT	RNF121	16	39	11	113	19	146
GGCTTCACAGATACATTGGC	HACE1	37	117	124	149	58	106
GGCTTCGATCACCCAGGCCA	TRIM74	41	102	117	169	49	162
GGCTTGAACGGATACTCCGG	UBE2L6	30	48	72	44	15	138
GGGAAAATACTTGCCTTAGG	UBE2D3	36	117	44	23	75	21
GGGAAGGTCTCACTGCACTG	E4F1	12	96	12	75	26	77
GGGAAGTGAGGTGATTCGTG	LRSAM1	63	131	83	47	57	51
GGGAAGTTTGATGAAGACCG	RNF152	10	99	56	42	45	53
GGGAATGGGACGACCAACCA	RCBTB1	43	118	93	68	32	93
GGGACACTCGGTGTGCGACG	TRIM8	109	109	139	126	100	94
GGGACGCCCAGCGATACAAG	RNF40	9	77	56	95	6	64
GGGAGAGAGACCATCCGTCC	RNF126	80	102	97	122	56	81
GGGAGCAGATCACCAGGACA	TRIM17	33	148	22	81	49	52
GGGAGCCATTGCAAATCTGA	DCAF6	81	64	72	26	62	84
GGGAGCCGTTCATCTCATGG	TLE3	150	230	78	99	111	97
GGGAGTTAGTGAAGCCTACG	ANKIB1	105	118	55	65	88	80
GGGATATCCACAGAGTACCT	RPL27	10	24	15	40	8	36
GGGCCAGAGGAGAACGTGAG	FBXW8	62	26	49	29	31	54
GGGCCGCGCACTCTACGCAG	FBXO17	16	82	32	31	20	18
GGGCCGTTAAGCAGCGTCTG	IRF2BPL	107	121	106	46	55	80
GGGCCTACAAGTATCTACTA	FBXO10	63	148	64	149	85	111
GGGCGACCGTCACAACACTA	RNF41	36	93	113	43	6	71
GGGCGACTCACCTCCAACGG	RNF126	37	179	109	96	55	98
GGGCGTGAGGAACTTCACTG	UBE2C	64	35	50	54	33	88
GGGCTCAAGAGAGGACATCG	USP11	80	99	87	82	49	117
GGGCTCGGAAGTAGTCACTG	ABTB1	36	18	31	31	11	85
GGGCTGCGGATCGCTAACCC	CBX4	44	110	34	40	7	40
GGGCTGTTCAGATCCAGTAG	USP45	43	114	149	100	38	95
GGGGACCCTGAAAGAATACG	TRAF2	69	102	35	62	56	60
GGGGACTTGACGGGCACCTG	ASB16	60	72	43	62	37	100
GGGGAGGTCAATAATGTAAG	DTX2	85	127	80	189	74	148
GGGGCTGACTTACCGCAGAG	HDAC4	64	278	166	241	22	61
GGGGGACGTTTGAAGCGATG	KDM2B	54	126	83	64	50	119
GGGGGAGCAGTGTAGGGACA	RING1	17	77	106	59	96	99
GGGGGTCACCCCAATGACCG	KLHL29	23	84	18	59	29	63
GGGGGTTGTGAAGCACCGAG	TRAF5	37	75	66	41	25	11
GGGGTCCCACATAATCACAT	WSB2	41	115	111	123	89	115
GGGTATATCTGATAGCCGCA	FBXO30	43	101	38	122	27	58
GGGTCCTCAAGCCAAACGCG	KBTBD11	50	73	93	59	62	34
GGGTGATCCATTAACTGACT	ZC3HC1	27	105	127	145	77	65
GGTAAGGGCTGATTACCCGA	HECW2	32	57	10	36	53	102
GGTACAACGAACATTCCTGG	UBE2Z	54	126	78	91	47	84
[truncated: 853 more rows]

## Sheet: TF1 0 min GM-CSF
sgRNA Sequence	Target Gene Symbol	Art.CSF2RB_TF1_0.min.GMCSF_H_Rep1	Art.CSF2RB_TF1_0.min.GMCSF_L_Rep1	Art.CSF2RB_TF1_0.min.GMCSF_H_Rep2	Art.CSF2RB_TF1_0.min.GMCSF_L_Rep2	Art.CSF2RB_TF1_0.min.GMCSF_H_Rep3	Art.CSF2RB_TF1_0.min.GMCSF_L_Rep3
AAAAAGCTGGGTTAGAAGCG	FBXO21	46	61	43	28	17	53
AAAACAGGACAACCGTGCCT	FBXO27	83	42	72	88	18	161
AAAACATAGAAAAACGTGTG	CADPS2	40	21	52	16	71	64
AAAACATCGGCAGATACCAA	FBXO9	47	44	63	65	29	24
AAAACCCCAGGATGGTACTG	SOCS2	24	42	76	74	91	29
AAAACTAACTCACATGAACC	MKRN2	18	27	139	59	40	58
AAAAGAACAACGTTTCATGC	UBR7	28	27	38	54	81	50
AAAAGAATTGAATTTACATG	RNF24	83	100	64	86	99	150
AAAAGATAATTCGAGAACGA	HERC2	92	58	70	45	80	133
AAAAGATTTGCGCACCCAAG	PRC1	18	47	46	48	19	53
AAAAGCTCTCTGTTGAACAA	ANAPC5	23	29	77	23	12	70
AAAATACAGAATGAATACCT	PEX2	13	14	9	43	40	59
AAAATGCATGAAACCAATCA	MYSM1	61	64	55	62	25	91
AAAATGGCTGTAGTTAACTG	UBR3	35	84	70	50	61	72
AAAATGTTAAGGAGTCATCA	TRIM38	8	25	18	39	51	82
AAACAAGAAAGGTCCTCGAG	UBE3A	10	27	37	34	56	41
AAACACATCAATCACTCTGA	PSMD14	18	39	28	63	22	109
AAACAGATCCTACTTTGGGA	KLHL2	37	46	77	138	34	117
AAACAGGACTCTGATCACAT	FBXW10	6	74	48	78	40	107
AAACATCGACGAAAAGGGGC	UBE2L3	8	25	38	29	22	23
AAACATTCACCCAGAAAACC	RNF170	42	130	41	53	51	59
AAACCCCAATTACGCCGGCG	HOXB4	63	80	35	76	33	132
AAACTTACTAGTGACCGAAG	ANAPC5	4	18	1	28	25	5
AAAGACTGACCCATTGACCG	RNF167	57	55	46	27	10	60
AAAGCAGAGGAATCAGACCC	RNF141	39	39	93	36	57	49
AAAGCATACGCATATCAACT	LRR1	13	33	46	68	6	39
AAAGCCAAAACTGATGCTGG	ATG3	86	41	64	67	91	44
AAAGCCAACAACCAAAGCCA	PSMD14	5	3	7	28	7	38
AAAGCCCCTGAAGACACTGG	USP41	71	110	135	188	131	167
AAAGCCTAGAAAATCAACTG	KLHL4	64	27	64	102	22	40
AAAGGAAAGAGATAGAGCAA	FBXO4	44	42	73	101	23	211
AAAGGATTGTGCTCTGACTG	OTUD6B	149	89	63	128	90	165
AAAGGCCCAGATACCCAAGA	DCUN1D1	28	95	44	136	54	138
AAAGGCCTCCAAATAGACGT	CYLD	54	76	61	119	11	181
AAAGTACAACTCTCAGTGAG	USP6	144	96	75	101	118	254
AAAGTAGTGTTGACTAAGGG	RICTOR	63	99	59	81	121	102
AAAGTCGAGAGTCTCTCCGA	ZBTB18	84	31	54	43	87	86
AAAGTGGTGCATTCGAGGAG	RNF165	75	79	100	209	75	175
AAAGTGTTAACAGGACACAC	FBXW11	57	14	14	33	9	55
AAATACATACCTCAGCAAGG	FBXO33	74	49	124	150	141	127
AAATACTAACGGTTTCCCAC	ZNF645	26	63	22	51	79	54
AAATACTTGAAGGACGAAAG	CDC16	24	6	6	7	12	13
AAATATCTGACAAACAAGAG	USP42	88	74	31	65	35	98
AAATCAGTATTCGAAAAGCA	USP54	33	46	56	28	36	41
AAATCCTGATAGTGGCATCG	PRPF19	10	22	29	15	4	65
AAATCGGTCGCTTGCCAAGG	DCAF4	41	68	53	82	87	122
AAATCTCAGAAATCTGAACA	TRIM51	42	73	88	63	134	153
AAATGCAGACTCTCCCATCA	UBE2G2	55	34	106	96	66	160
AAATGGAACACCAATTCCAG	RWDD3	52	38	34	66	52	63
AAATGGATCTATGTTCACAA	FBXO32	137	80	27	117	115	117
AAATTAAAAGAGGCACCAGA	SOCS2	57	37	51	44	18	63
AAATTACCCAGACAGTCACC	G2E3	84	34	37	93	37	63
AACAAACAAGAGGACTGTGT	RNF7	99	35	106	67	144	162
AACAATTTGAGGGATTTCTG	SOCS5	59	45	53	83	75	115
AACACCACCGTACCTTCCCG	FUS	29	67	57	148	89	102
AACACGAGCAGAATTTCAGG	RNF144B	64	67	105	78	55	73
AACAGAGAGTATCCAACACA	BIRC6	42	28	43	21	75	23
AACAGCAGCAGCGGCCCGTA	ZNRF2	90	97	127	98	227	124
AACAGTGATTAACAAGCTGA	CHFR	47	57	30	32	33	55
AACATGCACCTAAGGATGAG	ASB14	112	106	106	147	96	89
AACATTAGTTATACCCACTG	TMF1	91	48	127	61	57	166
AACATTCCGGACATTCATCG	GPR50	109	110	118	142	156	284
AACATTGTAGAACTTGACCA	TULP4	79	42	107	67	181	132
AACCAAGCGTTCTTACAACA	G2E3	52	71	46	23	98	103
AACCACTGTAGGGTTAGCAT	FBXO11	186	43	159	68	168	138
AACCAGTACTACGTCCACCT	RNF213	76	100	112	245	108	260
AACCCCACTTGTGATAGTCG	KLHL30	106	98	128	168	35	146
AACGACTTACCACACCATGG	TRIM45	49	193	157	128	66	185
AACGCAAGCGGCTCTACCAG	RNF25	45	46	72	62	141	98
AACGGCTCCAATGAGGACCG	PCGF2	39	45	91	50	43	82
AACGTCTTGAAGAACAATGG	WWP2	30	56	108	78	57	85
AACTACCTCTTCGTGGCGGG	KBTBD11	21	76	29	46	58	191
AACTAGATGGAGTTACCATG	USP14	33	51	29	26	37	73
AACTCACCAGCAGTACGTGT	UBE2S	16	33	69	59	113	128
AACTGACAGAGTCCGTACTG	BACH1	75	33	119	19	74	86
AACTGCATCCAACAATGACT	SIAH1	94	85	129	163	160	217
AACTGGATCTCACGAAATGT	VPS41	119	127	30	30	95	159
AACTTACTTAGCACACATGT	USP36	48	33	46	55	71	111
AACTTCGAGTAGTAAAAGAG	RNF133	32	28	59	56	14	55
AACTTCGTCGGCGACCTCGG	PDZRN4	12	35	43	38	59	118
AAGAAATTCTCTCGTCAACG	RNF168	37	12	48	53	63	63
AAGAACTGGGGAGTTATAGG	USP30	46	56	11	39	60	118
AAGAAGAGTGCACCTGACTG	TRIM9	83	68	76	90	114	88
AAGAAGATCACACTCAGTAG	MAGEB4	87	40	96	76	84	131
AAGAAGCAAGAGTTAGCCCG	STAMBPL1	86	52	71	57	86	87
AAGAAGTCCATGCTAGACAA	TRIM5	31	34	22	28	34	129
AAGAAGTTACCCTTACTCAA	TRIM69	24	32	32	29	30	39
AAGACAGCTCGGAATCGAGT	USP21	31	77	59	95	49	141
AAGACAGTAGTACAATCGTG	UBR1	85	57	112	148	121	122
AAGACCCAGGATTGCAACAT	LTN1	46	78	37	76	74	68
AAGACCCGAACCAAGCACAT	OTUD4	35	5	17	34	52	28
AAGACCTGAACTATCCCCAG	UBE3D	20	66	61	97	62	73
AAGACGTCCTCAATTACCCC	KLHL20	88	78	128	94	127	148
AAGACTTTGTGATTGTCCGC	SKP2	62	83	32	159	106	158
AAGAGAAATGCACTGTACGG	NFX1	89	62	26	121	49	37
AAGAGAATGATCCATACCAC	EED	44	34	81	58	23	90
AAGAGCATTACCACCCTTCA	SIAH2	54	44	116	120	63	119
AAGAGCGGACCTCAGAACCA	FBXW7	6	66	27	42	27	106
AAGAGCTTTAACCCTCCGTG	UBE3B	104	107	77	58	76	124
AAGAGTCCCTTACTCTGCTG	OTULIN	69	73	47	120	118	119
AAGATATCACAACCATGAGC	ARIH1	101	47	78	17	85	106
AAGATATGACACTTACAAGG	UBE2V2	49	61	68	19	30	51
AAGATGAACAGGAAAACAAA	NANOGNB	4	10	35	68	39	50
AAGATGAGATTGCGGCCGAA	FBXO17	32	85	50	99	42	106
AAGATGCCCACCATAAAGCA	BFAR	16	53	20	60	40	48
AAGATTCTCCATGGGACGAG	RBBP5	91	55	74	115	95	131
AAGATTGTGGCGGTGCACAT	KLHL5	48	45	43	75	52	264
AAGCAGAAATGGAGAGAAGA	NANOGNB	41	37	21	23	47	72
AAGCAGAGGACAGTACGTCT	FBXO18	51	106	65	103	51	129
AAGCCCTCCTTACAAATGGG	UBE2I	48	41	33	43	12	113
AAGCCGAATTAGCCAGTCCA	HERC6	100	114	38	102	95	159
AAGCGCGCCCACCTCGGGAT	UCHL3	9	46	60	129	88	119
AAGCGTTGAAAAGGCGCTGG	OTUD7B	119	10	77	95	69	89
AAGCTAACCTACACCATGAG	SNRNP40	59	50	61	96	102	129
AAGCTCAAATGGTCCAAAGT	RNFT1	38	38	64	24	53	52
AAGCTCGTTGTCTTGTGGAA	HERC2	82	84	84	130	101	91
AAGCTGAAGAAAAACATGGG	OTUD7A	71	80	75	98	84	104
AAGCTTTATGGATTTACCAA	FBXL3	69	98	76	67	60	180
AAGCTTTGCCGCATTCACGT	ASB13	15	119	91	165	106	238
AAGGAAAACTGATCAGACTG	UBE3A	32	10	16	64	28	54
AAGGAAAGATTCATGAACCA	USP16	4	29	20	99	30	59
AAGGACAACACATTTGGATA	LITAF	145	90	145	136	115	146
AAGGACCACTACATCGAGCG	TRIM71	60	61	93	90	85	150
AAGGCAGATGGACTAAGCAA	HLTF	74	74	154	90	95	133
AAGGCTCCCTTATCATATGG	UBE2L3	55	34	59	24	92	57
AAGGCTGACCACATCCGGAA	CISH	92	87	35	67	62	137
AAGGTCACACATAATGGCTG	TRIM36	80	90	134	97	109	69
AAGGTCAGTTGCATTCAGGT	FBXO8	115	51	251	110	169	130
AAGGTCCCTGTACATTCACA	MARCH3	82	81	75	146	90	119
AAGGTCTACCCCATTGACCA	BAP1	25	42	32	55	33	94
AAGGTGTTCCTTAAGTGACT	USP15	20	54	68	59	49	110
AAGGTTTACCTAAAGCACCA	USP54	50	30	30	80	27	23
AAGTACACAACAGTTTCGCC	UCHL5	50	67	75	67	61	180
AAGTATGTCCAGCTCAACGT	TNFAIP1	56	68	89	56	27	89
AAGTATTGAGTGAGTTCTCG	MARCH10	96	53	57	21	82	114
AAGTCCATAGATGCAGGACC	WDR61	33	112	23	83	71	215
AAGTCGAACTGAACCAGCGA	RBBP6	18	58	11	53	37	33
AAGTCGATATCCCTCAGTAC	F9	31	9	90	134	6	53
AAGTCTGTGCTAATCTACAC	FBXL4	18	69	46	106	70	139
AAGTGCACGCGGATGCTCGT	SOCS1	58	107	113	136	76	198
AAGTGGATGGTGCAACACGG	FBXO27	55	90	84	126	126	129
AAGTGGGTCCGACTCAACGT	KCTD5	21	33	29	16	7	36
AAGTTACCTCACCAGCCGCA	MGRN1	98	99	127	234	109	259
AAGTTGCGAATGGATCCCAA	SIAH1	52	93	153	91	76	95
AAGTTTCAGAGATATTGGAC	ARIH2	23	13	81	44	15	39
AAGTTTGGTAGAACTCGAAG	SOCS5	109	92	42	55	113	64
AATAAAACTGGTGCGCAAGG	LNX1	65	49	51	125	68	155
AATACAAACCTGGTCTACGT	ITCH	104	62	44	137	82	70
AATACAAAGCTGACTTCCTG	ASB14	116	60	94	108	47	66
AATACAGTAGACCCACACAC	UBE2U	56	135	154	125	85	331
AATACTGAACCAAATTGCTG	KLHL14	75	41	71	111	63	75
AATACTTACAGTATTAAGTA	HECTD2	41	140	77	143	37	187
AATAGAGTGGAGTGCCCAGG	ASB9	63	93	40	89	54	131
AATAGTCGAAGGCGACATGT	KLHL8	154	132	145	178	125	114
AATATAAAAGTACACTGAGT	WDSUB1	48	52	56	90	36	89
AATATTCCTAGAAAGTTCGG	TRIM39	28	75	47	117	77	186
AATATTCGAAGGGAGGGGCT	UBE2J2	38	51	54	45	51	156
AATCACGAAATGGCCAACGG	TTC3	20	63	86	138	37	60
AATCACGGATCTTCTTGACA	TRIM15	50	42	74	106	65	84
AATCAGTACGTGATTCGGCC	RNF208	28	44	59	29	45	81
AATCAGTATTCCATGAGACA	DCAF17	54	64	67	155	151	163
AATCAGTCCAATTGTTCCAC	UCHL3	23	31	51	22	52	96
AATCCACAAGCTGTTACCAG	RNF169	51	69	48	31	78	67
AATCCTGAATATCAGAAGCT	ATXN3L	16	90	71	33	66	131
AATCGATGGATTGCGCCATG	STAMBP	101	164	108	133	48	246
AATCGATTTACAAACCGAGG	PRC1	12	41	10	58	13	24
AATCGGACTTATTCACGCAG	UCHL1	31	111	122	90	137	113
AATCTTAACAACTTACCAAG	HUWE1	38	150	74	83	74	175
AATCTTCTCTGACAGGACCG	UHRF2	48	84	71	48	121	80
AATCTTGTGTGGACACACTG	RNFT1	118	123	65	76	92	211
AATGAATGGATCTTTCACCG	USP45	136	61	143	168	90	196
AATGACAGTCCCTATCAGGG	UBE2D2	34	52	44	134	58	163
AATGACAGTCCTTACCAAGG	UBE2D4	5	83	28	93	20	108
AATGACCTTTATGTTATAGG	KBTBD12	110	57	105	62	83	53
AATGCAGTGCATATTAACAA	KCMF1	22	39	47	56	15	92
AATGCCATTAGCGATACGAG	DCAF1	37	46	28	96	13	39
AATGCTATTACGGTTGATGC	FBXL6	80	65	102	172	81	62
AATGGAAAGAATGCTCCACG	USP32	28	36	28	53	38	112
AATGGACCGTCACAGGCTTG	RPL19	49	38	24	96	35	86
AATGGAGTAAATAGTTCTAA	UBE2V1	50	30	25	148	64	114
AATGGCACTTCACGGTTAGA	UBE2J1	61	76	147	201	135	69
AATGGCTCTAATGAAGATAG	BMI1	94	43	67	68	127	113
AATGGTCCCACGTAGAACAT	LRRC41	19	18	52	91	54	51
AATGTAGTCCCCATACATGA	UBE2O	165	110	43	176	48	116
AATGTGGTGCTTCGACCCAG	USP37	44	45	35	37	16	40
AATGTGGTTCAGTCCAACAA	DCAF1	2	20	4	26	19	50
AATTACAAGAAAGCGTCACC	RNF135	19	99	60	68	57	92
AATTCCGCTATCTCTTCAAG	RNFT1	17	27	53	48	45	63
AATTCGTACACATCCACCAA	MALT1	73	61	72	119	68	114
AATTGAGCGCAATACATGCA	USP47	49	48	76	120	144	115
AATTGCTGCACACCGAATCG	OTUD7A	126	75	117	163	69	104
AATTGTTCGGATTAAGCGCT	ASB8	30	40	18	58	50	89
AATTTCAAGATATTTGTGAG	RNF14	62	41	61	67	41	67
ACAAAAGATGATAGTGTGGG	TRAF6	61	95	50	94	62	101
ACAAAATCTCTCAAATCCGG	USP25	97	70	26	98	47	73
ACAAACCTAAATATGCCTAG	BRWD1	47	34	57	47	80	89
ACAAAGAATGTCCTACCTGT	RNF2	45	47	22	100	42	62
ACAAAGGCCTTAAACATGCG	USP13	94	69	100	136	139	160
ACAAAGGTCAACTAGTCCTG	RNF6	26	80	100	140	32	117
ACAACAAATACTCATATACC	KCTD10	16	24	21	48	29	162
ACAACAAGTATTCCTACACC	TNFAIP1	24	91	68	110	30	89
ACAACACACGAATTACACAA	ITCH	140	102	208	92	176	177
ACAACAGATGTGGATTACAG	OTUD4	130	107	101	94	214	181
ACAACATCAGCCGAGCCGCG	OSTM1	15	5	31	72	70	72
ACAACCCCAGCACCAACGAG	KLHL42	101	48	76	72	127	123
ACAACCCCATGACCAATCAG	KEAP1	62	134	255	224	142	236
ACAACCCGCAGACGGGTCAG	KLHL21	91	34	102	40	89	117
ACAACCTCATGCCTGCACGA	TRIM54	94	70	114	111	130	162
ACAACCTCTTCAACACAACC	RPL18	13	34	46	57	51	87
ACAACTCAAGCGTGAATGAG	KLHL21	128	97	56	123	145	205
ACAAGAGTCGGAGACCACTG	MPND	43	30	18	36	23	65
ACAAGCAGCCCAGATCAGAA	CADPS2	29	29	12	43	73	84
ACAAGCAGTTGGAGTCCAGA	CISH	146	62	95	87	115	93
ACAAGGCTATCTTAGCAGGT	SPOP	53	75	32	56	30	101
ACAAGTACGAAAATGTCCCC	RFWD3	28	14	12	43	51	11
ACACAACCCAAGCATAGGGG	RNF19A	23	22	18	4	19	47
ACACACAGTGCAATATACAG	TRIM23	73	96	76	110	111	131
ACACAGAGAATGGGTACGTA	PAFAH1B1	47	53	75	38	16	54
ACACAGCAATCACGATCGGT	RNF38	27	76	13	80	94	69
ACACAGGCGTCCTGCATTCG	SH3RF2	47	74	83	107	114	120
ACACCCGGTTAATTGTCACA	ASB11	118	101	99	104	57	305
ACACCTACCGGCAGACTTCG	ZMIZ1	22	79	42	118	96	104
ACACCTATGAAGACCAGCAG	CDCA3	48	84	61	64	94	44
ACACTCAAAGCGGTAATCAG	SHPRH	58	43	92	112	117	169
ACACTCACTCGGGATATGCG	UBE4B	17	55	77	40	54	104
ACACTCCTGATAAAGCCATG	HECTD4	25	82	79	105	58	89
ACAGAAAAGACGGTTATGTG	SOCS4	93	39	119	139	65	131
ACAGAAATCTGGCACCCAAA	UBE2G1	136	50	106	131	110	130
ACAGAACGAATGTCCGCAAG	LONRF1	90	113	196	244	114	90
ACAGAATTGATACTAACTGG	FBXW7	97	14	140	202	139	156
ACAGACAATGACACCTTGTG	RNF182	104	68	80	121	76	79
ACAGACTCTGAGTAGACTGA	TRIM38	84	46	80	107	89	173
ACAGAGCTACTAGTCAACAT	WDTC1	19	46	44	54	32	132
ACAGATAACAACATCCCTCA	RNF25	45	96	159	103	74	225
ACAGATAACTGGGTACCCAG	CDCA3	82	85	45	96	31	144
ACAGATGAAATACAGAAGGG	USP45	45	63	71	97	132	179
ACAGCACCATAAGCCACCCG	UBE3B	95	37	63	82	91	72
ACAGCAGCGCAGAGCTGACA	OSTM1	43	29	75	29	38	77
ACAGCGGCAGACTGAAGGAC	MED8	25	10	30	18	4	28
ACAGCGGTTAGATGGCGTCA	RNF6	72	55	20	69	57	223
ACAGCTGAACACTCTGAACA	MED8	71	55	30	122	50	120
ACAGCTGGCCAGACAAGTCG	SH3RF1	54	42	51	56	30	62
ACAGCTGTATTCTGTACGGG	DTL	43	58	57	88	31	138
ACAGGCGGCGCAACCCCCGG	UNKL	71	61	79	109	49	35
ACAGGGACAGGACTCGACCG	AMFR	24	66	96	33	11	42
ACAGTACCTCTTGGCGCTGG	UBE2E1	20	27	21	16	65	45
ACAGTCACAGAAGGACTCGC	SPSB3	69	108	35	157	110	69
ACAGTCGACTGTATGCACTT	ZRANB1	75	109	120	89	153	159
ACAGTCTGAATTAGACGTAG	UHRF2	10	10	78	122	41	106
ACAGTGCGAGTTCTCCAAAC	DCUN1D1	3	28	4	20	6	28
ACAGTGTGTAACCACTCTCG	CIAO1	90	103	102	27	40	61
ACAGTTGACAGACATTGTAG	KBTBD8	61	35	32	105	33	170
ACATACTACCTTATTCAGCT	ANAPC4	76	107	61	100	26	180
ACATATTGGACAATTCTGTC	RCHY1	75	105	69	179	139	164
ACATCAAGGTGAAACCCAAG	TRIM39	22	48	48	45	52	108
ACATCACAGAACAGCCGTGT	TRIML2	54	62	67	160	30	113
ACATCCAAGTTACTTGACGG	NEDD4	16	43	80	107	74	86
ACATCCACGCCATCCTCGTG	MUL1	40	34	37	37	21	64
ACATTAGTGGGACATACAGG	FBXW7	139	61	189	268	156	228
ACATTCGGGTGAAATAATGG	UBE2I	11	22	7	58	18	50
ACCAAATGGCTGGAATCCCT	RNF5	10	44	68	83	53	76
ACCAAGCTGCAAGTCCTGTG	RFFL	85	100	76	212	49	200
ACCAAGTTGGACTTACAGAG	DCAF13	8	15	5	14	30	21
ACCAATGTTCATATAAATGG	CRBN	90	53	63	112	41	169
ACCACAAAGAGCCATACCAA	PIAS3	77	26	31	65	5	65
ACCACAATATATATGTTGAG	RNF24	34	85	55	138	85	181
ACCACACTTCCCATGCATGG	FBXO45	13	63	94	112	35	66
ACCACTTATAAACCAACCTG	RNF121	26	42	17	79	21	158
ACCAGAATTTGTAGACTGCG	XIAP	131	26	179	165	67	133
ACCAGCGGGCAGTCGTCGCC	ANAPC11	16	34	15	53	84	65
ACCAGGTACCTTATATGAAG	UBE2W	55	34	25	57	19	109
ACCATACCCAAATTATTCCG	USP7	61	32	38	73	46	146
ACCATGTAAAGTGCATACTT	DCAF10	105	107	116	192	35	216
ACCCAACACCTAGCCAGACT	RNF11	34	80	48	56	41	90
ACCCCAATCCCAATGACTGG	USP28	87	68	121	132	54	231
ACCCCCTTCTCCTTACTCAA	FBXO2	41	50	58	78	67	57
ACCCGAACAGCCTAGCGCCA	DCAF10	3	20	43	33	21	62
ACCCGAATGTGTACCCTTCG	UBE2I	42	55	78	57	64	147
ACCCGCCGGGTGGCCGTACG	RAB40B	24	27	62	68	60	124
ACCCGGAAGTAATGAGTGTG	BIRC3	43	117	81	189	141	277
ACCCGGATTCCAGCCAAAGC	RNF139	8	1	9	30	11	34
ACCGAAAGATACCTGCACAT	KLHL1	43	66	23	65	56	118
ACCGCACAATCTCAGCATCG	PRC1	66	30	53	76	30	57
ACCGTTACTGTAGGCGTACG	RAB40C	16	28	38	115	32	95
ACCTACTGAACCCTCCTCCG	SOCS3	122	49	47	102	102	82
ACCTCCACACCTCCCCGTAG	RNF44	19	37	94	65	73	110
ACCTCGGTACGAAACCACAC	KAT2B	94	87	80	50	80	121
ACCTGCTACCAAACAGTGCT	ERCC8	75	50	130	149	203	214
ACCTGGTGTGGACCCACGCG	USP22	60	82	81	54	100	149
ACCTTAGTCCGTACCTCGAG	RACK1	6	31	14	58	2	68
ACCTTCGCCTGCCCGTACTG	RNF166	115	68	32	77	53	135
ACCTTGACAGACACACAGGT	BRCC3	102	121	140	91	41	222
ACCTTGCCCATGTCTCACGC	RNF149	79	149	150	46	76	172
ACGAAAGGACAACCCAATTG	TRIM3	32	19	11	32	13	37
ACGAAGACATAGTAGCAGAG	RNF34	47	106	31	116	28	189
ACGAAGGGAACGTCATCGTT	RPL37	54	60	72	90	50	123
ACGACATGCTTCATACAACT	CDC16	39	51	20	57	56	82
ACGACCCCGTGACTAACACG	KLHL17	12	120	33	25	32	55
ACGAGACAGCAAAACATCGC	KCTD5	30	42	22	51	50	103
ACGAGGAGATGACTGAGCGT	KLHL42	53	35	28	38	54	37
ACGAGTTTATGTGCCCATGT	BTRC	86	55	132	119	125	124
ACGATAGACCCAACGCATGA	KLHL24	41	87	94	60	33	100
ACGATTATGGAATATCCAGA	EED	70	93	60	125	117	108
ACGCAAAGCTGTCATCGTGA	RPL27	71	71	22	68	26	89
ACGCCTGCGGATTCTACTGG	SOCS1	53	167	108	111	132	146
ACGGAAACCTATCCGATGTG	KLHL20	37	96	69	81	63	63
ACGGAGACTCGTCATCACCG	DCAF4	30	10	9	35	19	35
ACGGAGCAGGGTACACTCGA	RC3H1	12	68	69	33	16	47
ACGGCGCTTCACATCGTCCG	TRIM3	9	56	14	52	23	53
ACGGGAACATGATCACTTGG	TRIM46	20	50	17	59	14	59
ACGGGAATTCTATCGCCCAG	RANBP2	26	44	36	43	22	126
ACGGTTTGGGCATTTCTACG	CHFR	99	54	66	109	117	139
ACGTAAACAGAACCACGACG	HECW2	9	34	31	27	102	60
ACGTCGCTCTTGCTCACGGG	DTX1	5	18	27	40	13	42
ACGTGTACTTGGTAATACGT	LTN1	37	50	42	58	64	124
ACTAATGGGACATGAGTACA	CDC23	23	41	46	81	23	98
ACTAATGGTTTCTCCATGTG	WDR53	16	30	75	124	55	162
ACTACAGCTCACTACCACAC	NUP43	44	81	23	42	46	136
ACTACCACTTGAATACATGG	HECTD1	25	100	59	94	33	44
ACTAGGTTAAGAGTAAACAA	DZIP3	12	49	44	94	23	27
ACTATCTTGAGGAATAGTGG	HERC4	48	65	76	69	62	72
ACTATTTATGACTACGTGCG	AREL1	17	33	48	103	53	77
ACTCACCTCTGAATCCACTG	TRIM51	103	96	165	187	108	247
ACTCACTCAAGGTGTCCCAT	USP29	93	144	138	255	128	375
ACTCACTTGGTTACACTAGG	KLHL13	17	27	38	60	21	46
ACTCCATTCGGACTACCCCA	KLHL8	140	52	85	47	161	81
ACTCCTACAATGTCACCCAG	RNF208	120	86	45	184	99	210
ACTCTGCAATCATCCTCCAC	TRIM68	55	35	86	56	107	69
ACTGAATGAGTGCACTCCAA	USP26	93	45	70	133	70	182
ACTGAATTGTCCTTTCTGTG	RNF180	84	82	119	121	136	214
ACTGACCAAAATCAGCCCCG	USP10	83	39	65	115	45	80
ACTGACCACAGACTCATGGT	USP54	75	107	21	138	35	130
ACTGACTCCACAAATAGTGT	CUL2	54	78	66	82	46	83
ACTGATAAGTTCAAGCCAGG	PJA2	52	75	44	51	51	109
ACTGCAAGGGGGTAATTCAG	MUL1	71	53	108	101	45	130
ACTGCATTGTCACAGCCCTA	RING1	73	68	161	82	62	99
ACTGCATTGTGACAACCCAT	FBXO42	65	127	113	149	125	176
ACTGCCAATAGCAATGCTGA	MSL2	114	99	59	57	58	109
ACTGCGACCAGAGATCGTGT	CCNB1IP1	33	277	70	22	35	78
ACTGCGGTCATAAGCACCAG	WWP2	88	27	101	104	50	74
ACTGCTCACCCCTTTGATGA	DDB2	97	95	165	123	142	236
ACTGGAGGCAGTGTTAAATG	RNF145	39	115	79	124	69	333
ACTGTAAATCCAACATTTCG	USP33	68	78	59	132	134	194
ACTGTGAGCACAACCCGAAG	RNF41	6	28	41	55	19	75
ACTGTGTCCAATTAATGACG	FBXW2	109	110	41	70	46	120
ACTTAAGATCATGTGCACCG	RNF213	37	103	82	92	49	159
ACTTACAGGTCCCATAATTG	UBE2D3	91	40	85	43	55	35
ACTTACCCGTACCAGTAGCG	HDAC4	67	45	145	178	64	143
ACTTACGCTTCATCAATGTT	UBE2H	31	74	63	101	50	90
ACTTACTAAAGTGTATCTGG	UBE2G1	40	76	80	180	64	170
ACTTATACCCGGTCTCCAGA	FBXO9	66	75	18	140	96	104
ACTTCAGAACAACATAGGCA	RFWD3	149	108	144	107	108	235
ACTTCATGAAGCAGACCATT	UCHL1	113	72	71	114	91	68
ACTTCTCGAAATCTAATTGG	RHOBTB3	26	37	3	34	14	10
ACTTGACCGAGCCATCACAG	MARCH4	74	95	62	139	70	219
ACTTGCCACAAGTCTTGACG	TRAF2	40	72	48	111	52	173
ACTTGGAGCAGTACACGTCG	UNKL	103	28	70	43	94	115
ACTTGGTGCCAAACTCTGAA	FOXD4L4	98	110	69	76	87	152
ACTTGTCTCAGACTGAATTG	SOCS4	93	123	178	228	163	342
ACTTTACGTTTGCATGAAGG	BARD1	68	28	66	21	37	43
ACTTTCGATAGCACATGTGA	ELOC	44	11	13	30	11	74
AGAAAAATGGAAGGTCACGA	DTX3L	51	62	50	139	11	54
AGAAAATGAACACTTGCTTG	FBXW10	87	71	42	103	79	96
AGAAACAATCAGCTATGCCT	NANOGNB	80	115	77	89	120	125
AGAAACAGTACATGTGACAG	KLHL12	98	127	96	41	161	205
AGAAACCAGAAGGTACCCTG	FBXW8	62	51	32	94	70	70
AGAAACCTACAACTCATGGA	BRCA1	18	16	27	73	71	35
AGAAACGCAGTCCATCCAAG	SHPRH	36	85	45	35	47	106
AGAAATAAGCTGAAAAAACA	LONRF1	9	15	27	52	35	31
AGAAATACCAGATTATACCA	KLHL23	47	47	59	54	42	87
AGAAATACCTCATCCGAAAG	USP1	31	12	75	60	29	64
AGAAATAGCAACATTCGAAG	TRIM22	14	49	61	56	45	128
AGAAATTGATTGGACACACC	PDE4D	47	49	120	66	85	113
AGAACAGGGCCATCTACCAC	NEDD4L	53	43	52	134	26	133
AGAACCAGCTCATGAACCAT	RWDD3	80	55	78	79	85	123
AGAACTATGAGATTGAGACA	TRIML2	104	106	167	138	84	96
AGAACTCAACAAAAATCCAG	UBE2G1	30	144	167	178	50	145
AGAACTCGGCGAAGACGTCG	USP35	128	38	20	115	50	157
AGAACTGCATGCAAGCGATA	USP28	52	44	58	132	41	87
AGAACTTGGCACATGCATCA	KLHL24	54	130	36	106	93	69
AGAAGAAGCAGAGAAGCGCG	TRIM62	66	49	42	62	57	88
AGAAGAGACAGTCGTTGCAA	FBXO33	66	29	69	55	72	83
AGAAGATCTTTGATTAAGCG	FBXO25	124	24	54	63	123	152
AGAAGATGACCCGGGCTCTG	TRIM31	19	36	63	84	63	101
AGAAGCAGTTGTTAAACCAG	TRIM54	47	60	40	111	69	104
AGAAGCTAGAGCGTTTCAAG	FBXL19	30	47	56	62	62	85
AGAAGTATGTCCGACAAGCC	RPL14	99	78	88	189	125	142
AGAAGTCTGTTATACACAAG	TRIM38	90	124	116	64	47	66
AGAAGTGGAAGCCCTATCTG	USP28	100	50	51	65	89	84
AGAAGTTTGTTCAAAACAAG	NSMCE1	12	49	34	45	31	77
AGAATACACCGCCTTGATAT	UBE2D3	78	45	50	39	88	59
AGAATACGCTTGATCCAAAG	SMURF2	3	34	47	80	22	108
AGAATCCTTACCTTCATAAG	UBE2J2	13	21	53	98	94	110
AGAATCTGGGATGCTGCATC	WDR5B	62	28	48	30	13	65
AGAATTCATTCGATCTCGAG	RC3H2	14	14	16	23	35	24
AGACAAACAACTTCGAATCT	PSMD14	60	49	24	81	54	87
AGACAAACACAACCGAAGTG	RNF150	85	76	61	87	58	157
AGACACGGACAACTGTCGGT	USP24	6	44	14	85	10	71
AGACACTTATACTATGAAAG	MDM2	95	35	73	53	66	68
AGACAGACTTCTCGTTGATG	ASB1	48	80	64	67	56	110
AGACAGGGGAAATATGTCTG	UBE2F	298	75	235	271	323	257
AGACAGTGGAGATCGACCTG	FBXO31	27	72	57	80	65	179
AGACATCTAAGGTTCGACCT	IPP	4	22	8	47	25	35
AGACCCCACATACATGACCA	TLE3	73	39	127	150	131	116
AGACGCTCCAGCCTACGTCG	DCAF11	2	10	1	9	13	2
AGACGGGGAGATACATTCGG	RNF38	NA	25	3	12	8	2
AGACTAGTCAGTACCGTGTG	RNF26	83	52	57	141	66	83
AGACTATAGAATCTAACTGG	FBXW11	17	38	36	67	51	40
AGACTCATCTTGTTGCATCA	AHR	29	28	27	62	34	108
AGACTGCGGCCAAATAGAGG	ASB12	60	119	199	222	67	145
AGACTGTGGATCTTTCACGT	USP48	79	17	130	66	42	86
AGACTTCACTGTGAAAGTAT	FBXW2	46	94	89	114	102	165
AGAGAACAGCAAACACTCGG	WDTC1	13	25	59	168	38	65
AGAGACACAAACTGCCCCAG	RNF44	19	11	83	72	110	44
AGAGACACAGAAACTGTGAA	LTN1	24	38	79	41	57	110
AGAGCCTTCCATAAAAACGA	FBXO11	82	55	148	97	104	72
AGAGGCAGCTGAGGAAGACC	TRIM43B	33	43	56	140	15	83
AGAGGCCGCCAACATGATTG	ASB16	52	22	64	47	49	23
AGAGGCGCGTTAAGTCCCCG	TRIM2	22	65	69	60	55	52
AGAGGGGCAGACACAAACTT	ASB7	80	87	296	237	273	210
AGAGGGTAAGCTTGTCATCA	SPOP	42	15	51	94	37	133
AGAGGGTAAGTTACCTGCGG	DCAF11	136	107	142	163	138	190
AGAGGGTCACGAGGTCGATG	FBXO44	60	104	101	69	42	48
AGAGGGTGTTCTATCAACAT	UBR2	12	50	25	19	66	68
AGAGGTACATCTAACTCCTG	OTUD4	118	118	96	120	77	113
AGAGGTCATCAAATCTCAGG	TRAF5	54	91	137	109	37	55
AGAGTGCATCGACCCCTCGG	MYC	4	29	5	20	4	40
AGAGTGTCTGACTGGAATCG	KLHL32	102	114	163	232	171	211
AGATAAGTGACTTGCTTCGG	ZSWIM2	19	25	58	48	9	90
AGATATCTATGCTTTATGTG	CUL2	99	56	63	71	89	73
AGATATTATAGATACCCCAA	BRWD1	37	89	31	79	30	93
AGATCTAGATGATGTATCAG	MARCH7	61	25	89	51	65	126
AGATGACCACAAGTGAAAGG	MARCH1	52	39	39	81	81	59
AGATGAGCCTTCCTTCTAAG	POC1B	61	63	55	55	33	94
AGATGAGTTAGGAGGACTGT	SPOP	18	45	50	69	70	117
AGATGCCCTGATCGGTCACG	TRIM41	89	64	74	60	140	142
AGATGCGACCTAAAGTCATG	FBXL12	84	45	9	26	39	53
AGATGCGGCAGAGATGTCGA	RAG1	49	31	77	98	43	54
AGATGGCCTACGAATCTCAG	LRSAM1	89	61	73	86	102	105
AGATGTATGATCCCAAAACG	USP7	26	NA	5	17	13	22
AGATGTCTAACGATAAGGAG	ARNT	93	54	83	84	59	69
AGATTTGGGGATCACTGTGG	FBXO40	86	75	99	136	69	180
AGCAACAGAAGAGTAAACTA	RNF24	35	32	38	85	28	11
AGCAAGACAGAGCTCGATGG	ZRANB1	74	47	57	50	58	89
AGCAAGATCTCAGTCAGAGT	ANAPC10	24	17	13	72	1	23
AGCAATTATAACCAAAGACA	FBXO22	47	59	40	72	35	147
AGCACACAGAGACACAACAG	HECTD4	55	43	103	129	65	72
AGCACAGGATAACGACAGCG	ZNF645	28	82	93	65	59	66
AGCACCTAGACACTCAGAGT	KCTD11	20	19	47	50	86	47
AGCACCTCCTACCTAGCCAA	RHOBTB2	46	58	56	112	22	293
AGCAGACTCTACACCACTGA	NSMCE2	26	53	94	115	38	152
AGCAGAGGCTGTGAGCACAA	MID2	41	53	63	100	63	121
AGCAGCCGTGCACTCTTGCG	USP49	110	72	98	112	53	111
AGCAGCGACACTCAATCAGC	RNF216	77	96	185	60	84	174
AGCAGCTACGATAAGAACCA	HERC2	205	49	121	30	93	88
AGCAGGGAGATACTGCACCG	RNF26	57	60	34	121	45	73
AGCAGTCGTCGGCGCACTCG	RNF187	9	33	47	80	93	53
AGCATAGTCCTTATGCATCG	CUL9	31	31	57	40	75	83
AGCATCCACAGATAAAACCG	SNRNP40	22	18	23	80	42	43
AGCATGCCGAGAATTAACCA	GAN	54	29	47	35	35	66
AGCATGGGTGAACCATGACA	KLHL2	23	76	28	75	29	44
AGCATGTGGTACTTACTGGG	CUL4B	152	139	174	200	175	266
AGCCACATCACCAACCTCAA	CORO7	66	98	117	96	133	175
AGCCACTCACCATCCGGGAA	RPL18	9	34	39	69	24	91
AGCCACTGCACACCGAGCGG	ZNRF3	46	61	13	52	71	103
AGCCACTTACATTCCCATCG	TRIM2	94	105	111	136	145	134
AGCCAGACGGAAGGATCATG	MPND	58	99	132	118	94	115
AGCCCGAGTACGCGCGCGTG	ZNRF2	68	70	113	116	94	56
AGCCCGATGTCTGCGCCACG	NACC1	55	53	25	173	39	177
AGCCGAAGAAGACACAGTAG	USP22	48	52	65	65	36	137
AGCCGGTGATGGTCCCACGC	BIRC7	57	88	59	53	74	183
AGCCTATCCGCCGCTACCTG	ANAPC2	8	55	6	32	13	51
AGCCTCCGAGGCATAAATGG	RNF38	33	86	92	61	54	96
AGCGGCCTCCTGACGAGCAG	ELOB	77	42	30	84	51	130
AGCGGGAGTGGACCATCGGG	CHFR	57	641	54	55	52	164
AGCGTCCGACTCGACTCGGA	UBE2F	30	27	32	97	47	12
AGCGTGCCACACCAGGACAT	UBE2L6	65	39	59	171	53	164
AGCGTTTCAAGCGAGCTGCA	LRRC41	35	61	40	75	30	125
AGCTAATTTAAATCTTGTCC	TRIM6	61	60	145	70	114	135
AGCTACACTTCTTACCCGGT	TRIM15	81	31	36	91	66	137
AGCTACTCTCGAGTGTTGCA	DCAF12	74	88	60	116	87	156
AGCTCAGGCTCCAAGTCGGG	RNF7	43	52	72	89	29	90
AGCTCGAACTCGTATCCTGG	IRF2BP1	92	113	111	174	76	224
AGCTCGCCATTATCCGAGAG	ASB7	126	51	312	292	268	288
AGCTCTACGTCTTCGTCGTG	CADPS2	35	66	57	107	62	73
AGCTGAGCCTTGAATACCAT	USP14	76	90	153	123	51	126
AGCTGTAAAAAGCCCAACAC	RNF103	52	38	56	16	51	63
AGCTGTCCCACATCAACGCG	TRAF7	24	28	81	50	81	70
AGCTTCAAAACAAACCCTTG	PARP11	67	39	88	96	83	142
AGCTTGAGAAAAGTCTCCGG	TRAF3IP2	59	52	43	63	79	122
AGCTTGTAGAGCACCTCTCG	HECTD3	40	46	62	94	34	171
AGCTTGTTTACATAATCCGC	CUL5	50	38	40	116	25	66
AGCTTTCTGCAGAAGACACA	RNF175	55	149	142	126	78	151
AGGAAAAACAGTCTCAGCAC	F9	22	43	35	89	32	105
AGGAAACATGTAATGATAGG	BRCA1	5	56	41	38	40	11
AGGAAGAAGAGCCTATTAGT	UBE2Q2	147	86	66	65	105	105
AGGAAGTCATCCGCTGACGC	RABGEF1	65	40	92	24	130	45
AGGAATAGTGATCCTAACCA	ANAPC1	3	15	10	13	2	16
AGGAATCTGTGAACCGACAG	RFPL4A	15	34	72	56	90	37
AGGAATGCGGCTTCATCTCG	MKRN2	45	42	84	58	28	108
AGGAATGTTAGACGAAGATG	ATXN3	7	71	94	39	65	64
AGGAATTGAATGATCTGGCA	UBE2D2	83	51	15	113	26	56
AGGACACACGCGGTTCCAAG	WDR53	36	26	34	4	14	26
AGGACATCCATACGGCAGGT	SYVN1	34	107	93	45	80	108
AGGACCGGGCGGATATCATG	USP21	138	188	132	186	158	152
AGGACGCCAGGATCCGACTG	CORO7	81	149	69	137	75	137
AGGACTATGTGCTTAGACTG	MARCH5	56	40	43	42	50	125
AGGACTCATCAGATGATGAG	DCAF8	17	45	31	89	60	127
AGGAGAACTTTCAAGCACTT	MBD3L1	37	72	45	82	56	188
AGGAGAGCCTTATGATCCCG	TRIM39	41	56	43	83	47	126
AGGAGCTGATGGATACCACA	FBXO44	26	36	91	66	64	67
AGGAGGAATCTATATTCTGG	USPL1	44	12	18	82	64	110
AGGAGGATCCCTCTGCAAGT	UBE2D4	71	97	24	141	69	80
AGGAGGGACCTGTGACGTCC	RNF165	73	82	102	60	73	113
AGGAGGGCCTTGATACTCCT	IFNA10	92	39	62	158	133	90
AGGATCAGCCCCAGTACCTG	JOSD2	84	71	68	44	21	66
AGGATCTCTCTCGAGACCAG	FBXO44	14	28	51	87	35	137
AGGATGCAAAGCATCGCATT	RAD18	37	116	123	202	70	182
AGGATGGCATAGGGCAAGCG	KLHL10	26	61	37	63	41	52
AGGATGTTATGTCAGCTCTG	GAN	47	22	46	103	35	133
AGGATTAACTAGAACACTAG	BIRC3	75	54	42	103	107	149
AGGCAACATGTAGCCGCTGG	PEX10	16	46	50	59	47	42
AGGCCAGACAGTTAACACCT	OTUB1	35	52	75	97	52	9
AGGCCGAGTATCCCCGCCGG	ZFP91	60	32	36	48	86	108
AGGCCTACGATCTCTATCCG	TRPC4AP	83	39	27	37	97	97
AGGCCTGATCATGTTTAGCA	HECW2	53	128	119	140	73	144
AGGCCTTAGAGCCACAGCGG	RPL37	5	30	6	19	6	37
AGGCGAACAAGAATCCGAGG	KLHL31	15	30	32	48	23	114
AGGCGACGAGAGCCAAGATG	MAGEB4	68	30	31	51	29	70
AGGCGATCCTAATCATGTCA	KCMF1	63	63	31	205	49	100
AGGCGCACCACGTTCCACGA	NEURL3	11	55	16	94	62	121
AGGCGCCTGACACAAACGTG	GNB2	35	56	63	45	25	87
AGGCGCTACGCCAGGACCGA	RPL24	13	54	17	59	23	55
AGGCGGCCAAAGATAACAGG	CCIN	24	55	53	82	15	32
AGGCTCCTTTAACCGAACAG	LRR1	2	15	2	10	19	19
AGGCTGCGCTGATGTACAAG	ASB1	60	67	33	113	42	110
AGGCTGTAGCTCGAAACCGT	RFFL	11	16	63	27	26	39
AGGGAATATCCGATGTAGCC	WDR5	28	24	27	44	24	63
AGGGACTAAAGGAGCCACGA	UEVLD	31	19	23	78	16	78
AGGGACTCAATGACACAATG	CCNF	95	68	61	150	109	87
AGGGAGCATTCATATTTGGA	USP50	44	37	32	15	77	68
AGGGATTATGAGGATAAACA	OTUD4	61	63	72	119	36	95
AGGGCCATGAATCCACTGTG	CIAO1	116	95	78	149	263	119
AGGGCCCCATACGTGCGCCA	RNF113B	10	48	24	59	54	120
AGGGCCTCATGCATCTGCAG	WDR82	14	47	31	31	14	64
AGGGCCTTTATGCTGCCCTA	TBL1XR1	40	69	59	180	69	148
AGGGCTTAGAATCATGAAAG	USP10	96	8	12	52	48	63
AGGGGCACGTGGAACCACTG	TRIM41	61	56	74	70	52	36
AGGGTACTGAGAACTTGTTG	TSG101	65	114	45	122	86	105
AGGGTTGCTAGAAAATCGGT	USP37	19	36	33	57	41	86
AGGTAACAGGAACACCCACA	FEM1B	53	58	105	62	54	171
AGGTATTCAGCATTGCACTG	MARCH5	13	52	16	49	16	114
AGGTCAAAGCCGTGACGGCG	TRIM71	67	68	95	117	68	100
AGGTCAAGTTGAGCCCAGAG	TRIM5	67	52	107	93	112	154
AGGTCATCATCGACACTCTG	TRAIP	74	57	43	110	113	79
AGGTCCGAGGCGCCTCCCGG	MARCH11	15	80	133	62	39	101
AGGTCCTGAGCGCGGCCAAG	KBTBD11	57	49	54	78	28	95
AGGTCCTTCACAGCCACCAT	ELOC	23	82	46	59	50	86
AGGTCGTGGAAGACCCTGTG	OSTM1	55	57	61	102	71	164
AGGTCTCTGGTGTTTGTAAG	SKP2	57	64	82	98	74	113
AGGTGATAAACTTTCCACGG	DTL	19	38	4	17	40	29
AGGTGCTGACATCAACACGC	ASB2	114	74	79	134	56	140
AGGTGGCAAAGATGTACACG	MAGEA6	24	99	82	60	82	116
AGGTGGTGGGCACATCAAAG	E4F1	103	111	110	103	173	85
AGGTGGTTCAGCTCGCATAG	ZNRF1	71	89	87	119	110	222
AGGTGGTTGCTAAGCGACAG	PRKN	39	73	42	107	64	197
AGGTTGTGCAAATCCACTTG	FBXO8	106	79	64	112	88	126
AGTAAACTGAAGCGTGACGA	UBE2F	8	32	31	70	33	20
AGTAATTTGTAAGCGTTGCA	UBE3D	91	74	124	157	52	89
AGTACACTCTTCTGAAGTAG	RBX1	11	36	33	77	60	51
AGTACCTCGAATATGAACGC	IRF2BP1	24	13	47	57	104	47
AGTACGACTGCGAACAGCGA	KEAP1	182	56	292	299	262	304
AGTACTTTGGGAGCACAGCG	KLHL28	60	37	32	58	26	87
AGTAGCAAAACATGTTACGT	RNF141	63	59	30	81	94	136
AGTATCCCTCAAAACAGATG	MAGEB4	128	38	131	96	93	87
AGTATGAACATCCAAATCCC	FBXO11	138	72	118	84	169	97
AGTATGAGTTCACCGACCCG	KLHL29	109	62	41	126	152	159
AGTCACAAGCTACCACATCA	WSB1	31	58	27	109	32	54
AGTCACTAGACACCACCCAT	FBXO9	48	23	26	54	39	105
AGTCAGGGTCCCTTATCGTG	MEX3C	48	104	70	143	31	146
AGTCATTCATTTGATACCAG	USP42	119	76	127	133	69	151
AGTCGGCTTTCCTTTCCAAG	RPL24	8	12	32	64	23	52
AGTCGTTACAGTGAACTCGA	CCIN	53	58	95	134	115	59
AGTCTAAGCAAATCACGTGG	PRKN	42	52	108	46	91	61
AGTCTGACCTGGCCAAGTCG	MPND	61	79	163	137	69	119
AGTCTTCACAGACTACGCAC	UBR7	2	19	16	27	5	28
AGTCTTTGGGGTTCCAACCG	SPSB2	45	73	75	50	77	115
AGTGAGCCCAAAGGTTCGAA	RPL7	20	52	11	125	53	113
AGTGAGTAGTGAATATAGTA	NSMCE2	71	60	52	110	75	162
AGTGCAATACAGCCTCATTG	FBXW11	64	76	66	68	194	114
AGTGCAGAACTGCTTCACAA	BTRC	82	36	75	90	55	85
AGTGCCGGAAGAAGTCTGCT	OTUB2	54	70	88	117	49	92
AGTGCGCCCTGATATGACAG	RBCK1	60	42	41	70	112	101
AGTGCTCCGTGATGCAGCGG	TRIM62	80	111	105	171	115	119
AGTGCTTCGAGGCACACCAG	PML	41	34	16	11	5	20
AGTGCTTGCGAAGCGTGTTG	KLHL25	103	108	117	140	122	49
AGTGGACCGTCTGCACACGC	KCTD21	99	27	47	44	19	119
AGTGGATATGACGTTCGATG	RFPL4A	95	47	80	129	98	90
AGTGGATTGTCCTGTTTGCG	RAD18	197	90	189	170	203	322
AGTGGCTGAGAGTCGAGCCA	PIAS3	38	73	78	140	65	94
AGTGGGAGAGTGCCGATACG	MKRN1	72	66	82	27	39	265
AGTGGTGTGCACATATGCCA	HERC6	42	13	50	2	20	20
AGTGTATTTGCACACACCCA	RACK1	35	26	40	56	64	34
AGTGTCCAGTATGTAAAGCT	RNF5	37	75	65	91	30	109
AGTGTCTGATATGGTGGTGA	RABGEF1	53	21	70	58	99	92
AGTGTGCAGGTAGATCACGG	TRAF4	51	26	13	78	58	57
AGTGTGCCTGACACAGCATG	TRIM40	44	19	51	49	18	90
AGTGTGGGACACCCGCACCT	FBXW8	69	66	177	43	64	107
AGTGTGTACTATGTCGTCGA	YOD1	35	45	65	42	79	122
AGTGTTACCACTACTCCACG	HECTD1	15	30	38	50	14	105
AGTTATAAATCCAGACATCA	KLHL24	43	54	66	58	45	54
AGTTCAAATATGTACACATG	ZRANB1	84	41	60	105	82	84
AGTTCAGCCCAAGAAAAAGG	UBE2E2	41	81	51	112	68	147
AGTTCATATACCTTAGACAG	USP46	14	28	39	25	74	106
AGTTCCCGCTGGATACTGGG	SPSB2	153	45	103	80	135	112
AGTTCGAAGACTCCGGCAGT	AIRE	36	34	82	51	36	88
AGTTCGATATTGGGAAACCC	TRIP12	41	28	118	62	55	56
AGTTCTGCAGCACATAGGTG	CUL4A	72	66	75	75	23	118
AGTTCTTAGAGGATGCAGTG	TRIM28	42	68	48	72	39	185
AGTTGGAAGAGTGGTACACA	TRPC4AP	85	54	98	128	85	118
AGTTGGAGAACGAGTATGGC	MED8	62	7	27	84	11	47
AGTTGGCCGAAGTCGAAGCT	RNF165	56	88	87	146	31	94
AGTTGTACTGAAGTCCACTT	TNFAIP3	33	63	21	52	38	144
AGTTGTGCTACATGGTGTGA	FBXL4	130	39	115	68	182	168
AGTTGTGGAAATAGAATACG	WDR12	22	20	20	16	14	153
ATAAAATTCTACCACAGGAG	RNF182	51	95	77	119	65	99
ATAAACCTACAACAAAGACG	CNOT4	20	32	39	101	39	29
ATAACACAAAGACTACAACC	NEDD4L	80	57	125	156	62	196
ATAACACCATACTCGAAGAG	USP33	62	39	93	81	47	103
ATAACACTCGCACGACCCAG	WWP2	9	20	11	35	4	56
ATAACTTGTACATGCAACCA	CUL3	9	62	30	76	42	34
ATAAGGCTTGAGTAGAACTG	FANCL	63	85	49	118	108	75
ATAATAACTTATGCATACAC	KBTBD2	26	23	50	67	34	46
ATAATACTCGAACTACCACA	WWP1	96	67	91	124	111	135
ATAATGTATGCACTGCATCG	RNF19B	135	137	112	105	69	198
ATAATTTGGGATGCCCACAC	TBL1X	56	54	8	107	76	48
ATACAGAAGACCCGTGACAG	RNF113A	38	36	44	101	71	64
ATACAGTCCAAGTTCAGTTG	PIAS2	141	147	214	287	223	263
ATACATTCTTACGGCAGCCA	RNF114	47	94	136	83	101	84
ATACCAAGAGTAGGAGAGCG	CDCA3	8	41	94	73	88	38
ATACCCACCTTATACATGAT	FBXO10	75	175	126	98	47	138
ATACTGCCCCATGTTGACCG	ZMIZ1	50	96	51	146	67	202
ATACTTCACCGAGTGATCGG	USP28	109	51	69	71	55	76
ATACTTGTTATAGAGGATGA	STAMBP	18	51	73	90	40	142
ATAGACATGAACCAGCGGAT	USP5	25	75	28	106	38	77
ATAGATGAGGTCATGACCGG	USP40	71	27	64	127	37	80
ATAGATGCAATGGTGCACAT	UBA3	56	27	44	52	39	50
ATAGCAGAAGAGATCTATGG	ASB11	71	80	112	93	107	150
ATAGCTACCGGATAGACCCC	USP2	12	51	26	46	38	81
ATAGGCTTACAATACCTTAG	UBE2K	101	172	68	43	58	94
ATAGGGCTTGTTCCGCACGC	FBXW5	72	27	48	109	56	43
ATAGTCAAAGCAGGATCATG	USP33	18	66	23	166	33	100
ATAGTCCATTACATAGCATA	HLTF	81	41	45	105	120	143
ATAGTGACGGTTACACAAAG	USP26	38	47	92	71	43	273
ATAGTTGCGCACGTACTCCG	WWP2	61	56	63	123	72	64
ATATAAGGGACACACTGATG	FEM1B	120	105	72	100	52	105
ATATAGCAAGCTGTTGCAAG	TAF1D	96	40	100	71	85	172
ATATAGTACTGTACGATATG	DCAF13	74	51	85	83	72	102
ATATATAACAGATCATGCAC	FBXO11	56	5	52	39	43	50
ATATCCAAACACAATATTGG	MALT1	69	129	60	57	22	150
ATATGATCACTCCCAACGGG	UBE2J2	40	55	88	88	44	25
ATATTCAACTTTCCCCGCCG	BIRC2	75	49	29	100	55	130
ATCAAACCCATAACTTCCAT	PSMD14	24	92	71	144	17	73
ATCAAGACATAGGAGCTATG	KBTBD12	59	49	89	45	24	126
ATCACAGCCTAGAGAACAGA	IFNA10	17	62	52	201	57	112
ATCACTACAGTCCCGCGCCG	SOCS6	48	78	46	231	94	237
ATCACTAGCATATGACAATG	RFWD2	49	57	60	85	77	36
ATCAGCATGACAGGAATAGT	MARCH5	83	31	66	78	48	49
ATCAGCCTGCATCACGTGAG	RNF145	23	97	120	131	37	153
ATCAGGTGGATCCTGAACAG	FBXO31	14	15	36	137	103	109
ATCAGTACATACCCATGTGG	USP30	71	49	89	67	55	76
ATCATGGGTGTTGACGTACA	USP10	44	38	113	76	47	119
ATCCACGAGACAGACGCACG	UNKL	55	38	65	49	26	144
ATCCAGACACAGCCAATCCG	TRIM21	17	80	83	65	51	76
ATCCAGCGTAAGAATAACAG	CUL3	2	8	12	30	33	43
ATCCAGCTGTCTCCAATACC	RCHY1	100	72	207	156	109	195
ATCCGCCATACCAGGCAACG	TSG101	59	19	18	11	5	20
ATCCGCTGGATCAGCGAGAG	MARCH9	2	15	10	9	3	2
ATCCGGGTAACGCGTCAATG	KCTD6	82	12	69	31	84	86
ATCCTGGGTAGGGTCCGTCG	USP5	37	24	70	94	82	99
ATCCTTGTAAACTTGACTTG	RNF182	76	60	56	161	148	129
ATCGAGCCAAGAAATTTGCA	ATXN3L	90	117	178	148	82	194
ATCGCAAACAAAGCCAACTG	AHR	41	28	103	60	33	116
ATCTCTTCTGCAGATTGAGG	RPL12	27	13	26	14	12	13
ATCTGCAAATACATTCAGCA	STAMBPL1	170	121	171	185	142	187
ATCTGCCGAATCCCTCACGG	ZBTB18	56	105	156	134	204	125
ATCTGCGTTGTGCCAACGAG	ASB14	34	57	78	110	94	167
ATCTGGACCCCTACCGAACA	RNF144B	178	82	140	127	251	214
ATCTGGGACCTGAATAAACA	WSB2	39	76	109	111	100	124
ATGAAGGAGCCATTTCCGGT	USP8	37	14	10	22	4	76
ATGAAGGTAGGCGGACAACG	MARCH7	20	40	16	53	9	80
ATGACAACTAAAGCACCGCA	XIAP	30	50	42	87	33	53
ATGACATTTACATTGCAGGA	KBTBD8	133	55	103	131	81	115
ATGACCATATAGATGTTGAG	RNF122	24	54	83	70	18	34
ATGACCCCCGCTGTAAACAG	KLHL36	148	64	109	132	149	157
ATGACCTCTACAGCAGTGTA	WDR12	82	100	118	224	52	294
ATGACCTGACCTGGTGAATG	DAZ2	90	69	55	87	98	123
ATGAGACTGGACATACGTCA	UBR3	99	75	40	113	126	55
ATGAGGTCCAAAGGAGACAT	RPL14	22	41	51	60	25	124
ATGATCCAGTTACTAAACAG	IPP	55	47	33	155	12	111
ATGATCCGAGACATGGGTGT	TRAIP	23	12	34	63	8	33
ATGATCTCCGTACAAATATG	KLHL5	71	110	82	106	102	138
ATGATGAGACATGTGTTCAG	TRIM40	51	87	83	82	72	138
ATGATGTGGCCCTGTCATAG	IRF2BP1	13	64	26	117	39	159
ATGATGTTGTGCCGACAGTG	ZNRF3	74	65	61	95	207	95
ATGATTCAAAGGGAGACCAG	CDC27	NA	4	6	5	2	6
ATGATTGGATCAGTGCAGTA	UCHL5	115	73	135	67	113	147
ATGCAACAGAAACTTGACTT	DCAF17	114	38	102	112	87	118
ATGCAGCTGGCAATCCGAGA	RNF144B	37	34	47	114	40	82
ATGCATCACACCTTGCACGA	TRIM24	49	113	54	160	66	193
ATGCATGAAGCTGCAATCCA	ASB9	147	113	36	99	63	133
ATGCCGCTGACAAGCATGGT	ASB6	52	111	115	85	108	155
ATGCCTTTCAGATATAATGG	DZIP3	55	54	129	166	65	78
ATGCGAGACACAATGTGTCA	DCAF12	108	137	96	114	80	135
ATGCTAGACTTACCCACACA	PRKN	107	86	71	105	110	96
ATGCTAGGAGATCACTAACA	TBL1XR1	72	77	213	137	84	192
ATGCTATGTCAGAACACCGG	BIRC2	64	111	73	172	115	90
ATGGAAATGTTACTGCGGAA	ASB14	119	112	182	145	156	284
ATGGACTAGTTGGTTATATG	NAE1	46	38	55	143	32	90
ATGGATCAGAAAAAAAGATC	RNF11	31	63	58	52	56	127
ATGGATGGTTGGTTGCACAT	PDE4D	117	99	86	178	129	291
ATGGATGTGGATACCCCGAG	RBX1	15	25	23	55	6	39
ATGGATTAAGGAGATCGATG	RAB40B	14	60	88	32	51	58
ATGGATTATAGTCACCGAAG	MARCH7	41	54	28	15	44	103
ATGGATTTGGAGCATCAACG	MALT1	153	71	175	127	135	205
ATGGCGCACCCAGCGCATCA	KLHL30	74	36	117	67	66	119
ATGGCGTCACGTTCACGCAG	NEURL1B	75	31	143	84	80	67
ATGGCTCGTATTGCTATCAT	EED	95	70	91	57	85	186
ATGGGCGAGAGTTCAAACTG	FBXO42	49	44	56	188	99	50
ATGGGTGAATGTTACTTGTG	KLHL10	104	93	132	145	159	165
ATGGTGAAATGTCCAAATGA	TRAF6	72	75	64	110	44	72
ATGGTGAACCATAAGGATTG	EP300	90	88	98	155	111	199
ATGGTGTTTGCGAAAACTTG	FBXO31	41	40	116	87	79	121
ATGTAGCCCTCCTGTCAAAG	DDB2	42	93	35	103	46	137
ATGTATGCATTTATGCTCTG	MDM4	134	48	69	133	82	145
ATGTCACTTGACGAGCAACA	DCAF6	20	111	119	91	63	166
ATGTCATAGAGCCTCACGAA	WDTC1	47	83	51	218	71	187
ATGTCCAGTGTGTTACACCC	BARD1	16	48	23	16	40	130
ATGTGGTGATTTAACAGTGT	WDSUB1	24	80	114	54	52	148
ATGTGTGCAGCATCGCCAAG	STC1	44	46	62	77	49	106
ATGTTCGCAATGTATGAGGA	ZC3HC1	46	55	65	117	43	64
ATTAATCGATGGTGTATCAG	SHPRH	21	61	23	88	71	105
ATTAATCTTATAAAGCTCGA	UBE3A	22	40	35	34	21	72
ATTACAGGATACCTGTACAG	NEDD4	47	19	23	27	59	155
ATTACATACAATATTAGGAA	DCAF13	29	23	83	81	41	53
ATTATAACCGGAGATTCTCA	RNF170	26	61	78	137	124	101
ATTATATAAGCAGCACATCG	RNF19A	143	78	93	75	115	114
ATTCAATGCTACTGTCGTCT	OTUD6A	107	104	148	159	108	239
ATTCCACAGGGACATTCCCA	RNF145	70	43	47	41	64	54
ATTCCTTTAGCTCCTAACAC	BFAR	33	42	54	66	53	90
ATTCGATAACCATTAGCGTG	SMURF1	36	38	43	71	20	58
ATTCGCACGACCTTTCTGGT	MKRN3	101	75	84	66	99	136
ATTCGCATCTCGGCCATTCG	ASB7	92	18	121	140	101	127
ATTCTAACTTGTGGACCGAA	UBR1	93	64	54	201	47	168
ATTCTCAATGAGCCATGACT	MARCH10	65	21	55	152	49	112
ATTCTGCAATCTATTCAAAG	RNF128	100	57	58	178	82	182
ATTCTGTGCGGGATAGCGAA	MYLIP	30	44	69	60	59	132
ATTCTTGTGAGAAGTGTGGT	USP37	48	12	27	98	39	109
ATTGACCGAATTAACAGACC	TRIM36	75	97	31	67	45	97
ATTGACCTCTATGAAAGGGG	CCNB1IP1	96	38	51	27	37	70
ATTGCCCCCCTCCAAACACG	CREBBP	125	64	241	369	271	308
ATTGCCGTTACAGACCAGAA	RBBP4	51	127	17	85	20	138
ATTGCTACATTCTCCAACCG	NEDD4	92	88	93	136	63	123
ATTGCTACCATGTACTCACA	ZSWIM2	103	80	85	66	106	164
ATTGCTTATACATGAAAGAG	OTULIN	68	81	77	86	93	231
ATTGCTTTGTGATGTGACCC	KLHL9	40	103	116	118	80	216
ATTGGAAGACCTATTATGCA	DCAF1	23	29	32	45	49	78
ATTGGAGTAAGAGAATCCTA	CUL5	192	27	282	341	247	278
ATTGGCAAGCTACAATAATG	UBE2D2	56	65	71	137	89	96
ATTGGGCACACATTATGGCA	VPS41	243	179	187	224	197	491
ATTGGGCATAAGCCACTCCA	FBXL6	49	45	93	158	107	104
ATTGTAGTACAGTATCCAAG	MIB1	55	70	99	106	56	255
ATTGTCGAACATGTCCTGGG	FOXD4L4	10	17	36	66	18	76
ATTGTGCAAAGCTAAAGCAA	HACE1	38	22	46	72	28	88
ATTGTTAAGACAATGTTGAT	ASB17	119	86	58	189	180	186
ATTGTTGATCTCGTGAGCTG	HERC6	69	36	31	129	38	114
ATTTAATCAGCAAAGTCTGG	HECTD2	44	82	55	87	47	91
ATTTACAACTGAAGAATGCA	FANCL	18	33	40	90	56	56
ATTTACCTGAGGTGTCCAGG	FANCL	33	62	25	100	10	75
ATTTACTTGCAGATTGTCTG	RCBTB1	82	75	96	93	128	215
ATTTATCCCACAGAAAGACC	IRAK1	93	71	70	171	21	86
ATTTCACAGAATATTCGCTA	USP15	70	68	90	100	99	88
ATTTCTTACCTGCAATTAGG	UBE2E3	48	55	69	132	69	146
ATTTGACACTCCTTATGAAG	UBE2Z	24	25	60	41	39	39
ATTTGACCGACTGATATGTG	SNRNP40	41	12	21	33	66	55
CAAAAAATATCGTGTCAAGT	UCHL5	26	63	70	53	65	85
CAAAAACTCATACCGCATGG	RASD2	92	94	189	128	156	148
CAAAAAGAAAGTGACGCATG	DDB2	93	85	133	120	75	231
CAAAAATGCCGCGAAGACTG	KLHL41	80	108	65	48	136	156
CAAAACGCCCGTGCGGACCA	RNF138	61	82	58	120	81	181
CAAAAGAGAGGTGTTTACCG	USP9X	66	33	31	58	28	89
CAAAAGCTGGTCCAAAGTAT	ASB12	71	37	58	128	37	115
CAAAATTATTGACGATAGCA	KLHL15	20	47	40	23	26	21
CAAAATTGCGAGCATCCCGT	HECW1	66	86	85	95	136	91
CAAACACTTACCTAAACTCG	PIAS2	26	64	39	44	63	146
CAAACAGCGGCGTTTCACGG	PDE4D	15	18	9	55	18	22
CAAACCCAGGCCGTTAGTGG	MARCH3	48	88	79	29	39	104
CAAACCTGAATGCAAACCGT	USP31	49	45	54	77	96	121
CAAACTCTCTGGCTATGCAT	CCNB1IP1	47	129	82	98	60	175
CAAAGAGGTAACCTTCAGGG	MGRN1	106	39	41	67	131	71
CAAAGCCACTGTGCTAACCA	PRPF19	5	54	5	24	24	43
CAAAGCTATAATCCCCCTCA	FUS	76	46	68	44	73	61
CAAAGGTCCTATCCAGTACA	TRIM69	83	61	120	108	79	205
CAAATCACCATACAAAAGAG	RC3H2	30	44	38	20	65	94
CAAATCCGAGCCCAGACAAG	MARCH10	90	50	84	97	28	77
CAAATTCAGCCCTCAAAAAG	RAD18	103	68	242	66	73	226
CAAATTCCAAAAGACACACG	RNF181	43	47	64	88	159	85
CAACAACAAACTGTAGCCCA	UBE3D	86	56	40	70	89	214
CAACAACTTCGATACATCCT	PEX12	80	66	15	95	50	60
CAACACGAAGTAGTCAGCCG	FBXO6	53	80	28	122	52	59
CAACATAATGGTGTGGAACG	UBE2A	67	53	30	72	31	75
CAACATCACAGAGAGCCGTT	TRIM59	101	23	71	20	52	37
CAACATCACAGAGTCGTTCA	RAB40B	110	101	70	165	79	124
CAACATTCTCATGTGTGACT	TRAF6	44	79	60	74	56	47
CAACGGGCAATAACACAGTG	UBE2Z	121	15	95	12	40	81
CAACGTCAAACTGACCGTGG	TRAF7	114	83	42	91	110	107
CAACTATCTTAATCCTCGGA	FBXO42	19	31	13	37	48	20
CAACTCGCTCGAAAAGAAGG	TRAF3	22	44	30	78	62	121
CAAGAAGTTACAATTATATG	RNF122	45	30	92	78	51	67
CAAGACGGCGTATCAACTCA	USP9Y	62	39	60	83	68	108
CAAGAGTGATTACAATCTGG	TLE2	35	86	143	180	26	199
CAAGATCTACCACCCCAACG	UBE2L6	55	100	31	102	129	166
CAAGATCTTCCACCCGAACG	UBE2S	51	42	6	148	15	41
CAAGATGGATGATCGTCCAG	MAP3K1	96	25	32	81	51	71
CAAGCAGGAGAGCGAAAGCG	ZBTB18	63	31	18	49	16	36
CAAGCTAACCATCTTACGCA	ARNT	86	65	46	34	60	70
CAAGCTACTATGTTCCAAGG	BIRC2	56	111	70	156	49	215
CAAGCTGGGGAACAAAAAGC	RNF180	13	72	38	68	11	47
CAAGGATAACGGGTGTTCGA	RHOBTB1	38	26	84	35	50	109
CAAGGCTAATGTGCTGACTG	ASB16	58	34	25	33	31	60
CAAGGGCAACTGCACGTACA	RNF150	114	71	61	84	72	161
CAAGGGTGACAGTTTAATGG	FBXL7	73	52	137	90	184	114
CAAGGGTGTAGCTTTGTCCA	ASB3	28	32	28	93	43	86
CAAGTGTCCTACATGCCGTA	TRIM13	65	102	79	198	136	197
CAATACGTTTAGCAGACCAG	HERC1	31	26	15	95	14	61
CAATGATACACCGCTCAGCT	ASB8	76	51	50	83	76	67
CAATGATCAACATGTCAGCA	USP47	258	126	126	169	129	221
CAATGCACACACAGCCCTCG	USP2	81	58	50	115	74	107
CAATGGTTGTCTGGCAAGTG	PELI3	22	34	99	143	56	113
CAATGTACAAGAGACACTGG	KLHL22	93	20	144	49	60	114
CAATGTATTCACCAGATACG	PDZRN4	92	121	106	90	74	137
CAATTAGTAAACCATGACCA	RNF103	75	118	76	147	131	290
CAATTGGGTGTACTTCCGGA	CCIN	22	46	51	15	10	56
CACACCACTGACCTGTACAG	USP43	91	77	76	92	86	104
CACACGAAGTTGCTGTCAGG	RNF151	16	63	72	27	60	49
CACAGACCAGACACAAGCTG	USP51	135	137	160	100	86	141
CACAGACTGGAGTTAGCACG	SMURF1	33	101	68	137	97	142
CACAGCACTAAATACAACTC	NAE1	54	62	48	69	38	21
CACAGCTAGAAGCAGCACTT	DZIP3	66	41	109	52	65	109
CACAGGGGACACTTAAAAGT	RNF138	15	23	19	26	43	110
CACAGTTCCAGACAGAACTC	UBAC1	82	86	64	127	37	77
CACATATTTCAGTGAAGTCG	ASB17	75	48	62	55	69	124
CACATTCCGGCCGGACATCG	FBXO6	75	86	71	113	148	142
CACCAACAACACCCACATCG	PPIL2	46	44	66	23	49	85
CACCACAATCTCAGCCGTGT	KLHL17	46	74	134	81	128	59
CACCACCATAGCCATACTGA	CUL2	1	19	6	40	30	90
CACCAGCAGCACATGAACAC	ASB10	98	85	130	170	90	105
CACCAGGCACTGAGTAACCG	PELI3	95	80	50	95	94	232
CACCAGGTTATTGTCCACAC	TRIM56	34	25	55	58	75	82
CACCAGTCAAACCAAGCACG	CUL1	4	16	15	20	39	29
CACCCCCAGGCATCACATGT	UBE2T	121	143	94	182	80	293
CACCCTCCTCCAATCATGGG	HUWE1	51	119	37	154	67	75
CACCGGATCCACCAGCTGGG	RNF103	174	193	133	141	109	254
CACCGTCTACAGCCGCATGA	TRIM50	73	85	83	66	68	169
CACCTGGAGAGGGTTCGCTG	MARCH10	157	109	110	148	97	205
CACCTGTTTCATGAACGCGG	USP43	29	39	108	81	25	189
CACCTTGAAATCAACCGCCG	USP21	71	40	46	80	56	58
CACGGACGTATCATCCACCA	BAP1	124	44	113	81	53	164
CACGTTAATTCGGAAGCTAG	WSB2	47	62	62	70	33	152
CACTACGACAGTGAGAAAGG	RBBP4	3	5	4	36	48	60
CACTCCAAAACGCCGCCAAG	USP36	62	45	48	69	22	68
CACTGAGAGACATTAATACA	RNF139	98	51	114	63	72	61
CACTGCACCAGCAGTCCTAG	BCL6B	33	45	60	60	59	115
CACTGCGGAGGTTTCGAGGT	TRIM11	82	64	27	88	77	103
CACTGGGAAGACCTCAACGC	FBXO18	8	35	40	99	90	72
CACTTACCCTGATACATCAC	UEVLD	58	84	95	59	80	52
CACTTGCGAACTCAGAACGA	CUL7	94	76	79	98	66	185
CAGAAAAAAACTGCGCCCAG	UBE2O	40	53	13	36	8	72
CAGAAAGCATCAAAACTGCG	TRIM25	52	56	109	32	71	78
CAGAAGAAGCACGACGAAGA	PDZRN3	96	56	65	42	97	37
CAGAAGACGCATATTTACAG	SIAH1	100	123	235	208	257	335
CAGAAGAGTGTACTGTCGCA	RBX1	24	34	15	26	7	36
CAGAAGCGGTCCTGTGTGGG	DTX2	62	69	90	40	62	85
CAGAAGGACGAGTACTACCG	PEX10	42	36	18	45	25	50
CAGAAGTCTCGCCATCTATG	DTX3	50	30	107	62	61	91
CAGAATCTGTCACTGCGAAG	MARCH1	69	101	87	87	89	146
CAGACCTGCTGAGATATCTG	HERC4	66	61	142	154	94	176
CAGACTAGTGCTGAGTCTTG	RPL4	NA	26	17	56	4	30
CAGAGCACGGACGCTATCAG	SPSB1	47	86	59	100	64	123
CAGAGCTTGCAAGACACCAG	RNF144A	44	53	56	89	93	77
CAGATAAAGAGGCCATACTG	UBAC1	52	67	98	104	47	196
CAGATACAGACTGTGTGGTG	USP19	133	63	107	111	80	86
CAGATCTCTCAAGATTCAGT	RNF138	85	66	158	64	52	170
CAGATGACAATCTTAAAGAG	RNF10	122	90	33	38	52	118
CAGCAAGCGTACTTCATCTG	ZRANB1	75	49	19	129	113	133
CAGCACACCAGACCCAACGT	USP12	6	34	8	67	26	101
CAGCACCACGAGCAGCGAGT	SPSB4	46	104	86	153	83	161
CAGCACGATGCATTCAAGCA	FBXL12	62	55	55	116	49	106
CAGCACGGCCGACAAGAACG	KLHL26	116	87	86	128	76	103
CAGCATATGGTATATTGTGG	MDM4	60	106	109	250	121	341
CAGCATGCTGCATCCCTGGG	TRIM58	81	60	155	84	101	140
CAGCATGTGAGTAAAGTCTG	FBXW2	95	37	74	125	33	78
CAGCCAAGCAGAGAAACTGA	TRAF3	31	14	75	43	9	118
CAGCCATGAGCGGGTCATCA	UBE2T	121	60	169	113	100	154
CAGCCTCCTAAAGCTCATCG	TRIML2	39	62	61	68	40	161
CAGCCTGAATGTCAATAACG	WDR26	23	46	51	51	50	71
CAGCGCGGTTCCCACTCGGG	RNF187	68	52	51	91	23	153
CAGCGGCTTGAGACCGTAGG	KCTD13	67	81	23	55	15	56
CAGCGTGTGGTTACACGGGA	RNF168	64	100	60	146	50	133
CAGCTCCGGCAGAATTGCCG	TRIM32	51	37	91	69	69	247
CAGCTCGATCTCGGCCGACG	BTBD1	50	42	55	32	45	53
CAGCTGAAATATCCCTGTAG	TOPORS	91	85	130	164	84	233
CAGCTGGATGTCCAGACGGG	TRIM72	19	66	54	56	112	85
CAGCTGGGACATGTACAATG	USP4	55	54	60	90	27	79
CAGCTTTGTCCCAGGCCGAA	RFFL	98	67	115	70	112	116
CAGGAAAGTCTCTCAGCGCA	MAGEB4	32	119	95	107	66	96
CAGGAACTCGTCCCGCGACA	FBXW5	75	86	27	92	65	141
CAGGCAGAAGCAGATTCAGG	RABGEF1	78	32	105	104	85	68
CAGGGAGACTACATCCAACT	RNF8	46	66	73	85	59	128
CAGGGCCCAGACACCCCACG	TRIM56	18	31	37	81	40	86
CAGGTAACACAGCGTGCGCG	KBTBD13	79	25	83	79	24	55
CAGGTAGAGTGGCTTGTGCG	ZMIZ2	47	44	54	97	14	88
CAGGTCACCTGATCGACTTG	DTX3L	52	76	72	82	52	74
CAGGTCACGTCTAATATCTG	TULP4	127	171	74	33	103	84
CAGGTGATACAGGAGTTGCG	TRIM9	54	44	61	37	103	114
CAGGTGGACACCAAGAACCA	MIB2	33	67	69	44	65	123
CAGGTGGCCGATCTTAGTGG	TRIM8	18	64	30	66	89	72
CAGTAAACTGAGGTGCTCCA	FBXO33	52	59	42	162	102	101
CAGTAAAGAAGGCTTGTGAG	KLHL23	44	29	37	93	48	91
CAGTACCCCCGACAACAGAA	RNF40	11	18	10	56	37	79
CAGTAGGGTTCATGCCAGCG	ZMIZ2	94	91	18	105	107	156
CAGTATAAGGAATAAGGGGA	HECTD2	83	85	88	93	24	117
CAGTATGCAAAGGACACTTG	TRIM13	20	95	34	95	114	184
CAGTCTATAATATGTTCACG	WSB1	67	70	59	84	74	193
CAGTCTGATGCAATATAGTG	VCPIP1	20	83	109	122	101	88
CAGTCTGTTCTGATAACCTG	CDC20	136	190	261	188	179	207
CAGTGCGACTACCGCGCCCG	PDZRN4	50	69	68	167	88	201
CAGTGGACACCATTGCAAAG	RAG1	20	35	60	35	16	107
CAGTGGGGCCCATCTCTCGT	ZSWIM2	10	116	49	142	25	66
CAGTGTGAGCATCAACTGAG	RBBP4	5	39	9	59	4	33
CAGTTAAATGAGGGAACTGG	PJA2	28	67	62	78	49	128
CAGTTTAGCATGATACAACC	DCAF16	60	114	76	118	106	118
CATAACTGAAGCATCGACAT	UBE2R2	35	87	34	123	26	119
CATACTTACGAAGACACACA	ATG16L1	5	25	100	48	17	66
CATAGACCAGGATCACACCC	RAB40B	44	41	49	165	145	155
CATATCAATTCCATTACTGG	HACE1	101	94	61	214	128	150
CATATCCCTACAGGGCGATG	TRIM43B	16	40	25	52	71	57
CATATTCCAAATTCATAGCG	KLHL28	25	31	43	44	51	57
CATCAACCTTTAGTGAACCG	RNF220	8	27	8	17	55	38
CATCAAGGTCTTTCCCAACG	UBE2S	33	23	39	74	34	109
CATCACAGCAGAAAGTGTGT	KBTBD12	47	99	45	123	62	173
CATCACCAACGACTGCCATG	NHLRC1	128	84	55	112	72	76
CATCAGCCTCCTTAACTGGA	USP50	93	135	41	82	119	87
CATCAGTGCTCTGAGCAATG	FBXO45	77	34	126	108	93	165
CATCCATGAGCTCCAATGGG	USP35	46	88	28	152	25	83
CATCCTCGACGAGCAGACGG	NEURL1	80	49	86	103	77	211
CATCGACGCCACCACTATCG	PCGF2	7	77	40	57	21	139
CATCGTAAACAAGTCCAAGG	FBXO8	25	53	67	106	45	90
CATCTACTGTCTCACGTGTG	TRIM63	71	108	111	97	121	378
CATCTAGGAGCATCTACCCA	ATG10	24	48	68	63	92	75
CATCTATACTGCTGAAATCG	KLHL3	39	80	146	140	93	175
CATCTATCAACAGAAGATCA	OTUB1	117	58	150	63	123	199
CATCTATCGACTACCTACGC	DCAF12	12	49	21	59	37	62
CATCTCATGTGCCAAGAAAG	IRAK4	89	213	95	63	94	95
CATCTCGAAGCATTCCAGCG	ZBTB16	65	17	73	49	62	21
CATCTTACCTGATGTAAACA	RNF185	125	137	109	82	119	120
CATCTTGGTCAGGAACCGAA	CDC34	130	31	35	61	46	60
CATGAGCGACGGATCGTGCG	NEURL1B	14	28	52	71	38	19
CATGCCTTGTTGGAATCGGT	AREL1	50	68	155	76	44	98
CATGGGTTCAACATGCCAAG	BIRC3	59	44	61	72	60	87
CATGGTCATCAGATGCACTT	RBBP7	67	73	68	150	49	111
CATGGTCGTCCACTTCCACG	KLHL42	65	29	35	24	63	44
CATGGTGTCCTGTCCCGTGA	KCTD13	38	48	23	66	18	51
CATGGTGTGTGGGATACAAG	TRIML2	49	39	78	24	51	74
CATGTACAGTCAGATCAACG	TRIM25	70	72	111	148	338	104
CATGTATCTTCATGAATTGG	CNOT4	39	94	68	105	46	151
CATGTGAGGTTTACTTCCCG	RAG1	62	80	97	90	108	49
CATGTGGCCGTTGCCCACAG	KLHL29	53	46	33	51	20	45
CATGTTACGAACCAACTGGA	FBXW8	37	78	121	154	73	122
CATGTTGTGTAAACTGGCGT	TLE1	56	50	108	20	50	48
CATTAAGCACCTGCGCTCAG	RNF41	64	33	59	59	56	155
CATTAATTACGTGCAAACGG	KLHL13	24	35	65	68	21	94
CATTAGGGTCCACTCGATTG	DDB1	39	57	20	93	11	85
CATTCAGAAAGGGCTCGTAA	UBE3C	59	72	88	91	67	99
CATTCAGGGACGGTTAAAGA	RNF146	60	49	104	66	75	108
CATTCCAGGCAGAATCACCC	UBA3	10	39	31	70	22	63
CATTGGCCAAAGCTACCTCG	USP32P3	48	82	86	126	83	109
CATTGGCCGCTACACGCTGT	USP2	28	62	41	91	58	113
CATTGGGATTTATATCAGTG	PDZRN3	4	61	32	67	17	106
CATTGGGCAGCATTAATCAG	RNF180	118	50	53	74	78	170
CATTGTAATATTAACAGTCA	UBE2E1	87	134	137	51	95	126
CATTGTCGATATGTGCGTGG	DDB1	19	119	68	144	32	130
CATTTAACCCGTTCACTTGA	BIRC8	76	141	91	161	68	178
CATTTATTGATAGAGAATGG	HLTF	50	13	18	30	33	11
CATTTGCGAGTAAGTCCAAA	TRIM37	43	46	20	64	62	137
CCAAAATAGTGCTCATTGAC	USP12	50	75	43	99	80	139
CCAAACATTCCGCATAAACG	TRIM22	73	54	95	117	146	69
CCAAACCAGGTCAATTCCCT	F9	46	83	93	80	65	81
CCAAAGAGTATTGTCGAGAG	VPS18	104	40	53	40	62	100
CCAAAGTCACTATTTAAGCA	FBXO30	56	90	101	142	102	99
CCAACAAGAACAATATCCGC	COPS5	101	31	39	24	7	65
CCAACAGTCGGAAATTGCGA	UBE2V1	66	28	52	155	24	119
CCAAGACGTGGCCCGCATGG	OTUD6A	92	40	113	121	48	140
CCAAGTCTAGCTCCTCAAGG	TRIM27	52	58	41	79	76	154
CCAAGTTACTTAGGCCACAG	USP15	44	77	20	165	82	116
CCAATATCGTGTGTGCCAGG	RHOBTB2	69	79	76	125	199	145
CCAATTTCTACCATTATCCG	MSL2	109	51	143	96	116	83
CCACAAATTGCTTATGAACG	WWP1	140	62	99	131	83	244
CCACACAGGCTATCTGAACA	RACK1	17	46	10	38	56	36
CCACACGTTCCTCACAGAGG	TRIM5	61	27	27	19	41	55
CCACACGTTTACATTTCGTG	ZSWIM2	83	78	34	39	102	68
CCACAGATGATGTCCAACCT	NOSIP	49	152	103	108	102	102
CCACATAAAAGACCCGCCCG	HECW1	7	27	11	63	5	34
CCACATCACAGCCTATCCCC	RNF166	7	69	56	62	56	143
CCACATCCATTAGGCCAAAG	KLHL32	36	33	52	93	56	112
CCACCACCTGCCAGCACATG	TRIM73	49	35	95	191	68	90
CCACCGAAGAACTTCAGCCG	RNF130	90	46	92	106	73	149
CCACCGAGGCCTGCGCAAGG	RPL3	14	36	20	13	13	57
CCACCTCGCAGAGCTACACG	ANAPC5	25	39	5	42	17	13
CCACCTGAAACTTGTCCTCG	AIRE	84	96	170	84	108	107
CCACTCTTACCTGTTCATAG	SMU1	10	45	53	73	10	35
CCACTGAACTAAGGCGGGAA	KLHL12	47	14	15	16	60	78
CCACTGCCGAGTGAGAACTG	UBE3D	10	22	56	7	27	56
CCACTTGTTAACAGAGACCG	TNFAIP3	48	46	32	14	59	195
CCAGAAACAGAACTTCTCAT	ZC3HC1	6	18	22	51	44	70
CCAGAAAGTAGTGCTAGCCG	TRIM71	32	43	39	54	54	42
CCAGACCTAAAGTAACGTCG	STAMBPL1	2	36	52	20	33	55
CCAGAGCGGAAGTACCGACG	STAMBP	17	25	28	6	23	47
CCAGAGTACAGAAGATGCAT	RNF144A	53	65	12	66	62	65
CCAGATAGATACCACTCCAC	RBBP5	14	51	12	119	16	90
CCAGATATCGGGCCATACGG	FBXO31	51	56	144	99	65	110
CCAGCAATGCCACATAACCT	FBXO45	147	171	155	140	159	169
CCAGCACCGAGTAGCACACG	RBCK1	35	44	49	83	37	149
CCAGCAGAAGTCCGTCACCG	RNF152	45	24	22	45	89	71
CCAGCAGTTCCATTGCCACA	KLHL14	101	75	56	96	51	154
CCAGCATGAGACACACGTTG	FBXL7	123	56	58	170	83	240
CCAGCCAACAGGAAGACCAC	TAF1D	70	47	107	105	134	244
CCAGCGGGTGAAGTACACCA	TRIM28	21	45	31	55	46	66
CCAGCTTCCAACTGACGATG	UBE2Q2	91	56	35	106	89	252
CCAGGATCTGCCCATCCACG	BIRC7	7	56	57	42	40	73
CCAGGCACAGGGGATCCATG	USP41	29	30	36	112	52	59
CCAGGCCTGTCTACAACGCT	MARCH5	20	22	22	53	38	58
CCAGTACACACCCACCATCG	RASD2	100	167	82	109	131	160
CCAGTCCCGAGGTTTGGACC	PCGF1	21	71	50	67	40	95
CCAGTCGAGCCATATCCCTG	FUS	60	92	67	113	61	168
CCAGTGATACACCGTTCCTG	RNF123	108	40	99	102	70	198
CCAGTGTCGTTGCAACCCCG	USP10	74	74	90	85	66	75
CCATAAATGAGAGTCTGCAA	USP47	79	44	62	71	89	46
CCATAATAGTGGCTTGCCAG	UBE2D1	68	73	75	108	94	243
CCATAATATCTATATTACGG	AMBRA1	31	12	171	142	71	141
CCATACCCTCGAAAGACCAG	RAB40A	57	37	53	48	113	55
CCATACCCTCTTCGACTACG	UHRF1	43	63	52	90	37	174
CCATACTCCCAGAAACGCCA	RNF4	23	50	26	57	12	53
CCATATTCGGAGTTGAGGCA	FBXO40	133	59	133	89	73	193
CCATCATGACTCTATGCACA	KLHL13	69	175	214	164	167	219
CCATCATGGACTAGGCTCTG	RNF34	163	42	110	78	96	127
CCATCCCAGCCTACCCTACG	ZNRF3	148	138	111	116	110	214
CCATGATGCAGCTTACGTCG	ASB1	69	119	71	51	65	139
CCATGGGATACATCAAAACG	OTUD5	63	31	55	60	56	94
CCATGGTGCCTGACTAACAG	TOPORS	15	26	90	52	41	108
CCATGTATCAAGCATAAGCT	CUL5	140	133	193	112	181	153
CCCAACACCTACTACGAGGG	CDC34	25	73	112	53	92	62
CCCAACCTCAATTCCCAAGG	KCTD11	40	47	71	81	59	184
CCCACATGTGAACCGGACCA	RNF26	73	92	68	145	107	166
CCCACATTTGAACTGCACAG	BCL6B	93	60	73	97	74	188
CCCACGACGCCAGAATGAAG	USP8	19	55	38	54	44	51
CCCACGAGGCACGTCTACAC	TLE3	103	30	202	152	147	131
CCCAGAATAAGAATGCACCG	BACH2	30	45	75	40	47	69
CCCAGAGATAGAGCTGTACG	KLHL15	65	42	27	105	90	179
CCCAGAGCTATGACGATGAG	ASB15	62	94	150	175	110	64
CCCAGCGTACCTGTACCCCC	FBXO7	55	95	58	150	64	134
CCCATGCCGCAAGAGAACGT	ASB6	7	4	30	52	20	10
CCCATTCCTTAACTCCACGG	USP3	57	54	93	77	71	87
CCCCAAATAATGGGCTACTG	RNF139	53	50	53	46	121	129
CCCCAAGTTCCCTCCATGCG	HOXB4	51	55	44	71	20	117
CCCCACCGTTCAATGCTGCG	MARCH6	15	69	27	162	36	86
CCCCATGGATACTCACGGGT	UBE2L6	42	11	38	29	82	111
CCCCCACTAGTATCCCCATG	RNF25	75	133	104	54	65	276
CCCCCATGACTGCCACACAA	KLHL32	30	62	53	51	101	143
CCCCGCCGCCGAATCCCTGG	USP42	23	41	111	48	79	66
CCCCGCTCACCGTTCCCGAG	AIRE	62	43	99	102	78	71
CCCCGGGAAATCTCACAGAG	IRAK1	78	28	41	37	39	58
CCCGGCACATCAGCACCATG	RNF217	139	102	39	161	100	172
CCCGGCACCATGTGACATTG	RLIM	35	48	46	29	38	86
CCCGGGGGTCCCGAAGCGAG	BCL6B	22	61	84	136	13	130
CCCGTATGGCTCAACTTCGA	VHL	46	81	71	129	32	118
CCCTCCCCTACCTGATATGG	RNF11	43	62	66	100	27	221
CCCTGAAACTCAATCAGTGG	KLHL38	63	33	32	70	29	74
CCCTGCATTGTAAACTACAG	KLHL12	84	70	107	75	75	160
CCCTGGCACAGGGACCACGA	TRAF7	28	56	49	110	30	43
CCCTTGACTAGACTGCAGCG	RNF2	20	52	74	20	31	111
CCGAACTGAGCACCCCCGAC	TRIM2	31	42	18	49	27	46
CCGAGGTCCTTACCCGAGCG	ASB18	64	48	37	67	85	93
CCGATGGGTGCCGACATTCG	TRIM4	19	130	28	118	54	86
CCGCAGCAGCCGGGCCAATG	FBXL15	124	81	66	139	90	144
CCGCCATAACAAGGACCGAA	RPL18	76	80	77	75	68	193
CCGCCTACCACAAGTCGGTG	FBXL14	36	47	56	45	81	65
CCGCCTCACTGGCACGACAG	ZNRF3	18	58	13	101	50	51
CCGCTCAGACCAGCCCACGG	FZR1	64	42	36	14	29	56
CCGCTTCCACGAGATGCACG	TRAF7	43	63	68	109	83	133
CCGGCCTGGAGACATAATCG	PDLIM2	54	18	56	75	129	27
CCGGTCCCTCCGATTAACGT	ASB6	94	62	89	50	50	221
CCGGTGCTGAAGACTAACGC	UFC1	8	6	11	19	25	39
CCGTGCTTCTCTACGCCATG	FBXO18	131	113	187	136	77	202
CCGTGTCATTGCCCACACCC	RPL3	5	34	16	35	9	28
CCTAATGTGCATCTAAGCTG	USPL1	41	65	69	43	116	162
CCTACACATGACTATCAGAA	RNF167	127	92	101	139	92	180
CCTACCGTGTGACCGAGACA	FBXL12	32	35	93	55	95	46
CCTACCTGATGACACGAGTG	WDR59	39	223	17	265	56	310
CCTATCTGATGACAGACATG	USP50	86	94	94	114	32	183
CCTCAAAGAAGGTCACACCC	RAB40A	135	59	110	151	108	100
CCTCAAAGGGGGAATCCTGA	UBE2N	40	43	80	75	30	43
CCTCAACCACGAAGGGACGT	AMFR	84	91	175	140	31	155
CCTCAAGAAGTGGAACGCGG	RNF7	69	44	109	55	109	177
CCTCACAAGAAGAGCATGCT	JOSD1	111	64	68	64	61	164
CCTCACCGACGCGTGCCGTG	FZR1	52	92	84	76	95	67
CCTCACTCCCCACCTTCATG	TRIM73	38	73	90	73	50	168
CCTCAGAGACCACCTCGACA	TRIM25	33	140	42	149	80	228
CCTCATTCGACCAGTTCCGG	RPL37	17	56	68	43	19	81
CCTCCAGACACACCATATGA	UBE2K	36	60	46	33	37	42
CCTCCAGAGTGAGAACCCCT	SYVN1	5	40	26	53	82	67
CCTCCATTGGCACAACACTG	TRIM68	24	59	43	76	71	110
CCTCCCGAATTGAACCCATG	KBTBD6	159	75	43	64	62	127
CCTCCGACTACATTATTCCG	SH3RF3	15	42	46	239	19	55
CCTCCTCACTCCTTAGTCCA	COPS5	24	207	48	129	50	51
CCTCCTGTCCCACCACACGG	JOSD2	66	145	70	118	123	161
CCTCGCTGTACACACAGACA	PWP1	50	80	31	73	23	83
CCTCGTTCCAGTCGACATGG	USP17L26	67	42	31	24	53	23
CCTCTAGCAACTGAGCGAGG	USP19	57	25	82	102	37	79
CCTCTGCGCCAGGTACACGA	FBXL15	11	23	23	47	8	70
CCTCTGGATCACCCTCTGAA	BCL6B	65	100	111	112	96	108
CCTCTTACCACAATAGCATG	WDR26	54	33	44	27	25	38
CCTGAAAAGACATGTGCGAG	USP13	52	42	25	68	116	36
CCTGAACCTGAACAAGACAA	ANAPC13	76	27	104	67	82	79
CCTGACCCAAGTATGATCCG	EP300	47	53	74	61	29	178
CCTGAGGAGTTTCCGAAGTG	RFPL4A	70	76	35	79	91	75
CCTGAGGCCCAATAAACACC	MAP3K1	128	84	71	90	59	107
CCTGATAGCGCATATCAAGG	UBE2D1	97	59	48	59	71	87
CCTGCAGAATGGGCACTCGA	NHLRC1	66	45	67	47	31	95
CCTGCAGCATCTAGTCCAAG	ANAPC4	39	31	21	78	10	71
CCTGCCATCATTCAAACCAG	OTUD5	37	42	52	65	100	100
CCTGCGCACTCAAGTTCTGG	TRAF3IP2	13	48	27	148	70	74
CCTGCGGAGGAACAACCGTG	TULP4	93	91	56	141	87	248
CCTGGACGGAGCATGCCAAG	BIRC7	63	73	137	100	62	196
CCTGGATGCCATCATCACAC	RNF126	1	7	5	18	49	19
CCTGGCCTACGATTCTTGAG	BACH1	18	18	17	88	63	99
CCTGGCGCGACATAGTGGAC	FBXO17	27	45	80	42	39	138
CCTGGTCATAACCATCATGG	RNF182	51	46	156	70	44	149
CCTGTACCCGAATAACCATG	ARIH2	37	51	46	14	148	32
CCTGTCGAAAGCTCTTCCAA	CBL	9	37	47	68	17	41
CCTGTCGGCCGACCGCAAAG	NEURL1B	49	44	69	38	45	75
CCTGTGAAATCCCAAGTACA	UBE4A	61	49	100	112	50	97
CCTGTGACTATATCTAGACA	KBTBD8	100	126	132	136	72	181
CCTGTTGAAGGCGTGATGAG	WDR61	1	20	5	15	8	53
CCTTATAATGCAGTCCCGTG	ZMIZ2	67	89	43	51	73	107
CCTTCACAGACACTTCAACG	UBE3B	62	77	134	59	83	86
CCTTCAGTCGCATTAACTGA	RNF34	36	49	148	90	87	90
CCTTCATATACAGAACCCGG	UBE2E3	30	10	17	35	71	21
CCTTCATCCGTGATACGCTG	FBXL2	30	67	116	103	107	129
CCTTCCCGCAGAGGCACATG	TRIM27	62	65	73	137	88	114
CCTTCTCTAGTCGTGCATTG	MKRN1	116	126	83	182	122	165
CCTTCTGCGTAACCCGTGTG	FBXO2	59	59	41	68	83	88
CCTTCTGGATTATGGCGCAG	ASB8	42	27	7	21	15	87
CCTTGCAAGATATAACACGT	CBX4	63	67	66	31	47	80
CCTTGCACCTCGTTCCGTAG	PCGF1	14	57	9	83	26	77
CCTTGCCAAATAACCGTGAA	USP16	35	32	34	58	90	77
CCTTGTGTAAACTGGTTGGG	MID1	49	57	71	102	54	192
CCTTTCGCACAGATGTGCCA	VCPIP1	27	42	32	80	45	47
CCTTTCTTGAGCACGTACGA	USP20	56	51	78	89	54	46
CGAAAAAGCAGTTCCGCTGG	SOCS1	84	29	78	81	90	116
CGAAACGAAACAATTTCGCG	RANBP2	11	1	10	2	17	12
CGAACTGAAGCGCATCGTCG	ELOB	68	29	48	97	116	136
CGAAGACTTATATCATCCCG	VPS41	25	23	11	18	14	22
CGAAGGTGCAGTCGTAGCGG	ZNRF4	28	56	32	67	20	115
CGAATAAGGTTGCGTCCGAT	FBXO27	25	66	65	94	112	175
CGAATTGAGCAGTGTACACG	CBLL1	36	54	25	65	19	176
CGACATAAAGCACGTATCCG	UFL1	24	35	28	108	22	97
CGACGCCAACAAGACCAACA	ASB2	31	140	73	149	30	173
CGACGTGGCCGATACACCCG	IRF2BPL	46	107	38	124	103	105
CGACTTAGATAAATATGATG	PWP1	56	77	44	44	33	185
CGAGACAGAATAGGAACCGG	SMURF1	6	9	8	46	38	59
CGAGATAGAAGCCCACCGTG	KLHL3	62	45	98	77	70	95
CGAGATGAATCCCTCATACA	FANCL	23	47	142	45	90	131
CGAGGAGGAGTACTACGGGT	MARCH9	35	21	33	30	41	22
CGAGGCAGCGCACATTCACA	RNF10	77	74	41	46	95	98
CGAGGGCGATCTATACAACT	CDC34	67	31	110	172	51	196
CGAGTCCCGAAATCGCATCC	NACC1	83	100	114	80	99	82
CGAGTCCGACCTCTACAACT	UBE2R2	80	57	131	123	115	157
CGATCACAGAGTTTCAAAGG	UBE2Q1	16	11	34	74	52	50
CGATGATGTAGGGCGCGAGA	DTX4	74	57	50	52	104	30
CGATGCCCACATCCGAAAGG	FBXL14	67	145	76	140	115	129
CGATTGCTACCTGATCCCAT	FBXO22	52	128	38	125	80	242
CGCACCAGCACAGAAAGTCG	DCAF8	66	61	87	70	74	89
CGCACGCCCGACAGAAGCGG	RNF187	125	27	44	35	44	61
CGCAGGGCCTACCTGCCGAG	DCAF15	71	54	91	150	56	183
CGCATGCATGCCAAGCACCG	RNF121	65	99	139	146	63	198
CGCCACTGCACACGAAACGG	TRIM3	64	75	147	143	94	126
CGCCAGGTTACTCAACACGA	FBXO22	29	22	98	130	76	38
CGCCATCCGCAAGACCAAAG	OTUB2	69	26	72	38	71	88
CGCCATTGCCAGCTCGACGT	TRIM46	61	41	52	83	76	62
CGCCCACACTGTTGGCACGT	RHOBTB1	22	52	54	50	31	63
CGCCCTACCTGGGCCGTGAG	UCHL1	123	50	60	91	78	154
CGCCGCATCCACAGCTACCG	VHL	29	27	43	29	33	57
CGCCGGCCAGTGGCGCTTCG	UCHL1	49	53	70	73	61	94
CGCCGTTGTCGGCCCTACGG	FBXL19	22	31	14	32	31	58
CGCCTACCAGTGCATCCGAG	TLE2	68	19	73	14	37	25
CGCCTAGATTGAGTCCCATG	DCAF11	44	57	60	80	38	95
CGCCTCATACCAGCCCGACG	RBCK1	20	46	88	81	83	81
CGCGCGGGTAGTCACCTGAG	RWDD3	52	35	35	35	78	96
CGCGTACAGGCGCTGCACAT	KBTBD7	62	95	51	129	96	120
CGGAACCAATCATTGCACAG	TRIM69	38	71	80	116	53	69
CGGACTCTGAAGATAGCCTG	NLE1	7	232	6	20	3	30
CGGAGATGAAGCGGTCGCTA	UBE2QL1	67	142	94	59	118	167
CGGATTTCCACCCGGACACG	UBE2J2	64	57	56	88	67	82
CGGCCATCTTAGCAAGCGGG	TRIM11	21	65	84	111	61	118
CGGCGCAGGCTACAACAGTG	OTUD5	67	41	63	42	84	72
CGGCGGTTGATGTATAGGCG	HECTD3	35	46	43	84	11	144
CGGCGTCGAAGGCGAAAACG	IRF2BPL	68	91	41	55	57	182
CGGCGTGCGAACGGAATGTG	SOCS1	80	68	72	103	89	97
CGGCTCAGCTCCTTTACGGG	UBE2C	45	111	28	98	102	148
CGGGATTGTCACCCTACGAA	WDR76	3	26	23	17	17	58
CGGGCCAGTGAGAAGCACCG	TLE3	7	30	46	28	22	81
CGGGGGCGCAGTATCGACGC	TRIM33	18	38	11	20	24	83
CGGGGTCACAATTAACCCGG	SH3RF1	108	15	29	58	60	67
CGGGTCGTAACGGTGCACTT	KLHL34	62	28	24	34	12	74
CGGTCAATGTATTCAACTCG	BTBD1	54	45	134	53	47	178
CGGTCAGGACATTGGAACGA	CBX4	6	13	66	30	16	32
CGGTCTGGAGACAACACCAG	MED8	39	62	20	113	101	156
CGGTGAAGGACTGAATCGAG	MUL1	34	73	37	36	61	163
CGGTTGGGGCGAAAGCCCGA	TRIM58	16	28	36	54	42	79
CGTAATCGCGATCACCTGTG	MARCH1	122	61	90	66	54	113
CGTAGCTCGACGCTTACTCT	UBE2V1	118	52	176	185	97	120
CGTAGGGTCCGAGACCCATG	MYSM1	32	32	28	86	42	83
CGTCGCTGGTGGAAGCACGG	RHOBTB2	24	41	38	20	13	25
CGTGAGTGTGCAGTGCCCAG	TRIM17	31	46	106	78	26	94
CGTGCCACGTGCCGCCGTCG	KBTBD13	32	59	48	53	18	52
CGTGCTCAATGATAACCCAG	USP49	79	54	80	31	18	76
CGTGGGGGTAGATCCCGCCG	SH3RF3	87	81	12	98	38	62
CGTGGTAAACATCGAGTACG	RNF149	146	20	82	141	54	115
CGTTTGTCATCAGAATCAGA	RPL7	27	90	55	28	19	60
CTAAAGATGTAATATTCAAG	PIAS2	14	81	37	107	64	39
CTAAAGTAAAGAAAGCTCCG	UHRF2	9	31	12	83	46	59
CTAACACACAACGATGACAC	KBTBD3	20	37	15	12	53	10
CTAACATCAAGCGTGCAATG	ASB7	70	84	121	90	93	167
CTAATCATGTTTATGAGCGG	PRPF19	5	29	2	15	8	21
CTAATCCTGATACCTAACCA	BACH1	87	89	196	106	139	143
CTACAAAGACCACGTCACTG	ABTB1	14	22	112	46	40	50
CTACACTTGGAACTTCAGGG	USP3	114	83	72	158	57	85
CTACAGAATTCAGTTTGGCA	UBE2U	141	37	70	208	81	189
CTACATTTATGTGTGACAAG	NFX1	27	68	53	138	75	161
CTACCTACTTTGAACATGCG	USP4	38	56	91	46	70	134
CTACGTAAATAACACAACTG	IRAK4	75	61	81	150	63	60
CTACTCCAAAAATGCCACAG	PEX2	94	19	37	62	41	119
CTACTGTACAGCAAACAGAC	KLHL38	65	47	96	30	80	169
CTAGAACCTGATCTTGCACG	RNF31	34	56	128	102	44	109
CTAGAAGTAATGTTACAGTG	RNF6	108	81	51	81	44	72
CTAGATCAACCACTACCCAC	UBE2Q2	64	80	72	96	111	142
CTAGATTGATGTCATGTATG	BMI1	81	72	61	78	84	141
CTAGCAGGCTCCACTAACTG	SPSB3	200	78	85	97	98	242
CTATAGTAGTGAATGGCCAT	FEM1B	91	63	87	119	133	222
CTATCAACTGTGATTCGTGA	LTN1	72	100	143	124	73	107
CTATCCGTTTAAACCCCCTA	UBE2E2	103	102	49	88	61	182
CTATCTTGTCAAGATATGAG	CBL	26	112	14	124	36	137
CTATGACCTCGACTACGACT	MYC	7	23	15	60	2	102
CTATGATATTGCATTTAGCC	DCAF7	132	106	97	79	59	140
CTCAACAGTGCTCTACAGGT	STC1	42	20	19	21	90	58
CTCACCAGATTCCCGAAGGT	CISH	70	84	140	79	46	78
CTCACCCTTTAACTCATCAG	USP20	14	60	54	31	76	46
CTCACCTGCAATTAGGTGGA	UBE2E1	73	33	88	115	59	236
CTCACGCATCGCCATCAACG	KLHL25	147	83	61	86	49	154
CTCACGTGACAACAGGATCG	NOSIP	77	63	31	25	27	42
CTCACGTTTCGCATCGACCG	RNF130	55	53	24	121	57	66
CTCAGAGGTAACCTCTACAT	MDM4	47	24	88	46	108	84
CTCAGCGTGCCCATCCCGGG	TRIM33	34	47	83	84	36	97
CTCAGGCGTGAGGTATTCGG	SART1	38	53	64	99	74	81
CTCATCGGCCAATCAGAGCA	WDR5B	74	38	77	102	89	105
CTCCACTGACTTCACGCAAG	ZMIZ2	67	79	119	91	106	99
CTCCAGACAGCTCTTATGCA	MARCH2	118	49	132	98	162	182
CTCCAGATAGTCACAGACGC	DTX2	146	75	92	112	116	147
CTCCAGTGAGATACTCCACG	USP32P3	32	59	27	62	17	89
CTCCCCTCACTAAAGGATGG	OTUD7B	62	57	73	25	77	178
CTCCGCCGCACTACTCGGGG	OTUD1	24	67	84	63	75	90
CTCCTGGTAACCATTGCCAT	ZNRF1	56	87	92	118	29	53
CTCGAGTCCATCTTCCACCG	UBE2Q1	17	24	3	29	7	65
CTCGGCCAGTAACAAAAGTG	CUL9	55	93	79	59	72	119
CTCTAAAGCACATCTCCCGA	FBXL14	66	74	41	77	73	114
CTCTAATTTAAATAGCATGG	TRIM37	103	47	51	81	131	46
CTCTACAACTTCGACCTACG	SH3RF2	78	50	86	78	99	119
CTCTAGTTGAAGTCACCCTG	MAGEA6	43	68	52	41	90	138
CTCTCAATGTCACATCACAG	KLHL12	54	86	31	147	42	117
CTCTCCATCGAATTCTACGA	PCGF2	7	18	32	17	4	72
CTCTCGCTAGAGTTCCCCAG	UBE2C	17	11	35	23	66	11
CTCTGCAAAATGTGTTGTTG	RNF115	80	16	93	132	69	196
CTCTGCCCATTCAAAGACTC	TRAF4	42	37	34	22	38	90
CTCTGGACACCTACGGACGG	GRWD1	71	68	103	139	111	137
CTCTGTGGGTCATCTACAGG	UBE2R2	86	68	122	141	62	82
CTCTTCAGTAGAGTTCGAGG	CUL4B	26	92	84	85	66	183
CTCTTCCTATTCCTACGCGG	BACH2	5	18	22	43	6	57
CTCTTCGCCAAGGTCAACGC	NEURL3	29	38	32	97	51	71
CTGAAAACAACATCATGCAG	UBE2B	57	20	92	133	105	189
CTGAACAAAATCCTCCAAGG	E4F1	18	31	11	15	10	28
CTGAACACCACCAACGCCTG	DTX2	147	100	84	59	128	85
CTGAACTATAGTAACTGTCT	RCBTB1	176	110	135	172	147	172
CTGAAGAAAAGCCCTCGCCG	PPM1D	68	56	42	85	33	208
CTGAATGAGGGACTTCACGT	CUL7	30	47	78	89	110	65
CTGAATGCAAGAAGACAACG	TRIM51	45	14	105	23	47	47
CTGACACAAGCATTAAACAG	ASB9	26	24	81	65	25	94
CTGACACGGAGTGAGGTCGT	MPND	79	42	106	128	103	106
CTGACAGTGGATCGAGCGGG	ANAPC2	20	45	22	67	39	55
CTGACATCAAGCTGACCGTG	TRIM50	3	37	41	134	27	47
CTGACTGTGTTCTTAGCTCA	CRBN	94	144	171	240	246	235
CTGAGAACTCCAGTGCAGGG	RNF185	64	117	92	86	86	115
CTGAGACAGTATGCCGTGGA	SKP2	17	45	19	61	28	101
CTGAGACCCGACATCACTGG	USP2	123	55	82	47	101	120
CTGAGGAAACTGCCTCCATG	WDR12	3	133	10	117	8	154
CTGAGGACCTACTTTCAGTG	TRAIP	58	43	44	68	77	79
CTGATGCGTATAAAACCCTA	TTC3	25	78	43	113	44	109
CTGATGTGGAGACTAAACGG	HERC5	60	78	113	43	53	236
CTGCAACAAGTAGACAGTTG	ASB15	182	115	77	131	55	173
CTGCAACAGCTGATCGAGAG	ASB13	91	92	168	160	104	149
CTGCAAGGTGGGCATTACAC	USP43	57	59	33	78	64	112
CTGCAAGTATGAGTTCATCA	MARCH8	83	145	197	149	171	237
CTGCACTGAAATCACGCCTG	ASB18	25	57	87	16	62	47
CTGCAGCAAGCATTGAAGAG	ASB11	109	59	122	80	113	149
CTGCAGCCTGCGCGACCATG	RNF186	104	81	83	105	43	146
CTGCAGTTTACGGGTAGCAA	MYLIP	41	39	51	74	36	121
CTGCCACCGAGCTGACCGAG	ZNRF1	55	73	38	81	53	163
CTGCCACGGCGGCCCCGTAA	RNF208	155	46	133	106	70	79
CTGCCCGATCTGGTCAACCT	NEURL2	78	102	139	109	113	159
CTGCCGATGAGATCTGCAAG	JOSD2	51	18	53	111	33	23
CTGCCGTCTACCCGACTCTG	PDLIM2	58	129	71	128	21	85
CTGCCGTTCGTGGTACACGG	JOSD2	33	66	116	166	35	244
CTGCCTCAAGTGCTCCCACG	USP49	63	63	73	68	55	229
CTGCCTCAATTACGAAACGT	UBR4	48	67	129	33	29	87
CTGCGGGGAGGACTCCGTCG	MYC	NA	20	4	38	5	10
CTGCTCCCACTGGTTGACGC	TRIM47	26	18	44	51	31	15
CTGCTGCACTAGTAATCGTG	TRIM24	142	78	63	110	178	182
CTGCTGTACCCCATCGTCCG	USP35	56	79	51	155	119	161
CTGCTGTGATCCATACTCGG	KBTBD6	51	132	138	146	131	112
CTGGAAGACACTCTGCAATG	TRIM63	196	70	98	122	94	168
CTGGAGCATTACAGAGACAT	USP13	83	53	103	116	34	107
CTGGATTTCCAGGTTACAAG	UBE2B	107	94	128	65	120	190
CTGGCATAAGCGGTACAGGA	KCTD5	6	43	23	35	8	42
CTGGCCAACTTCAAACCCCG	GAN	51	58	79	109	74	86
CTGGCCACAGGAACTCATGT	WDR61	35	11	24	86	48	49
CTGGGGCTTCCGTATCACAG	PDLIM2	28	30	18	82	26	38
CTGGTCCACAGGTACCAAAC	RNF144B	91	74	114	78	117	184
CTGGTCCAGCGCCTACACCG	UBE2QL1	36	12	89	66	72	156
CTGGTCTCTGACATACGAAG	ASB10	10	58	48	54	52	84
CTGGTGGCGCAACATCTGGG	MARCH4	37	50	82	151	84	102
CTGTAATAAGTGGCATCACG	EP300	84	64	69	143	23	121
CTGTAGTATTCACGTAACTG	USP32	7	24	27	77	8	85
CTGTCAGTGAAAACCACTCG	CISH	121	80	179	87	65	134
CTGTCATCCATATTTCCAGA	ATXN3	57	63	70	128	65	121
CTGTCCATCAAGACTAGCAG	BAP1	43	42	24	116	42	82
CTGTCTGGCAGAACTGAACG	IRF2BP1	58	34	23	54	13	161
CTGTGAGCAGGACCCGCCAA	MID2	49	57	42	62	46	72
CTGTGGAACTTGCAAATCGA	TAF1D	66	44	56	91	60	54
CTGTGTCGCACAGGACAAGA	TNFAIP1	77	99	70	90	40	78
CTGTTACAATATCTCCAACG	FBXL7	21	23	72	39	19	76
CTGTTATTACCGCTCAGGAA	CDC27	2	53	7	6	16	47
CTGTTGCCTTCATAGATAAG	UBE2N	95	24	111	34	143	70
CTTAAAAAAGCCTATATCTG	FBXO4	121	67	90	129	53	122
CTTAAAGAGAATTGTAATGG	PEX12	33	11	35	155	59	142
CTTACCACAGAAACAAGTGT	NFX1	8	48	43	57	27	82
CTTACCTGCAGAAGATGACC	TRIM31	32	62	47	34	87	76
CTTACTTCGGATATGGGACT	AHR	62	72	135	111	94	155
CTTAGCCCACTGATGAACGA	CREBBP	162	31	215	417	386	299
CTTCAACACCTGGATACACC	KLHL31	119	37	61	38	103	55
CTTCAACCTGCCCTGAACCG	KLHL4	45	7	24	49	83	105
CTTCAATCTCTTCAGCACAG	IFNA10	62	10	66	66	35	120
CTTCACTGGATGATCCATCG	PDZRN3	57	60	141	80	61	128
CTTCATAGGAGAATCCGGTG	CCNF	67	70	44	71	42	66
CTTCATCCGGATCATATACA	USP41	153	88	93	100	150	147
CTTCATCTCTTGGATCAAAG	CBLB	70	118	33	50	31	175
CTTCCACCGCATCAACGACT	NEURL1	132	56	71	74	153	60
CTTCCCAAAGCTTAACCCTG	ATG16L1	72	109	44	64	110	121
CTTCCCAGGCAGTACCACTG	TRIM28	38	27	4	40	18	36
CTTCCCTGGAAACCTCAATG	SMURF2	71	65	37	86	149	175
CTTCGAATCGAATACCAAGA	SOCS2	70	40	32	64	66	145
CTTCGAATGACAGTAAGACA	AURKA	9	7	NA	NA	2	14
CTTCGGGGAGACAACGACGG	MYC	4	25	31	49	2	23
CTTCGTATACTTGATTGGAG	KLHL22	76	20	19	61	15	25
CTTCTCCTCGCAAGACGACG	HECW1	60	23	57	77	51	49
CTTCTGTAAGGAGAAGACCG	MARCH4	95	101	77	100	108	110
CTTGACTCACAAAGTCCACA	SYVN1	54	34	31	44	48	114
CTTGACTCAGGAGGCCAACG	TRIM58	86	77	56	200	121	124
CTTGCACTTATTGAACGGGG	RNF133	76	82	66	97	54	74
CTTGCCCTAAAGTAAAGTAC	ATG10	8	48	34	19	39	72
CTTGCCGCAGATTATCAGAG	TRIM27	60	57	49	93	60	107
CTTGCCTCGAAACAAATCTA	SMU1	2	14	18	5	18	30
CTTGCGTTGTGAGATCCCAG	RACK1	9	39	14	5	14	40
CTTGGCGTCCGTGAAGATGG	ELOB	73	59	39	57	51	102
CTTGGCTGGACCCATAAGGT	USP47	58	31	5	70	32	94
CTTGGGTCCGAGGCAAACTG	FBXO24	218	44	182	138	65	148
CTTGGTCAAGCGTCCGACTG	KDM2B	123	89	112	98	74	185
CTTGTATCGACATACACACT	POC1B	77	172	87	168	102	171
CTTGTCAGAATCAGAAAGTG	DCAF16	41	12	29	53	15	48
CTTGTCCCTAGTTACACAGG	MBD3L1	75	136	65	175	128	364
CTTGTGATGAACTTCTTAGG	USP12	118	83	120	54	119	133
CTTGTGCATAAGCGGCGGGT	RNF19B	29	31	67	48	104	99
CTTGTGGCGCTGAAAACGAA	TNFAIP3	3	15	6	16	25	71
CTTTATACACTGTTAACGTA	CUL1	50	68	16	121	46	107
CTTTCCGCTAAACTGTGGCA	MAP3K1	107	139	95	196	129	317
CTTTCTCCCCACCTCAACCA	RNF133	6	23	18	22	28	51
CTTTGATAACTACATGCAGC	USP46	86	26	62	70	75	154
GAAAAACGAGATGCCCATGG	USP6	76	58	13	63	19	27
GAAAAACTTCCGTAACATCC	UBE2L3	51	24	54	105	32	134
GAAAAATAGATGTGTCGTGG	RPL4	5	8	3	21	3	12
GAAAACAGCATGGACCACTG	USP40	103	51	48	74	91	123
GAAAACTATGCAAATCACGG	USP38	16	22	46	17	46	70
GAAAATGATCCAAGGCGATA	TRIM59	31	31	17	21	49	60
GAAACACAGGACTGTTCTGA	ATG10	23	51	69	96	22	129
GAAACACCGTGACCACGCCA	TRIM21	85	45	81	72	43	93
GAAACCACTGATTGCTTGTG	CUL4A	75	176	162	219	108	195
GAAACTTGCATGACATACTG	MARCH3	89	49	69	66	58	59
GAAAGGACTTGAATGACGCC	RNF187	80	53	120	160	69	118
GAAAGTCCGCTACACGGAGA	USP13	42	64	63	101	112	169
GAAAGTTAAACAACACACCA	UBE3A	16	75	128	115	52	96
GAAATCCGACTTGGGCACCA	BACH1	93	66	96	134	111	148
GAAATGAACATGGACGTCGC	RNF146	12	25	19	33	8	42
GAAATGGGTGCGAACAGACA	KLHL41	20	48	13	53	14	27
GAACAACATTCAGATCACCA	FBXO32	75	94	115	75	49	155
GAACAGAGGACAACGCAACA	SMURF2	34	96	47	91	71	128
GAACATGTAAGGGCCCGACA	PIAS1	36	50	19	102	45	82
GAACATTCGAAAGGACCTGG	CDC26	35	18	41	105	54	56
GAACCCCTGAGCATAGACTG	TRIM6	48	102	68	94	25	69
GAACCCTTGAGTCTAGACTG	TRIM34	32	63	53	88	55	47
GAACCGTCAGACAGTACTAG	BAP1	74	76	88	72	87	122
GAACCTCTGAGCCTAGATTG	TRIM22	80	81	140	162	89	146
GAACCTGGCGGGACACGACG	LNX1	70	80	96	45	76	81
GAACGGCGGGTTGACAACAT	ITCH	64	61	75	84	82	65
GAACGTTATGAATTAAGCCA	FBXL5	15	68	64	61	19	106
GAACTGAAAACATTCATCCA	USP43	93	90	118	175	80	123
GAACTTCACAAAAGACACGG	WDR5	38	6	28	23	39	104
GAAGAAGCTCATCTTAGAGG	TRIM4	39	60	54	71	69	103
GAAGAAGGTTTGGATTACGG	SMURF1	63	46	79	80	103	147
GAAGACGTCGAACTCGAAGA	CBLC	10	47	16	111	72	56
GAAGAGAACATCCAGGACCA	UBAC1	12	71	37	64	53	58
GAAGATAAAGACCCTAGGAG	SART1	52	20	67	102	86	135
GAAGATCTCGATATATGACG	UBR4	36	27	25	212	45	66
GAAGCAACTCACCGAAGATG	OTUD6B	12	87	20	85	38	79
GAAGCACAAAAAGGGACAGT	RPL24	11	25	45	53	50	126
GAAGCACGAGCTCGTCACCA	PIAS4	52	52	123	103	81	211
GAAGCAGCGCTGGTCAAGAG	RNF216	154	57	109	82	37	91
GAAGCAGTGCAAACGCCATG	TRAF6	139	61	124	142	109	213
GAAGCCCATGACGTTAGTGA	JOSD1	64	96	92	51	49	80
GAAGCCCCGGACAGTTAACG	TRIM32	41	42	35	26	103	57
GAAGCCGTGCAACTGAAATG	RFPL4A	148	109	110	182	117	164
GAAGCCTAAAAGTGAATTTG	USP26	21	67	24	23	36	75
GAAGCCTCAAAGAATATCCG	USP38	37	49	25	37	19	34
GAAGCGCGATGACGGCTACG	SART1	44	27	42	6	30	33
GAAGCGCTGGAACAGCATTG	STUB1	212	45	227	138	107	181
GAAGTAACTCAAATTGCTTG	HERC3	73	141	217	147	126	158
GAAGTAATAAGCGAGCGAAG	UBE4A	45	32	47	68	12	79
GAAGTACTAGTCGCTGACCG	TRIM32	102	42	32	89	110	136
GAAGTCAATCATGTTCTCTG	PELI3	57	55	65	82	86	208
GAAGTCACCACTCTCATCTG	USP17L2	142	98	152	295	96	572
GAAGTCCACACTATGTTGCG	ANAPC2	68	76	7	38	30	44
GAAGTCGCTCTCTAAGACAG	SOCS5	87	53	65	33	47	74
GAAGTGCCGAGCATAGCTGA	RMND5B	94	70	197	80	195	160
GAAGTGGAAGCTGAGAACGA	FBXW10	31	44	72	107	28	93
GAAGTGTCAGAACACTCCAC	FBXL5	135	45	107	166	124	65
GAAGTTACATGTATCGATGG	RFWD3	102	100	105	109	144	168
GAATAACCAAATGCAGCGGA	ATG16L1	48	8	28	28	155	67
GAATACACCACCCTCATACA	UBE2E1	62	42	63	106	22	58
GAATATTCTTTGGACACGAG	WDR61	41	40	79	114	77	137
GAATCTCAATCATCCCACAC	UFL1	61	56	130	112	109	126
GAATCTCGCAGAGCCCAACA	ASB2	52	98	128	118	120	160
GAATGAGAGGCAGTTGACTT	RBBP7	182	149	125	140	134	76
GAATGAGTGGAGACTAGACG	DCUN1D2	57	46	28	50	80	56
GAATGCACATGACACCACAA	USP32	12	59	37	133	54	63
GAATGCATCAGAACCATGCA	PAFAH1B1	3	16	4	15	12	21
GAATGCCAGAGAAGGTCACA	RPL19	45	88	16	42	37	99
GAATGCCCTCGAAAGACATG	CUL7	45	74	39	123	103	58
GAATTATGGACAGCCCCACG	BACH2	24	22	13	82	30	59
GAATTCAAAACACTCTGTGA	RNF217	79	86	106	131	99	220
GAATTCCAAGAGATCATGGC	IPP	35	75	50	75	33	76
GAATTGGCTCAATCAGACGA	MID1	75	116	60	75	81	221
GACAACCCACATCTGCAACA	RNF175	160	124	131	282	107	208
GACAACGACGTGGACCTGCG	RNF44	255	206	249	310	361	327
GACACGGCGTAAAGTGATGT	FBXW11	88	90	60	126	45	174
GACACGTCAGATACCCAGTG	PARP11	84	100	72	109	180	188
GACACTAAACCATTAGCATG	FBXO30	66	94	144	46	117	48
GACACTCAACAAAGTCACTG	TRPC4AP	128	99	140	79	70	74
GACACTGATCAGCCACACAA	FBXL3	35	57	79	43	79	43
GACAGAAGTGATGCTAGAGG	USP17L26	22	9	43	43	44	16
GACAGACTGGAGCAAACGGT	KLHL5	64	31	96	84	59	85
GACAGAGGCTCAACACGGCT	LRR1	58	40	55	16	41	87
GACAGTCCAAGCACTAGTGG	UBE2E2	31	46	84	121	63	159
GACAGTGGAGGTCCTAGACA	TRIM8	53	33	70	83	76	127
GACATCCTGACTCTTGCATG	WDR26	141	118	84	134	170	136
GACATGACCAGGACTGTGGA	USP17L2	44	91	87	120	80	229
GACATTTCAGAACACGTACC	SNRNP40	69	51	34	53	61	110
GACATTTCATTCGACCACAG	PAFAH1B1	6	10	13	57	6	40
GACCACAACGATGAGTGGGG	RING1	24	64	52	124	123	68
GACCACTCACCTAATTCGGT	PIAS4	52	29	117	57	28	75
GACCCATTTAGGTTCTTCAC	DTX4	22	32	54	85	87	69
GACCCCAACGAGATCAAAGT	RPL12	10	36	21	38	20	58
GACCGCATCTCCCCCCACGG	UBE2Q1	90	102	75	92	128	162
GACCGGACACTCGAAGAGCG	SIAH2	71	45	66	83	114	130
GACCGGAGAATCCGCATCTG	CIAO1	7	26	20	35	45	101
GACGACGGGCTCTTTGCACG	HOXB4	98	111	71	114	52	180
GACGACTCACTCTACTTGAG	USP17L26	75	58	96	101	50	185
GACGCGTGTGAATGCAACGA	UBE4B	80	38	94	101	70	146
GACGGCATCCTGTCTAACTG	FBXO18	17	87	16	71	38	136
GACGGGCGAGGACGCATTCG	KLHL21	5	15	26	58	47	23
GACGTGACTCAGAATTCATG	USP45	83	104	111	149	62	237
GACTACATGGCATCTACCAT	RNF121	89	57	106	110	128	128
GACTATTGATTAAGAACCCA	KLHL3	116	95	112	41	91	125
GACTCACAATGACTCTGTTG	RNF4	153	72	73	71	79	204
GACTCGGCAACAGAATCTGA	CYLC2	115	51	41	84	120	124
GACTCTAGCAGATCTAACCC	KBTBD7	24	77	37	80	69	142
GACTGATTATCAGCCAACAC	RNF180	43	45	74	104	11	54
GACTGCACAGTGGTAATACC	KLHL23	58	37	43	24	102	65
GACTGGAAAGTCTATTGTGA	BARD1	93	66	74	96	172	121
GACTGTGTCCAAGCCCGTGT	DTX3	48	57	60	145	103	179
GACTTAACGGGTAATCAAGT	UBE2G2	41	62	77	73	40	112
GACTTATTACCTGATCAGTG	USP31	75	102	76	118	106	168
GACTTCGTGGTAGATAAGCG	UBE2O	134	48	110	53	90	142
GAGAACATTACCGGATTCGA	MDM2	6	6	41	79	16	52
GAGAACGGCTACGTGCTGGA	UBE2QL1	42	99	123	114	81	128
GAGAATACCTTAGTCTCAGC	DTL	24	49	11	33	35	36
GAGACAACATTTATGAATGG	UBE2E2	77	48	56	83	78	83
GAGACCCCTCGTACAAGTGA	USP38	65	54	83	50	115	103
GAGACCCGCTCTTCAGCATG	PEX12	27	96	28	171	65	201
GAGACCGTCCACTACAAGAG	MGRN1	65	110	77	70	57	126
GAGACTATGACATAGCAGCA	VPS41	75	41	68	94	40	125
GAGACTGAAAGATTACCTCA	USP25	109	70	55	96	129	105
GAGAGAGACAATGCAGACCG	MKRN3	44	42	43	85	98	44
GAGAGGTGGCCCATTCTCGG	CBLC	24	97	56	96	65	59
GAGAGTCTGTAAACGCCGTG	WDR26	61	66	20	73	49	88
GAGAGTGGATGGTCGGTCCG	ASB10	150	99	174	142	103	258
GAGAGTGGGATATCTGACCC	CUL9	50	69	62	182	73	202
GAGAGTTGACACACTCCACG	ASB9	9	84	70	15	74	82
GAGATACTCACTAACGACGT	MID1	44	29	47	18	32	81
GAGATCGCGATACACCCCTG	FBXO24	54	57	142	116	76	166
GAGATGCAGGGACACACGAT	VHL	40	40	86	60	48	157
GAGATGTTAATTGTATTGGA	MYSM1	93	106	143	178	56	163
GAGATTACATCAGTTATCTG	KBTBD3	119	88	39	115	112	143
GAGATTGTGAAGCGTCTGAG	TLE2	52	57	22	114	35	65
GAGCAACTATAAAACGCTTG	BIRC8	104	78	55	122	160	131
GAGCAATCTCTCTCAATAGG	RNF31	46	34	59	55	48	63
GAGCACACGTATGAGAGCTG	USP36	68	62	66	87	73	199
GAGCACCTCCGACTACCTTG	OTUB1	128	68	69	174	138	84
GAGCACGACCACATCTACCG	RNF113B	36	58	118	68	123	65
GAGCACTAGACAGCGCAAGA	TLE1	62	73	87	122	105	140
GAGCACTGGCCCCACACCAG	ANAPC11	5	22	51	57	52	101
GAGCATCTCAAACACAACGA	CUL3	40	47	43	20	37	81
GAGCCAAAAGCAGAGCAACA	MNAT1	40	97	94	174	71	239
GAGCCCATGATGCTCGACTG	TRIM27	67	123	97	96	74	414
GAGCCCCAGGAAATCCCGAG	STC1	34	77	23	127	63	107
GAGCCCGGGTCATCTTCTGC	TRIM31	45	50	44	88	116	42
GAGCCTCAAGAACATGACTG	UBE2O	14	18	8	12	20	35
GAGCCTGTGAGCATCGAGTG	TRIM21	163	49	92	67	130	143
GAGCGGCTGAAGGTGGACAA	TRIM26	27	25	35	120	50	183
GAGCGTCAGCAGTCACACCG	FBXL6	19	56	46	74	41	93
GAGCGTGGTTGAGACAAACG	BRCC3	35	86	24	127	29	106
GAGCTGGGTGAAACACGACG	KLHL17	15	51	99	116	31	147
GAGGAAACCTGACTTTAGCA	KLHL7	12	22	37	39	59	96
GAGGAACATATCATTAGTGC	CUL5	94	43	181	145	135	122
GAGGACCGCATGGACGAGCT	TRIM47	77	46	127	91	57	166
GAGGATGACAAGATCTATCG	RNF113A	15	41	6	18	14	25
GAGGATGGGATACTTCAACC	TMF1	59	52	54	80	85	57
GAGGATGTCCTAATGCATGG	RNF111	56	77	117	160	108	139
GAGGATTCGCTGACCGCCGG	YOD1	7	31	45	38	34	27
GAGGCAAGATCATACACGAG	RNF25	62	48	46	70	36	33
GAGGCAGAGGTCGTAACATG	USP21	32	84	114	205	101	124
GAGGCCAAGTCTCCACAAGT	BIRC6	50	80	59	50	57	30
GAGGCCGTGAGCACCAACTG	TRIM40	79	108	74	190	101	222
GAGGCTTACAACCCCAGTGA	KEAP1	25	68	13	61	18	44
GAGGCTTCTTATTGACGTCG	ASB13	79	22	33	71	32	36
GAGGGGACCCCATATGCTGG	UBE2S	41	98	25	129	42	110
GAGGGTATCTGCTTCACGGA	RFWD3	79	77	130	48	61	148
GAGGTCTTGGGGATTAACTG	NLE1	31	48	31	54	26	78
GAGGTGATCATGGATCGTCA	TRIM63	65	78	102	144	56	144
GAGGTTGAAGACGGCGCCGT	DCAF10	44	32	19	56	62	28
GAGGTTGAGCAGGATGAACT	UBE2QL1	53	109	97	81	107	88
GAGTAACTGATACCACACAC	TRIM34	15	30	72	41	55	54
GAGTAATACCAACCTGGTAC	TRAF5	60	63	78	63	17	115
GAGTAGTGGAAAATGGCGAT	PJA1	87	47	92	33	79	115
GAGTCCCTAATGCTACAGTG	TRIM73	155	70	122	178	53	195
GAGTCTACTTGCACCTCCGG	USP5	4	13	11	53	49	68
GAGTCTCTGCGAGTCCCATG	DCAF4	23	67	103	113	47	163
GAGTGCACGCCATAAACTGG	DCUN1D2	114	56	52	71	42	208
GAGTTTGGGAAGGTAGACCC	STAMBP	66	74	49	42	29	67
GATAACACAACTAATGGTTG	USP1	57	159	112	80	42	166
GATAGGCTAATCATAATTTG	WDR5B	115	97	109	237	99	117
GATAGTTCCATGGAGCATGT	TRAF3IP2	38	18	28	126	29	106
GATATCATCGATCTAGGTCA	RBBP6	75	75	59	124	92	129
GATATCGGTTTGGTACCACA	FBXO40	44	98	78	130	85	118
GATATGCCATTCTTGCGAGG	MYCBP2	46	113	114	104	136	188
GATATGTACAGATTGTAACA	HERC4	119	57	84	111	53	102
GATATTTATCAATCTCACAG	CDC23	8	28	30	90	18	56
GATCAACCGCAACGCCCGTG	IRAK1	50	46	43	48	52	104
GATCCAATTACACGTCAAGT	UBR2	197	127	172	115	164	142
GATCCACCCTCTGAATTGAC	KLHL31	113	32	89	168	135	110
GATCCCGTCTGTATTTATTG	RNF167	59	50	90	41	42	127
GATCCGGTGATGACCGACTG	TRIM11	59	43	43	64	81	101
GATCGACAAGTAACAGACCT	TRIM23	103	88	51	92	24	88
GATCTGGAATCACACTCGGG	USP36	81	67	46	136	34	165
GATCTTAACACAATCCACAT	ASB4	5	37	31	33	36	119
GATGAAAAGGTACTAACAGG	TMF1	56	40	112	111	86	62
GATGAAACACTTGCACAGGT	KLHL8	74	55	71	160	99	183
GATGACACAGACACATCGCT	RNF169	12	62	38	58	28	131
GATGACCCATGGCGTGCTAG	NSMCE1	57	37	73	71	117	84
GATGAGGGACACCCGCACAC	PIAS4	85	84	66	60	64	41
GATGCATATTTCCAACAACT	HERC5	36	62	63	54	68	128
GATGCCAAAATATGTCCTGA	WDSUB1	78	49	98	91	130	109
GATGCGGGATAGCTCCGTGA	RAB40C	66	104	48	232	32	255
GATGCGGTGACCATTCCCTG	TRIM15	106	49	40	94	61	57
GATGCTACTGGTCTTATACA	USPL1	61	15	47	43	61	72
GATGCTGGAGAGCCTACGTG	TRIM45	38	44	41	42	25	70
GATGGATCGAGACATGACCA	HECTD4	48	63	93	35	54	56
GATGGCACATCAATTACAGG	CDC27	17	38	27	117	49	86
GATGTACCTACCCGTCGAAG	FEM1B	54	45	120	48	64	56
GATGTAGTCAGTGAGAATCC	FBXL3	133	63	175	121	29	167
GATGTCCGGACATTCTCGGA	TRIM45	18	33	37	90	15	97
GATGTCGCAATACCACTGGT	ANAPC13	35	3	3	28	31	11
GATGTGGACATTTCTCAGCG	SOCS7	94	25	56	199	30	167
GATGTGGTCAAAGTCCGCTG	HERC2	96	50	167	71	103	203
GATGTGGTCCTCGTCAACTG	KATNB1	85	104	70	88	39	221
GATGTGTACAAGTCACTGCA	PIAS2	6	23	42	45	75	59
GATGTTATTGTCCGACTCCG	NEDD4L	68	64	112	79	90	55
GATGTTCACTAAATGAGGCT	ANAPC10	54	48	86	45	9	127
GATGTTCAGAAGGCAATTGG	MARCH7	58	43	57	48	22	140
GATGTTGAAAGAATCCACGG	ERCC8	48	24	61	59	65	72
GATTAAGTGCTGGAACGGCG	ANAPC11	10	24	8	58	32	83
GATTAGAAACTATTCTCGCC	FBXO25	94	46	99	46	46	137
GATTCACAGATTCAATCACT	HERC4	54	8	73	39	86	44
GATTCCCTCTCCCCCGACGG	RNF217	10	31	27	56	29	34
GATTCTTATGGAATTCCTCA	RFWD2	83	11	66	38	66	59
GATTGACCTGAACTCAACTA	HERC3	99	67	39	127	47	115
GATTGGCCCAAATCTTGGTG	UBE4A	106	100	76	162	119	209
GATTGGGAGGGTATCCGGAT	TSG101	44	17	6	77	22	25
GATTTACCGGAGGAAAATCG	OTUB2	18	25	64	31	56	59
GATTTCGGCGTAAACATCGA	KLHL15	27	42	20	66	40	112
GCAAAAAGTGCATCCTCCGG	RNF151	24	42	17	69	28	63
GCAAATCCGGAATGTCAATG	WDR59	11	33	17	139	54	146
GCAAATTGATTTCAATGGTG	FBXO6	148	132	121	187	96	104
GCAACACGACAGGTACCCTG	GNB2	100	93	128	102	89	77
GCAACACGTCTACCCTCCGT	SH3RF2	29	72	45	80	65	94
GCAACATCTGAAAAAACACG	RNF213	73	12	110	68	61	34
GCAACGTCTGGAGTGCATCG	KLHL10	55	123	189	201	82	262
GCAACTAAACCATTATGTAA	NSMCE2	41	68	53	105	56	118
GCAACTAACCATCACCACTA	KCTD6	56	73	60	36	32	191
GCAACTCCAGCTACTAGAAC	TRIML1	53	19	64	63	74	26
GCAATACCATGCTGGTAACG	KLHL9	64	69	111	88	117	98
GCAATGACAATAATACCGTG	UBE2K	147	55	97	35	31	97
GCACAAGAACTATCTACGTG	AMFR	42	93	192	95	35	116
GCACAAGGGAGAGATGTACC	SH3RF3	60	44	15	23	23	65
GCACAATCACTATCAATGCT	RNF20	30	91	28	59	13	126
GCACACGGGAGTGAACCGTA	RNF128	74	59	61	132	100	112
GCACAGTAAAGCTTGTTCCG	WSB1	12	32	99	61	9	116
GCACATTCTACTCACCAATG	HECW1	35	38	104	79	84	83
GCACCACAGGCACATAACCA	RNF168	49	43	44	68	18	174
GCACCGAGATCTGGTCGTTG	KLHL14	57	70	90	97	67	208
GCACCGTGAAATTCGTGTGC	RNF128	44	23	51	80	50	142
GCACCTGGTTGTTCAAGTTG	RHOBTB3	48	96	105	52	112	109
GCACGGACATCAGCCTACAG	RNF43	86	43	50	117	65	88
GCACGGGGTAGTCAATATTG	PIAS4	49	37	76	194	120	103
GCACGTGTGGCAGATCACGT	SPSB1	131	49	137	75	102	177
GCACTAGGTGAACGTATTGG	TRIM24	43	34	60	44	66	100
GCACTGTACCATAATCAAGT	ZFP91	89	64	67	88	57	98
GCACTTGAGCAGCCACAGCG	FBXO2	14	35	38	77	18	29
GCAGAAGAAGCTACGCACAG	RNF40	14	101	42	85	65	22
GCAGACATCGATAAGCATGC	TRIM35	63	89	47	61	23	78
GCAGAGGAGCGTATCAGATG	USP19	44	109	44	134	68	179
GCAGAGGGGCACGCATGCCG	SPSB2	94	77	35	45	70	27
GCAGAGTATTGCGGACCCAT	FBXO22	22	77	30	154	50	137
GCAGCAATTGCCTTAGTCGG	TRIM3	44	41	26	18	25	80
GCAGCACACACCTCACAACG	FBXO10	22	80	92	168	71	61
GCAGCACTCGAAATTCTGTG	DCUN1D3	80	105	88	108	59	84
GCAGCATTTGAAAACCCCAA	BRCA1	9	26	28	59	9	72
GCAGCGCAAGGTGTATCTGG	RNF123	64	36	18	75	9	110
GCAGCTACGAGCCCACGTGG	TRIM56	95	40	100	63	146	135
GCAGCTGTACTGTTACGAGG	CORO7	11	67	37	115	72	102
GCAGGACCGAATTCAGCAAG	OTUB1	85	66	71	45	62	167
GCAGGATAGTGCCTTTGGCG	PML	141	72	93	238	63	143
GCAGGGACTTACAGCTCGGA	CCNF	77	36	73	133	83	26
GCAGGTCTTGGACCTAGAGG	FBXO27	84	102	114	120	34	76
GCAGTGATGGAACAGCCTAG	WDSUB1	76	64	129	99	112	114
GCAGTGCAAAGCCTGCCGTA	RNF144A	11	30	23	62	7	67
GCAGTTCTTGATGCGACACA	HERC1	93	55	84	33	43	64
GCATAGAGGACATAGACGAG	USP17L26	64	43	89	53	23	57
GCATCAGCGTGTCATACACG	HDAC4	9	30	19	71	58	56
GCATCATGTTGGACAAACAG	USP41	64	52	23	67	34	114
GCATCGCACCATGTCTCAGG	RNF20	46	59	18	176	31	204
GCATCGTATCACGGACCGCG	MIB2	66	28	62	26	32	23
GCATCTGCCTTGATATCCTG	UBE2D4	61	57	54	61	81	159
GCATGTCGTATCAATGCTTG	DCAF7	25	103	105	244	119	400
GCATTACTTAGAGCTCGGAA	UBE4B	23	66	5	62	25	54
GCATTGACGGAATCTGTGCA	DCUN1D3	100	110	179	226	206	298
GCATTGATACGCGCATTCGG	CUL7	77	62	64	73	55	74
GCCAAGATATAGTCATAACG	ERCC8	38	47	133	138	57	116
GCCAAGTGCTCTTCGCCCCA	OTUD1	97	77	74	106	65	97
GCCACCACCACTACTCATGG	FUS	75	39	87	104	30	180
GCCACCTTCAAAGCTTACAT	MEX3C	76	149	107	192	94	186
GCCAGTGTGGTCATCATTCG	PPM1D	64	57	63	144	74	154
GCCATTGATCTGATGTACGG	USP22	147	96	55	194	78	239
GCCATTTCTTTAGTTCACGG	G2E3	71	50	86	110	50	118
GCCCACCAGCAGTGTGACGT	KLHL30	68	111	54	101	64	119
GCCCACCCAAAGGATTCGTG	USP9X	48	45	47	81	9	116
GCCCACCTATAGCCTACATG	BIRC6	33	51	24	84	53	96
GCCCACGGACAGATTCTCAA	LRSAM1	48	73	133	67	147	90
GCCCAGCACCCCTATGCACA	RNF43	113	120	64	86	54	65
GCCCAGTTATGTCGCCAGCG	ASB6	13	80	45	72	43	124
GCCCCGCACATGGTCCTGCG	NOSIP	59	65	64	93	103	92
GCCCCGTGAAATAACAAACC	RNF216	34	41	24	17	15	108
GCCCGAAGCAGACCGAGTGT	TRAF3	30	37	62	89	122	84
GCCCGAAGCTAACTTGTGAG	RNF19B	43	45	65	86	44	146
GCCCGCCTGTATCTCGCGTG	RNF135	84	46	56	101	124	50
GCCCTGCACAACCCCCACCC	FOXD4L4	55	31	35	92	35	27
GCCCTGCACGAACAAGACCT	RMND5B	86	64	83	80	63	65
GCCCTGCTATCACCCCAACG	UBE2C	134	83	49	59	57	104
GCCGAAGCAACTTACCATGT	SPSB3	149	62	61	192	93	175
GCCGAGCAGTCAAATTCCAG	RPL24	31	27	37	34	36	41
GCCGCTCAGATAGTTCTCGG	FBXO33	140	47	111	117	33	73
GCCGCTTACACGTGTCCGCA	RNF114	37	66	59	84	44	83
GCCGGGCACCAAGTCCGACA	RNF144A	2	9	34	25	63	31
GCCGTCAAAGGACCAGCGGT	RAB40C	51	49	16	35	5	54
GCCGTCGGACGACACCCGAG	SART1	14	45	37	13	43	50
GCCTAAAAATCGATGCCCAC	SOCS4	75	36	76	31	71	28
GCCTACAAAACCTTAAAGGT	TRIM36	27	105	66	78	87	109
GCCTGATACTCGGTGAACAC	RHOBTB3	46	84	71	81	78	176
GCCTTGAAAATGCAATCGGG	COPS5	12	16	13	44	15	83
GCGAAATATCCTAGACAGAG	TRIM6	135	56	136	62	114	105
GCGAACACCCGAGATCTCAG	MARCH1	15	46	5	36	77	101
GCGAGACCGAGGTATATGAG	KLHL22	139	62	59	163	54	138
GCGAGAGGCGTGGTAGACAG	ASB1	28	72	58	146	92	181
GCGAGCGCGTACCTTGCAGG	KAT2B	61	54	25	98	55	126
GCGAGTGAGCGGTCTCGTAG	MIB2	13	39	22	38	63	75
GCGATATGGTTCATGGCTTG	RNF170	100	80	51	91	110	160
GCGATTGCAGAAGATGACCT	VHL	47	43	79	66	67	118
GCGCAGCTGCGGATCCAGAA	UBE2M	41	92	70	101	107	35
GCGCATACTTTCAGCCACGT	SOCS6	113	9	25	44	23	20
GCGCCCGTGACAGCCGAGTG	TRIM72	185	57	69	107	85	121
GCGCGGCAGTAGCGCTCGAG	TRIM47	98	82	50	121	81	94
GCGCGTCGCTCGTTTCCGTG	SOCS7	54	59	90	83	52	161
GCGCTAAAGTCCAATGACTT	ASB4	41	50	87	79	19	16
GCGCTAGAAGAAACCTGCAC	OTUD6B	17	13	5	14	9	36
GCGGACACTGTGCTGCGACA	MARCH2	143	67	197	116	128	139
GCGGAGCCGCCACATCGTGT	YOD1	78	60	57	42	31	108
GCGGCACAGACTCAGCTCTG	TRIML1	77	47	88	126	113	173
GCGGCACGCGTGGAACCCCG	SPSB4	42	25	54	152	49	75
GCGGCACGTAAAAACCTATG	DDB1	4	34	3	2	5	17
GCGGCCACATAGGATGTGGA	BRAP	39	40	99	53	70	172
GCGGGAACTCTACGCCAACG	UHRF1	90	131	51	193	83	211
GCGGTACCAGCGCGACTACG	PML	27	68	92	153	27	148
GCGGTATCCCTTGTATCAAG	UBOX5	63	33	32	58	18	32
GCGGTGACCTTGCGGCACAG	RNF186	78	37	129	98	98	88
GCGGTGACTATCTCCGTGTG	DCAF7	95	120	48	110	105	165
GCGGTGATTGTACACATCGA	KLHL34	42	96	67	70	74	117
GCGGTGGACGTGTAGTGCGG	OTUD1	64	138	99	96	103	154
GCGGTGTATACATAATAGCA	FBXO10	24	13	57	88	55	34
GCGGTTACAAAGAACTGAGG	PRC1	2	18	9	3	9	22
GCGTCACACATCATTACCTG	KLHL1	64	46	68	67	60	100
GCGTTGAGGATGGCGTCCAG	TRIM62	157	188	169	92	140	150
GCTAACGTGCTATTATACCA	RFWD2	27	32	41	102	74	135
GCTAACTGAACACTGACTGT	PARP11	44	67	54	96	123	85
GCTAATGGTCGATTTGAAGT	UBE2J1	43	111	73	37	82	121
GCTACACTTACGACGCTGGG	DCAF8	70	95	66	103	68	128
GCTACTGTGTCACAAACGGG	MSL2	98	60	40	65	74	173
GCTATATCCTCAACTTCCTG	KCTD21	12	30	69	81	52	80
GCTATGTGCCTTCTACTCAG	USP32P3	22	38	52	31	38	45
GCTCAACCCTACATCGCTGA	KLHL34	91	98	89	170	96	192
GCTCAGTCGGAAGTTCCGAT	OTUD1	44	113	34	68	105	115
GCTCATCATAGCGATAGTAG	PCGF1	14	64	23	103	51	70
GCTCATTGACCGTACTGCTG	MARCH8	146	109	191	82	101	272
GCTCCAGGATAAAGTGACAT	RNF40	39	60	25	127	52	137
GCTCCGAGCACTCCACGCGG	TRIM72	46	34	9	29	9	70
GCTCCGGCGTGTTACCCGAG	LRRC41	15	22	27	15	32	21
GCTCCTCCGATGATCAGGTG	PRPF19	20	58	24	89	24	75
GCTCCTGTGAGTATTTGTGG	PJA1	106	127	107	323	140	285
GCTCGACACCTGATCCGGCA	ASB16	30	25	13	61	11	130
GCTCGCGATTTGGCCCTTCG	RNF5	42	70	119	94	22	136
GCTCGGATGGGAGCAATCCG	SOCS7	129	33	86	255	149	145
GCTCTATTATCTTGGTCCAG	RNF115	33	104	27	182	45	162
GCTCTGCCTGGACTTTACCG	RNF150	35	42	98	20	25	50
GCTCTGGAGAAATTTCTACT	BRCC3	15	83	61	63	61	128
GCTGAAAGAAAGCTTACTGT	ANAPC5	24	48	9	44	10	14
GCTGAACCGGAGACACCGCA	KATNB1	50	43	41	39	29	48
GCTGAACGGACTGTCAGACA	TRIM9	5	48	6	41	15	99
GCTGAACTTCACCTGAATCG	HUWE1	46	68	38	168	65	171
GCTGAATCATAGTGGTGTGG	RNF220	146	114	134	104	155	194
GCTGACCGATTTACCCGTCG	HECTD1	14	43	7	20	11	79
GCTGAGCTTAATGATGTGTA	RNF141	97	33	115	119	136	105
GCTGCACATTCCTTCGAGAA	KLHL18	64	88	141	139	134	111
GCTGCAGACTGACCACTACG	SPSB2	104	91	152	199	156	59
GCTGCAGCGTCACCATTGAG	UBE2H	63	73	25	58	24	89
GCTGCATCTAGACCTAGCCG	ZFP91	18	33	60	49	19	46
GCTGCCCGACAACTACACGC	CUL4A	146	91	100	82	48	140
GCTGCCGGAGCAGTCACACA	MARCH2	103	38	81	48	41	23
GCTGCGGATCTACGAGATCG	KDM2B	68	84	47	69	159	108
GCTGCTCAAGCGACAACTGG	TRIM62	160	109	150	156	163	152
GCTGCTCTGGACTGTACTGA	AMBRA1	94	61	166	179	188	113
GCTGGACAGGAGCTCGACAG	TRIM68	18	65	55	30	28	91
GCTGGACATCATAGGACACA	SPSB1	46	83	52	121	44	78
GCTGGAGTTTCAAGACATCC	ENC1	17	84	50	89	23	108
GCTGGCAAACCTGTACAAGA	ANAPC7	11	52	27	45	26	11
GCTGGCCCAGCCATGCACAG	RNF186	9	55	44	54	45	99
GCTGGGAGAAACTTACTGCG	TRIM15	23	58	33	40	25	54
GCTGGTAAACTCATAACCAC	CUL2	51	60	82	58	73	59
GCTGGTGAGGTCGTCAGACA	TRIM35	56	22	52	135	9	31
GCTGTCGGATCGATACAGGA	PDE4D	69	81	99	122	85	188
GCTGTCTCTCCGTACCCACG	KCTD11	63	85	124	80	58	163
GCTGTGAAAAGAAATCATAG	BARD1	14	20	3	9	5	14
GCTGTTAGCAAAGCTAGAGA	CUL4B	10	60	31	82	108	49
GCTTAGACTCTCTGCCACAC	USP48	28	31	117	104	104	135
GCTTCACCAGTCAAACAGCA	ELOB	33	46	13	43	38	17
GCTTCAGCCAGATTCATATG	MYCBP2	78	67	20	59	79	28
GCTTCATACTCATCACGACT	RNF2	73	51	55	94	46	169
GCTTCCATCGCGCCAAAAGG	UBOX5	29	84	47	61	176	142
GCTTCCCACAGCGGTCAATG	KCTD10	22	16	24	38	11	43
GCTTCCGGATCTGCTGACCT	RPL19	33	14	16	35	10	34
GCTTCGCGAGTTCTTGAGAG	TRIM35	72	32	97	97	43	117
GCTTCTTCTGTATCGGTACG	CUL4B	194	133	109	182	159	200
GCTTGAGATTAATCCGGAGA	USP40	14	49	44	55	24	52
GCTTGCTGGAACCATCAACG	IRF2BPL	44	47	51	70	78	150
GCTTGTATTCTTCTGGTCGG	UBE2H	65	139	90	83	96	100
GCTTTCATGGATTTAAACCT	PEX2	32	35	31	91	49	155
GGAAAACCTCCAAACACAAG	RNF19B	17	49	46	50	43	44
GGAAACACTTACCGGCAATG	TRIM37	49	38	65	167	87	49
GGAAATGTGTCATAAACCAG	TRIM43B	14	37	99	78	21	99
GGAACATGAATCCAGCCACT	ANAPC10	129	38	116	151	132	155
GGAACCGATTGATATAGCGT	UBR4	69	73	57	34	70	81
GGAACTCAGACTCCAGGTCA	MAGEA6	43	57	60	48	71	89
GGAAGAAACCTATATCCCAA	CSH1	16	37	15	54	15	24
GGAAGAACACCGTGGCAGCG	RNF14	81	46	86	85	105	58
GGAAGACAACTCGAGCTCGG	ZNRF4	6	78	21	84	23	72
GGAAGGGACGCGGAGCCAGT	SOCS2	112	34	73	89	77	192
GGAAGGTCCTATTTCCGGCA	ENC1	69	119	64	128	59	53
GGAAGGTGTACAGTTCAGAA	FBXO24	47	84	69	52	41	116
GGAAGTAGAACTGCTGCCAG	FBXO2	34	39	47	45	24	45
GGAAGTGAATTCTCATCAGG	USP54	34	57	106	24	66	101
GGAAGTGGACCATCAGCTAG	HERC1	35	31	14	48	25	33
GGAATATCCCCCATAACTCG	KAT2B	107	64	32	55	72	77
GGAATCCTACTCAGAATGTG	UBE2R2	49	54	41	94	65	49
GGAATCTATTAAGAATGATG	UBR1	51	38	38	47	40	74
GGAATTAGGTAGTATTCCAA	RNF13	38	135	104	76	74	136
GGACAACACTTACAAGTACG	CCNF	89	89	59	154	97	138
GGACAACATGGACTATGTGT	TRIM41	22	22	16	121	27	27
GGACACGTGAAGCGTCCTAG	RNF114	40	29	59	71	62	74
GGACAGAGTTCATCAAAACG	USP26	71	30	60	50	29	89
GGACAGCAATGCCTTCACCC	JOSD1	98	38	103	78	100	86
GGACAGTTCAACAAGTTCTG	TOPORS	46	31	81	141	85	120
GGACATAGAGGACTATTACG	ARIH2	155	48	244	243	204	222
GGACATCTCACAGACCAGAC	USP22	69	25	60	36	68	107
GGACCACATGACTCGGAAGA	USP49	89	45	182	151	152	126
GGACCAGAGGCAGTACATTG	TRIM26	80	73	129	91	123	207
GGACCATAACTGATGATGTG	RPL18	8	44	20	37	21	35
GGACCATACTTACCCGAACT	GRWD1	33	53	49	47	18	127
GGACCCGGTTCAGGACGTGT	FBXL15	34	51	55	67	76	61
GGACCTCCATGTTCCCAATG	USP35	25	93	152	143	98	186
GGACGAGCGCGAGTCCCGCG	KATNB1	17	82	60	39	31	138
GGACGCAAAGGGGATGATCG	USP42	76	81	111	158	62	76
GGACGCCAAGAGCGAGCAGT	KLHL36	17	55	12	38	52	73
GGACGTGTATGGGACCACTA	NEURL3	205	140	94	131	75	226
GGACGTTAAGAAAATAATGG	BIRC8	48	50	38	30	49	52
GGACTCAGATTCGAGTGACA	USP20	7	76	57	46	34	94
GGACTGTGAAAGCCATCACA	RAG1	74	37	45	131	64	153
GGAGAAGTGATACATACCAA	MUL1	62	56	59	67	84	136
GGAGAAGTTTGAATTAGACG	USP5	99	89	47	98	106	125
GGAGACATATGCGACATGTG	MKRN3	63	25	128	86	141	174
GGAGACCAGACCTAACAGAC	RNF185	85	47	101	56	71	119
GGAGACCCTGCACTCCCATG	RBCK1	84	93	139	86	123	169
GGAGAGTACGAGAGAACTGG	KCTD13	89	75	55	74	115	127
GGAGATCCGTGCGCACAAAG	KLHL17	72	67	84	67	103	81
GGAGATGGAGAGCTATGATG	STUB1	19	29	79	27	40	33
GGAGATGTTCTCCAAACCAG	TRIM54	1	17	4	31	20	73
GGAGATGTTTACCAAGCCAG	TRIM63	82	83	87	143	126	105
GGAGCAATGTCTCTTAGCCA	TRIM69	100	24	131	100	145	141
GGAGCACCAGACTCACGCCA	TRIM4	42	86	30	87	78	87
GGAGCATCAGAGATTGATAG	STAMBPL1	32	47	68	101	22	137
GGAGCCCATTGAGAGCGATG	HDAC4	53	91	57	64	69	59
GGAGCCGGTAGTACCGGCGA	ANAPC2	88	60	67	95	64	125
GGAGCTGGGGACCTGCCAAG	AMBRA1	62	34	38	98	15	120
GGAGCTTCTACCTGCAAGTG	PEX10	40	54	60	79	31	185
GGAGGAATGGATAACAACAA	KLHL1	10	37	49	91	65	126
GGAGGAGGATTACCGCTACG	ARIH1	38	17	42	21	53	38
GGAGGATAGTACTCTCACTG	DCAF5	54	80	87	90	44	108
GGAGGCGAAAGCCAACGGCG	MYLIP	31	21	30	52	9	60
GGAGGGCACTACCACTACGC	RNF20	63	52	15	98	21	45
GGAGGGCTTGCCGATAAACG	USP33	30	23	81	68	24	99
GGAGGTAGTGCTAGACAATG	KLHL41	60	86	64	153	53	183
GGAGGTGGATAACGTCCATG	SH3RF2	49	117	63	108	49	83
GGAGGTTATAGAGTTTACAC	UBE2Q1	10	46	14	96	27	83
GGAGTCAGAGAACGTCAACG	FBXW5	48	66	77	80	37	148
GGAGTGAGAAATCGGATCTG	UBE2T	22	46	27	22	48	61
GGAGTGCTATGATTTCGAGG	KLHL3	100	39	48	94	29	54
GGATAACCCTATTGGCAACT	CYLD	33	42	33	47	87	46
GGATAACGTACCAGACCCAG	RPL12	5	9	8	26	10	35
GGATAAGGGAACGGTTTGGA	CSH1	38	82	74	67	33	57
GGATAGCCATCTGAATTGAG	DDB1	13	55	88	63	63	144
GGATATAACTGAGAACCTCG	RC3H1	58	35	37	36	67	120
GGATCAAGAAATGTCATGTG	TRIM38	96	57	166	128	100	103
GGATCATGCTCACTAGCTGG	RNF31	74	78	36	45	72	95
GGATCCGGTCCCGTACCGGG	FBXL12	100	55	44	125	74	178
GGATCCTGAACTCCTTAGCA	UCHL3	43	63	16	77	65	107
GGATCTGCCAACCATAGACA	TRAF3IP2	25	25	24	57	48	62
GGATGACATGACCAGGACTG	USP17L2	75	150	43	150	112	108
GGATGAGGTATGCTTCCACG	CHFR	115	53	34	79	79	60
GGATGATCCAGTATCTCTCA	AMBRA1	24	75	92	60	120	109
GGATTATCATACTCATCTCG	AREL1	24	27	50	57	29	52
GGATTCCTCAGGCCGACCAG	RHOBTB1	97	86	31	85	86	123
GGCAAAGGTATAGGAACCGT	RNF220	16	27	69	49	11	120
GGCAAATGAGCCCAACCACG	VPS18	22	40	44	48	90	60
GGCAACACGGTGGTGCAGTG	TRIM50	110	101	54	105	173	230
GGCAACCTTTCAGTTCACTG	USP7	5	18	27	37	69	39
GGCAACGAATGACTCCAACT	TRIM24	46	49	75	132	98	101
GGCAACGCCAGGCATCATCG	USP31	66	36	44	128	76	111
GGCACAGCGCACACACATAG	E4F1	7	39	12	18	27	47
GGCACCAAGGCACATAACGG	USP25	26	19	23	59	37	59
GGCACCACAAATTGCACAGT	IRAK4	28	49	72	97	45	100
GGCACTCCACAGGTACACGC	FZR1	72	6	141	61	66	100
GGCACTGACGTCCTTCCCAG	KLHL38	40	78	56	77	89	62
GGCAGATGGGACACTGAAGC	TRIM73	21	71	8	21	44	108
GGCAGATGTAGCACTACTGG	TRIM32	32	19	31	63	39	138
GGCAGCAATAGGGTCCACGC	RBBP5	3	34	61	61	33	78
GGCAGGCCCACTATTCCACA	PPIL2	146	66	156	111	74	83
GGCAGGCCTGGTGCACGAAG	MARCH8	23	17	84	96	17	89
GGCAGTGACGCCGAGTCGTG	SPSB4	16	12	18	18	1	12
GGCATAGTCGCAAACATCTG	RICTOR	10	79	14	68	22	98
GGCATCGGTGAGAAGTGACG	NEURL1	50	77	115	163	94	149
GGCCAAATGTCGTCCATCTG	CDC20	84	123	116	57	128	84
GGCCACAGGTGGTCATCACA	TRIM17	118	78	106	155	94	77
GGCCAGGTAATTACCGCAGG	CIAO1	21	66	18	35	13	97
GGCCAGTACTGGAGTCCGCG	ASB10	52	34	95	48	46	59
GGCCATCAGTACTTCCTGAG	FBXW10	95	63	60	163	85	145
GGCCCAGCTGTACTCGCCTG	CBLC	126	100	62	152	123	117
GGCCCAGTCTTACCGTTCAG	RBBP7	48	82	82	99	46	165
GGCCCATGCGCTATGACCAG	HECTD3	79	85	66	108	28	165
GGCCCCATGTGGCTTCACTG	UBOX5	73	118	112	149	168	188
GGCCGAGATCAGTATCAACG	TBL1X	83	100	53	54	57	42
GGCCGGCTGACCATCACGCA	KLHL30	130	43	105	80	78	178
GGCCGGCTGAGCATGAACGT	NACC1	18	29	54	90	53	58
GGCCGGCTTCAAGCGCGAGG	OTUD6A	42	85	84	65	69	123
GGCCGTCTACTGCTTCCACG	KBTBD11	57	12	118	91	20	53
GGCCGTGTATTACACCAACC	STUB1	124	48	108	63	68	48
GGCCTCAAAATAGCGGCTAG	KLHL25	47	4	16	134	3	38
GGCGACGGTACAGTTAGCTG	UBE2V2	57	54	145	155	49	169
GGCGACTGCTTAACACACTG	USP1	33	54	9	41	32	120
GGCGCGTACGACCTCACGGG	FBXO4	23	9	54	69	23	68
GGCGCTGGCGAACCCCCCGT	TRIM9	13	23	68	43	59	56
GGCGCTTAGAGAATTGAGAG	CDC23	168	54	54	77	98	111
GGCTAACGAGATAATCATCA	RNF149	46	43	53	42	51	56
GGCTACGTGGAAACCCCTCG	RPL3	12	105	40	96	30	169
GGCTCAGGGTTACCGAAGAG	BRCA1	20	37	42	15	38	121
GGCTCCCACTGTATAAACGA	WDR59	70	107	26	114	37	118
GGCTCGTTAATTGACCTCTG	PELI1	54	63	25	40	59	67
GGCTGACAAAATGACTCGAT	KLHL20	184	51	107	99	137	73
GGCTGATTATAGTGCTCATG	CBLL1	72	65	139	247	135	207
GGCTGCTAAGACAATCCGGT	KLHL18	15	19	21	16	26	50
GGCTGGAATTTGAGCCATCG	FBXL8	32	42	37	138	55	117
GGCTGGGTATAATACGAAGG	LITAF	81	64	46	178	66	89
GGCTGTACTAACCCATGAGA	TRIML1	78	55	86	76	76	97
GGCTGTGGCCAAATGGACGG	BFAR	62	44	33	28	20	70
GGCTTACATTGTAGGAGCGT	RNF121	45	19	38	84	27	239
GGCTTCACAGATACATTGGC	HACE1	31	59	155	129	49	147
GGCTTCGATCACCCAGGCCA	TRIM74	86	114	134	216	76	84
GGCTTGAACGGATACTCCGG	UBE2L6	62	44	42	74	75	99
GGGAAAATACTTGCCTTAGG	UBE2D3	63	37	59	37	63	78
GGGAAGGTCTCACTGCACTG	E4F1	14	12	14	50	25	59
GGGAAGTGAGGTGATTCGTG	LRSAM1	86	85	86	76	92	65
GGGAAGTTTGATGAAGACCG	RNF152	20	19	35	75	79	88
GGGAATGGGACGACCAACCA	RCBTB1	67	29	47	112	24	170
GGGACACTCGGTGTGCGACG	TRIM8	39	29	217	94	128	78
GGGACGCCCAGCGATACAAG	RNF40	22	38	20	108	5	55
GGGAGAGAGACCATCCGTCC	RNF126	40	43	64	138	71	181
GGGAGCAGATCACCAGGACA	TRIM17	60	57	96	70	69	125
GGGAGCCATTGCAAATCTGA	DCAF6	64	52	23	74	73	77
GGGAGCCGTTCATCTCATGG	TLE3	88	54	231	180	141	214
GGGAGTTAGTGAAGCCTACG	ANKIB1	129	37	124	151	44	109
GGGATATCCACAGAGTACCT	RPL27	10	11	23	22	25	29
GGGCCAGAGGAGAACGTGAG	FBXW8	102	36	37	48	22	98
GGGCCGCGCACTCTACGCAG	FBXO17	15	36	16	43	69	100
GGGCCGTTAAGCAGCGTCTG	IRF2BPL	77	91	125	140	118	56
GGGCCTACAAGTATCTACTA	FBXO10	84	92	87	168	110	118
GGGCGACCGTCACAACACTA	RNF41	36	27	65	48	16	71
GGGCGACTCACCTCCAACGG	RNF126	32	81	101	96	32	91
GGGCGTGAGGAACTTCACTG	UBE2C	30	58	48	61	76	68
GGGCTCAAGAGAGGACATCG	USP11	27	54	86	185	26	194
GGGCTCGGAAGTAGTCACTG	ABTB1	22	41	12	31	73	54
GGGCTGCGGATCGCTAACCC	CBX4	33	39	45	46	9	99
GGGCTGTTCAGATCCAGTAG	USP45	47	68	93	90	95	52
GGGGACCCTGAAAGAATACG	TRAF2	15	54	93	69	95	92
GGGGACTTGACGGGCACCTG	ASB16	28	72	103	84	52	205
GGGGAGGTCAATAATGTAAG	DTX2	78	159	106	137	115	211
GGGGCTGACTTACCGCAGAG	HDAC4	69	38	115	94	104	52
GGGGGACGTTTGAAGCGATG	KDM2B	51	60	150	107	36	127
GGGGGAGCAGTGTAGGGACA	RING1	93	96	69	99	69	272
GGGGGTCACCCCAATGACCG	KLHL29	34	45	79	58	42	49
GGGGGTTGTGAAGCACCGAG	TRAF5	106	46	38	77	25	104
GGGGTCCCACATAATCACAT	WSB2	109	72	176	84	70	136
GGGTATATCTGATAGCCGCA	FBXO30	51	30	87	28	99	41
GGGTCCTCAAGCCAAACGCG	KBTBD11	43	54	36	34	70	51
GGGTGATCCATTAACTGACT	ZC3HC1	73	72	78	161	66	119
GGTAAGGGCTGATTACCCGA	HECW2	41	22	57	53	53	68
GGTACAACGAACATTCCTGG	UBE2Z	17	81	30	144	42	113
[truncated: 853 more rows]

## Sheet: TF1 10 min GM-CSF
sgRNA Sequence	Target Gene Symbol	Art.CSF2RB_TF1_10.min.GMCSF_H_Rep1	Art.CSF2RB_TF1_10.min.GMCSF_L_Rep1	Art.CSF2RB_TF1_10.min.GMCSF_H_Rep2	Art.CSF2RB_TF1_10.min.GMCSF_L_Rep2	Art.CSF2RB_TF1_10.min.GMCSF_H_Rep3	Art.CSF2RB_TF1_10.min.GMCSF_L_Rep3
AAAAAGCTGGGTTAGAAGCG	FBXO21	47	101	51	91	69	22
AAAACAGGACAACCGTGCCT	FBXO27	50	92	102	81	77	36
AAAACATAGAAAAACGTGTG	CADPS2	57	45	95	37	57	73
AAAACATCGGCAGATACCAA	FBXO9	35	87	40	33	114	107
AAAACCCCAGGATGGTACTG	SOCS2	42	67	45	87	66	69
AAAACTAACTCACATGAACC	MKRN2	83	94	39	61	49	53
AAAAGAACAACGTTTCATGC	UBR7	8	13	6	24	2	35
AAAAGAATTGAATTTACATG	RNF24	160	65	112	132	110	71
AAAAGATAATTCGAGAACGA	HERC2	51	87	31	114	44	53
AAAAGATTTGCGCACCCAAG	PRC1	10	64	56	45	6	18
AAAAGCTCTCTGTTGAACAA	ANAPC5	12	25	76	33	90	42
AAAATACAGAATGAATACCT	PEX2	24	39	16	58	39	41
AAAATGCATGAAACCAATCA	MYSM1	48	104	70	141	191	83
AAAATGGCTGTAGTTAACTG	UBR3	104	102	135	98	89	56
AAAATGTTAAGGAGTCATCA	TRIM38	48	70	25	19	84	57
AAACAAGAAAGGTCCTCGAG	UBE3A	84	132	21	21	100	26
AAACACATCAATCACTCTGA	PSMD14	19	33	5	28	60	32
AAACAGATCCTACTTTGGGA	KLHL2	52	46	77	46	68	87
AAACAGGACTCTGATCACAT	FBXW10	37	71	88	83	69	75
AAACATCGACGAAAAGGGGC	UBE2L3	55	37	30	20	89	49
AAACATTCACCCAGAAAACC	RNF170	46	73	33	40	49	93
AAACCCCAATTACGCCGGCG	HOXB4	61	52	62	59	21	39
AAACTTACTAGTGACCGAAG	ANAPC5	12	4	11	14	2	7
AAAGACTGACCCATTGACCG	RNF167	42	54	26	61	63	21
AAAGCAGAGGAATCAGACCC	RNF141	44	80	31	78	79	20
AAAGCATACGCATATCAACT	LRR1	27	30	26	68	23	41
AAAGCCAAAACTGATGCTGG	ATG3	111	23	79	57	100	95
AAAGCCAACAACCAAAGCCA	PSMD14	15	16	4	32	4	6
AAAGCCCCTGAAGACACTGG	USP41	78	62	110	137	172	119
AAAGCCTAGAAAATCAACTG	KLHL4	81	99	16	80	37	87
AAAGGAAAGAGATAGAGCAA	FBXO4	32	39	21	52	60	34
AAAGGATTGTGCTCTGACTG	OTUD6B	68	81	58	115	100	81
AAAGGCCCAGATACCCAAGA	DCUN1D1	42	99	25	54	21	57
AAAGGCCTCCAAATAGACGT	CYLD	56	37	36	39	24	93
AAAGTACAACTCTCAGTGAG	USP6	143	139	109	192	149	129
AAAGTAGTGTTGACTAAGGG	RICTOR	88	144	100	65	184	77
AAAGTCGAGAGTCTCTCCGA	ZBTB18	49	104	46	37	35	68
AAAGTGGTGCATTCGAGGAG	RNF165	32	59	82	173	30	133
AAAGTGTTAACAGGACACAC	FBXW11	12	10	54	52	41	4
AAATACATACCTCAGCAAGG	FBXO33	122	71	97	155	80	106
AAATACTAACGGTTTCCCAC	ZNF645	56	16	46	70	37	71
AAATACTTGAAGGACGAAAG	CDC16	21	9	19	6	33	3
AAATATCTGACAAACAAGAG	USP42	42	52	99	37	96	66
AAATCAGTATTCGAAAAGCA	USP54	57	15	43	73	49	56
AAATCCTGATAGTGGCATCG	PRPF19	15	53	24	78	7	37
AAATCGGTCGCTTGCCAAGG	DCAF4	53	106	15	123	115	99
AAATCTCAGAAATCTGAACA	TRIM51	81	64	93	105	30	81
AAATGCAGACTCTCCCATCA	UBE2G2	73	128	26	77	101	115
AAATGGAACACCAATTCCAG	RWDD3	17	40	32	78	59	59
AAATGGATCTATGTTCACAA	FBXO32	32	79	130	181	36	53
AAATTAAAAGAGGCACCAGA	SOCS2	24	62	59	91	47	66
AAATTACCCAGACAGTCACC	G2E3	57	52	62	86	96	49
AACAAACAAGAGGACTGTGT	RNF7	51	74	77	146	170	52
AACAATTTGAGGGATTTCTG	SOCS5	42	57	28	46	57	83
AACACCACCGTACCTTCCCG	FUS	73	98	85	82	111	93
AACACGAGCAGAATTTCAGG	RNF144B	73	80	44	42	121	44
AACAGAGAGTATCCAACACA	BIRC6	12	13	35	56	15	54
AACAGCAGCAGCGGCCCGTA	ZNRF2	69	150	137	145	68	134
AACAGTGATTAACAAGCTGA	CHFR	10	69	8	43	12	34
AACATGCACCTAAGGATGAG	ASB14	80	49	100	51	98	90
AACATTAGTTATACCCACTG	TMF1	93	94	39	54	77	64
AACATTCCGGACATTCATCG	GPR50	178	171	148	85	174	97
AACATTGTAGAACTTGACCA	TULP4	36	59	66	58	96	91
AACCAAGCGTTCTTACAACA	G2E3	45	58	75	65	40	69
AACCACTGTAGGGTTAGCAT	FBXO11	41	49	140	49	199	30
AACCAGTACTACGTCCACCT	RNF213	102	175	151	157	102	97
AACCCCACTTGTGATAGTCG	KLHL30	80	85	106	98	179	100
AACGACTTACCACACCATGG	TRIM45	109	78	70	182	191	89
AACGCAAGCGGCTCTACCAG	RNF25	99	46	114	103	61	93
AACGGCTCCAATGAGGACCG	PCGF2	65	64	16	20	96	18
AACGTCTTGAAGAACAATGG	WWP2	60	99	15	153	101	43
AACTACCTCTTCGTGGCGGG	KBTBD11	62	35	42	71	72	73
AACTAGATGGAGTTACCATG	USP14	26	22	10	25	16	9
AACTCACCAGCAGTACGTGT	UBE2S	24	95	44	85	76	67
AACTGACAGAGTCCGTACTG	BACH1	28	102	68	90	63	28
AACTGCATCCAACAATGACT	SIAH1	123	175	130	111	81	178
AACTGGATCTCACGAAATGT	VPS41	55	36	124	79	41	70
AACTTACTTAGCACACATGT	USP36	58	27	30	63	61	35
AACTTCGAGTAGTAAAAGAG	RNF133	25	42	106	30	26	14
AACTTCGTCGGCGACCTCGG	PDZRN4	68	65	24	52	63	31
AAGAAATTCTCTCGTCAACG	RNF168	20	55	120	104	73	149
AAGAACTGGGGAGTTATAGG	USP30	34	46	59	26	61	5
AAGAAGAGTGCACCTGACTG	TRIM9	48	80	95	79	56	43
AAGAAGATCACACTCAGTAG	MAGEB4	48	97	61	83	31	125
AAGAAGCAAGAGTTAGCCCG	STAMBPL1	95	43	206	126	111	33
AAGAAGTCCATGCTAGACAA	TRIM5	24	43	65	128	110	64
AAGAAGTTACCCTTACTCAA	TRIM69	31	74	33	114	20	59
AAGACAGCTCGGAATCGAGT	USP21	26	50	43	86	43	93
AAGACAGTAGTACAATCGTG	UBR1	80	72	28	132	102	106
AAGACCCAGGATTGCAACAT	LTN1	22	64	19	33	60	49
AAGACCCGAACCAAGCACAT	OTUD4	44	55	60	33	19	15
AAGACCTGAACTATCCCCAG	UBE3D	19	68	27	37	64	60
AAGACGTCCTCAATTACCCC	KLHL20	49	116	40	71	149	95
AAGACTTTGTGATTGTCCGC	SKP2	114	136	44	92	36	106
AAGAGAAATGCACTGTACGG	NFX1	41	26	8	36	101	40
AAGAGAATGATCCATACCAC	EED	5	69	23	104	32	21
AAGAGCATTACCACCCTTCA	SIAH2	62	93	42	54	53	59
AAGAGCGGACCTCAGAACCA	FBXW7	51	13	78	5	70	42
AAGAGCTTTAACCCTCCGTG	UBE3B	50	45	70	88	99	53
AAGAGTCCCTTACTCTGCTG	OTULIN	79	33	51	37	80	58
AAGATATCACAACCATGAGC	ARIH1	38	64	43	31	35	64
AAGATATGACACTTACAAGG	UBE2V2	7	37	35	18	6	22
AAGATGAACAGGAAAACAAA	NANOGNB	18	26	20	49	41	81
AAGATGAGATTGCGGCCGAA	FBXO17	91	99	93	126	202	101
AAGATGCCCACCATAAAGCA	BFAR	14	21	59	30	25	38
AAGATTCTCCATGGGACGAG	RBBP5	39	112	55	49	150	37
AAGATTGTGGCGGTGCACAT	KLHL5	208	54	112	51	91	55
AAGCAGAAATGGAGAGAAGA	NANOGNB	48	6	52	101	41	88
AAGCAGAGGACAGTACGTCT	FBXO18	50	87	79	161	16	127
AAGCCCTCCTTACAAATGGG	UBE2I	14	63	58	42	6	67
AAGCCGAATTAGCCAGTCCA	HERC6	59	47	84	130	76	41
AAGCGCGCCCACCTCGGGAT	UCHL3	86	71	71	104	67	96
AAGCGTTGAAAAGGCGCTGG	OTUD7B	41	61	75	89	38	58
AAGCTAACCTACACCATGAG	SNRNP40	20	87	45	118	69	49
AAGCTCAAATGGTCCAAAGT	RNFT1	43	60	11	65	44	68
AAGCTCGTTGTCTTGTGGAA	HERC2	131	87	108	174	113	113
AAGCTGAAGAAAAACATGGG	OTUD7A	44	38	97	74	121	142
AAGCTTTATGGATTTACCAA	FBXL3	39	100	47	118	51	133
AAGCTTTGCCGCATTCACGT	ASB13	50	58	62	78	54	86
AAGGAAAACTGATCAGACTG	UBE3A	51	102	31	16	52	42
AAGGAAAGATTCATGAACCA	USP16	20	30	11	47	40	65
AAGGACAACACATTTGGATA	LITAF	86	72	85	88	200	76
AAGGACCACTACATCGAGCG	TRIM71	23	46	86	27	61	132
AAGGCAGATGGACTAAGCAA	HLTF	55	121	111	41	162	63
AAGGCTCCCTTATCATATGG	UBE2L3	32	24	21	19	42	21
AAGGCTGACCACATCCGGAA	CISH	116	109	19	150	92	78
AAGGTCACACATAATGGCTG	TRIM36	57	106	126	114	78	76
AAGGTCAGTTGCATTCAGGT	FBXO8	78	72	141	158	119	127
AAGGTCCCTGTACATTCACA	MARCH3	66	91	86	84	76	69
AAGGTCTACCCCATTGACCA	BAP1	20	59	47	57	91	48
AAGGTGTTCCTTAAGTGACT	USP15	58	59	15	45	49	46
AAGGTTTACCTAAAGCACCA	USP54	78	78	26	64	63	78
AAGTACACAACAGTTTCGCC	UCHL5	43	128	69	66	86	62
AAGTATGTCCAGCTCAACGT	TNFAIP1	33	43	41	87	32	55
AAGTATTGAGTGAGTTCTCG	MARCH10	87	91	64	72	169	78
AAGTCCATAGATGCAGGACC	WDR61	64	88	12	120	40	108
AAGTCGAACTGAACCAGCGA	RBBP6	8	45	6	39	71	31
AAGTCGATATCCCTCAGTAC	F9	24	26	51	13	69	21
AAGTCTGTGCTAATCTACAC	FBXL4	79	102	56	125	44	65
AAGTGCACGCGGATGCTCGT	SOCS1	51	105	13	79	150	74
AAGTGGATGGTGCAACACGG	FBXO27	44	62	42	76	50	149
AAGTGGGTCCGACTCAACGT	KCTD5	31	26	13	27	12	25
AAGTTACCTCACCAGCCGCA	MGRN1	99	120	114	62	137	79
AAGTTGCGAATGGATCCCAA	SIAH1	66	72	34	24	56	40
AAGTTTCAGAGATATTGGAC	ARIH2	38	42	12	17	40	52
AAGTTTGGTAGAACTCGAAG	SOCS5	59	39	21	54	204	71
AATAAAACTGGTGCGCAAGG	LNX1	28	66	53	66	81	63
AATACAAACCTGGTCTACGT	ITCH	47	76	12	54	169	17
AATACAAAGCTGACTTCCTG	ASB14	43	33	66	188	56	54
AATACAGTAGACCCACACAC	UBE2U	99	106	18	92	33	90
AATACTGAACCAAATTGCTG	KLHL14	87	63	86	60	102	73
AATACTTACAGTATTAAGTA	HECTD2	94	142	71	102	77	193
AATAGAGTGGAGTGCCCAGG	ASB9	54	64	71	67	51	62
AATAGTCGAAGGCGACATGT	KLHL8	102	85	46	112	30	56
AATATAAAAGTACACTGAGT	WDSUB1	57	78	42	55	60	81
AATATTCCTAGAAAGTTCGG	TRIM39	88	120	82	64	130	81
AATATTCGAAGGGAGGGGCT	UBE2J2	41	51	87	124	162	48
AATCACGAAATGGCCAACGG	TTC3	46	44	43	75	31	74
AATCACGGATCTTCTTGACA	TRIM15	43	67	25	109	86	39
AATCAGTACGTGATTCGGCC	RNF208	65	30	109	96	94	48
AATCAGTATTCCATGAGACA	DCAF17	108	70	29	153	48	94
AATCAGTCCAATTGTTCCAC	UCHL3	26	59	47	52	16	58
AATCCACAAGCTGTTACCAG	RNF169	20	87	58	121	96	73
AATCCTGAATATCAGAAGCT	ATXN3L	52	28	11	34	65	40
AATCGATGGATTGCGCCATG	STAMBP	54	101	86	152	44	75
AATCGATTTACAAACCGAGG	PRC1	30	21	8	7	23	34
AATCGGACTTATTCACGCAG	UCHL1	23	85	131	96	50	46
AATCTTAACAACTTACCAAG	HUWE1	45	90	51	153	38	125
AATCTTCTCTGACAGGACCG	UHRF2	99	83	59	70	183	57
AATCTTGTGTGGACACACTG	RNFT1	117	86	131	117	112	92
AATGAATGGATCTTTCACCG	USP45	56	23	83	92	134	87
AATGACAGTCCCTATCAGGG	UBE2D2	38	108	35	71	38	69
AATGACAGTCCTTACCAAGG	UBE2D4	6	80	27	60	67	51
AATGACCTTTATGTTATAGG	KBTBD12	120	104	60	89	94	42
AATGCAGTGCATATTAACAA	KCMF1	34	62	20	31	58	40
AATGCCATTAGCGATACGAG	DCAF1	28	19	77	34	4	34
AATGCTATTACGGTTGATGC	FBXL6	59	70	60	47	60	30
AATGGAAAGAATGCTCCACG	USP32	13	13	47	61	28	34
AATGGACCGTCACAGGCTTG	RPL19	53	80	54	150	23	51
AATGGAGTAAATAGTTCTAA	UBE2V1	24	103	22	128	33	66
AATGGCACTTCACGGTTAGA	UBE2J1	97	91	88	104	180	56
AATGGCTCTAATGAAGATAG	BMI1	52	79	44	56	160	67
AATGGTCCCACGTAGAACAT	LRRC41	51	60	36	86	40	17
AATGTAGTCCCCATACATGA	UBE2O	81	96	44	107	21	79
AATGTGGTGCTTCGACCCAG	USP37	50	40	6	21	108	33
AATGTGGTTCAGTCCAACAA	DCAF1	6	9	1	8	9	4
AATTACAAGAAAGCGTCACC	RNF135	29	113	65	101	119	33
AATTCCGCTATCTCTTCAAG	RNFT1	7	65	21	39	40	32
AATTCGTACACATCCACCAA	MALT1	175	124	145	151	121	99
AATTGAGCGCAATACATGCA	USP47	74	142	74	147	132	125
AATTGCTGCACACCGAATCG	OTUD7A	66	52	44	66	143	85
AATTGTTCGGATTAAGCGCT	ASB8	44	54	43	47	54	81
AATTTCAAGATATTTGTGAG	RNF14	43	67	48	53	61	61
ACAAAAGATGATAGTGTGGG	TRAF6	78	59	95	87	85	85
ACAAAATCTCTCAAATCCGG	USP25	34	55	51	88	32	43
ACAAACCTAAATATGCCTAG	BRWD1	14	61	60	86	42	84
ACAAAGAATGTCCTACCTGT	RNF2	26	79	17	80	29	83
ACAAAGGCCTTAAACATGCG	USP13	66	119	34	119	46	36
ACAAAGGTCAACTAGTCCTG	RNF6	61	24	80	122	107	145
ACAACAAATACTCATATACC	KCTD10	46	88	47	20	55	36
ACAACAAGTATTCCTACACC	TNFAIP1	53	101	64	65	78	68
ACAACACACGAATTACACAA	ITCH	136	74	254	65	128	85
ACAACAGATGTGGATTACAG	OTUD4	102	77	80	185	220	116
ACAACATCAGCCGAGCCGCG	OSTM1	24	12	84	18	11	11
ACAACCCCAGCACCAACGAG	KLHL42	53	93	114	175	65	80
ACAACCCCATGACCAATCAG	KEAP1	197	228	118	161	222	169
ACAACCCGCAGACGGGTCAG	KLHL21	67	16	107	55	35	26
ACAACCTCATGCCTGCACGA	TRIM54	65	141	58	72	211	114
ACAACCTCTTCAACACAACC	RPL18	15	48	14	16	30	69
ACAACTCAAGCGTGAATGAG	KLHL21	75	130	103	167	70	121
ACAAGAGTCGGAGACCACTG	MPND	45	81	35	81	63	90
ACAAGCAGCCCAGATCAGAA	CADPS2	53	44	36	79	76	43
ACAAGCAGTTGGAGTCCAGA	CISH	41	105	54	99	51	36
ACAAGGCTATCTTAGCAGGT	SPOP	46	74	63	112	55	79
ACAAGTACGAAAATGTCCCC	RFWD3	3	30	1	7	27	1
ACACAACCCAAGCATAGGGG	RNF19A	56	6	55	23	46	45
ACACACAGTGCAATATACAG	TRIM23	58	41	49	149	127	115
ACACAGAGAATGGGTACGTA	PAFAH1B1	59	59	31	88	24	90
ACACAGCAATCACGATCGGT	RNF38	26	103	28	90	18	57
ACACAGGCGTCCTGCATTCG	SH3RF2	123	75	41	140	92	49
ACACCCGGTTAATTGTCACA	ASB11	89	143	64	141	112	167
ACACCTACCGGCAGACTTCG	ZMIZ1	29	81	14	115	43	59
ACACCTATGAAGACCAGCAG	CDCA3	27	112	14	110	54	77
ACACTCAAAGCGGTAATCAG	SHPRH	124	92	27	138	125	38
ACACTCACTCGGGATATGCG	UBE4B	16	75	5	48	29	55
ACACTCCTGATAAAGCCATG	HECTD4	47	56	21	31	147	82
ACAGAAAAGACGGTTATGTG	SOCS4	64	76	49	80	121	87
ACAGAAATCTGGCACCCAAA	UBE2G1	36	65	66	41	36	109
ACAGAACGAATGTCCGCAAG	LONRF1	49	125	95	140	142	143
ACAGAATTGATACTAACTGG	FBXW7	148	158	99	56	157	127
ACAGACAATGACACCTTGTG	RNF182	93	73	49	91	153	55
ACAGACTCTGAGTAGACTGA	TRIM38	112	48	84	155	138	49
ACAGAGCTACTAGTCAACAT	WDTC1	33	72	6	90	22	81
ACAGATAACAACATCCCTCA	RNF25	92	43	67	189	84	77
ACAGATAACTGGGTACCCAG	CDCA3	56	66	55	31	43	75
ACAGATGAAATACAGAAGGG	USP45	55	105	108	121	94	52
ACAGCACCATAAGCCACCCG	UBE3B	100	65	31	41	55	87
ACAGCAGCGCAGAGCTGACA	OSTM1	63	23	20	26	39	34
ACAGCGGCAGACTGAAGGAC	MED8	9	13	5	17	4	30
ACAGCGGTTAGATGGCGTCA	RNF6	54	50	129	137	125	94
ACAGCTGAACACTCTGAACA	MED8	33	83	57	105	108	65
ACAGCTGGCCAGACAAGTCG	SH3RF1	17	138	63	92	90	60
ACAGCTGTATTCTGTACGGG	DTL	22	56	49	129	30	65
ACAGGCGGCGCAACCCCCGG	UNKL	55	48	120	119	27	71
ACAGGGACAGGACTCGACCG	AMFR	30	48	32	15	60	81
ACAGTACCTCTTGGCGCTGG	UBE2E1	45	39	29	59	113	66
ACAGTCACAGAAGGACTCGC	SPSB3	66	62	208	142	113	71
ACAGTCGACTGTATGCACTT	ZRANB1	55	85	57	119	99	94
ACAGTCTGAATTAGACGTAG	UHRF2	34	49	37	39	47	17
ACAGTGCGAGTTCTCCAAAC	DCUN1D1	8	17	46	12	4	12
ACAGTGTGTAACCACTCTCG	CIAO1	54	58	26	85	38	65
ACAGTTGACAGACATTGTAG	KBTBD8	52	61	82	105	101	27
ACATACTACCTTATTCAGCT	ANAPC4	34	68	27	36	18	56
ACATATTGGACAATTCTGTC	RCHY1	50	85	115	133	89	55
ACATCAAGGTGAAACCCAAG	TRIM39	37	54	9	55	109	74
ACATCACAGAACAGCCGTGT	TRIML2	60	169	60	81	81	98
ACATCCAAGTTACTTGACGG	NEDD4	22	56	74	60	31	49
ACATCCACGCCATCCTCGTG	MUL1	21	24	37	71	29	50
ACATTAGTGGGACATACAGG	FBXW7	186	202	135	77	179	169
ACATTCGGGTGAAATAATGG	UBE2I	3	12	5	42	3	3
ACCAAATGGCTGGAATCCCT	RNF5	45	55	16	51	42	64
ACCAAGCTGCAAGTCCTGTG	RFFL	91	159	84	149	56	151
ACCAAGTTGGACTTACAGAG	DCAF13	6	4	27	12	24	3
ACCAATGTTCATATAAATGG	CRBN	34	90	33	82	157	109
ACCACAAAGAGCCATACCAA	PIAS3	39	59	43	92	57	55
ACCACAATATATATGTTGAG	RNF24	149	78	107	145	41	117
ACCACACTTCCCATGCATGG	FBXO45	55	97	38	92	18	58
ACCACTTATAAACCAACCTG	RNF121	33	78	61	53	39	77
ACCAGAATTTGTAGACTGCG	XIAP	37	61	56	82	117	102
ACCAGCGGGCAGTCGTCGCC	ANAPC11	14	45	23	22	60	30
ACCAGGTACCTTATATGAAG	UBE2W	60	44	24	24	26	39
ACCATACCCAAATTATTCCG	USP7	33	54	10	34	88	76
ACCATGTAAAGTGCATACTT	DCAF10	51	72	59	104	37	93
ACCCAACACCTAGCCAGACT	RNF11	39	83	51	102	23	73
ACCCCAATCCCAATGACTGG	USP28	44	66	94	33	57	111
ACCCCCTTCTCCTTACTCAA	FBXO2	39	82	22	70	49	62
ACCCGAACAGCCTAGCGCCA	DCAF10	8	27	9	18	28	15
ACCCGAATGTGTACCCTTCG	UBE2I	57	72	43	156	75	75
ACCCGCCGGGTGGCCGTACG	RAB40B	20	35	6	27	36	14
ACCCGGAAGTAATGAGTGTG	BIRC3	49	72	66	155	143	107
ACCCGGATTCCAGCCAAAGC	RNF139	14	8	50	27	92	20
ACCGAAAGATACCTGCACAT	KLHL1	41	49	25	53	15	51
ACCGCACAATCTCAGCATCG	PRC1	74	33	25	64	118	24
ACCGTTACTGTAGGCGTACG	RAB40C	40	100	67	97	65	77
ACCTACTGAACCCTCCTCCG	SOCS3	95	34	58	39	45	63
ACCTCCACACCTCCCCGTAG	RNF44	62	83	95	124	46	118
ACCTCGGTACGAAACCACAC	KAT2B	58	53	134	84	112	74
ACCTGCTACCAAACAGTGCT	ERCC8	102	128	86	97	160	164
ACCTGGTGTGGACCCACGCG	USP22	106	77	63	12	82	41
ACCTTAGTCCGTACCTCGAG	RACK1	2	8	13	37	7	25
ACCTTCGCCTGCCCGTACTG	RNF166	46	73	59	53	48	77
ACCTTGACAGACACACAGGT	BRCC3	86	91	197	155	53	104
ACCTTGCCCATGTCTCACGC	RNF149	119	75	92	110	137	76
ACGAAAGGACAACCCAATTG	TRIM3	7	19	2	2	8	2
ACGAAGACATAGTAGCAGAG	RNF34	59	56	47	50	67	86
ACGAAGGGAACGTCATCGTT	RPL37	42	63	43	100	52	128
ACGACATGCTTCATACAACT	CDC16	78	35	20	21	29	22
ACGACCCCGTGACTAACACG	KLHL17	35	21	28	48	40	60
ACGAGACAGCAAAACATCGC	KCTD5	34	53	5	11	14	8
ACGAGGAGATGACTGAGCGT	KLHL42	6	24	24	27	41	23
ACGAGTTTATGTGCCCATGT	BTRC	45	138	49	137	73	113
ACGATAGACCCAACGCATGA	KLHL24	101	41	86	91	90	54
ACGATTATGGAATATCCAGA	EED	37	37	139	89	83	101
ACGCAAAGCTGTCATCGTGA	RPL27	43	78	49	105	11	39
ACGCCTGCGGATTCTACTGG	SOCS1	112	108	57	62	112	107
ACGGAAACCTATCCGATGTG	KLHL20	32	103	28	106	44	59
ACGGAGACTCGTCATCACCG	DCAF4	9	33	54	24	37	67
ACGGAGCAGGGTACACTCGA	RC3H1	36	97	68	90	8	44
ACGGCGCTTCACATCGTCCG	TRIM3	34	19	14	63	31	35
ACGGGAACATGATCACTTGG	TRIM46	41	51	55	87	32	53
ACGGGAATTCTATCGCCCAG	RANBP2	9	94	17	53	27	46
ACGGTTTGGGCATTTCTACG	CHFR	53	108	133	139	88	100
ACGTAAACAGAACCACGACG	HECW2	28	35	24	18	11	81
ACGTCGCTCTTGCTCACGGG	DTX1	12	55	46	101	33	30
ACGTGTACTTGGTAATACGT	LTN1	47	14	32	89	37	48
ACTAATGGGACATGAGTACA	CDC23	18	18	37	31	37	75
ACTAATGGTTTCTCCATGTG	WDR53	22	48	52	47	55	62
ACTACAGCTCACTACCACAC	NUP43	32	63	6	54	30	34
ACTACCACTTGAATACATGG	HECTD1	73	89	81	104	84	99
ACTAGGTTAAGAGTAAACAA	DZIP3	33	87	79	89	17	43
ACTATCTTGAGGAATAGTGG	HERC4	60	95	34	41	82	97
ACTATTTATGACTACGTGCG	AREL1	90	47	76	99	8	98
ACTCACCTCTGAATCCACTG	TRIM51	88	120	112	175	251	87
ACTCACTCAAGGTGTCCCAT	USP29	103	143	102	216	94	100
ACTCACTTGGTTACACTAGG	KLHL13	27	76	79	50	10	17
ACTCCATTCGGACTACCCCA	KLHL8	149	99	143	63	112	119
ACTCCTACAATGTCACCCAG	RNF208	34	141	63	133	89	119
ACTCTGCAATCATCCTCCAC	TRIM68	93	85	11	46	78	21
ACTGAATGAGTGCACTCCAA	USP26	75	91	151	99	101	79
ACTGAATTGTCCTTTCTGTG	RNF180	26	135	31	128	116	135
ACTGACCAAAATCAGCCCCG	USP10	31	41	106	15	50	110
ACTGACCACAGACTCATGGT	USP54	43	67	86	60	86	101
ACTGACTCCACAAATAGTGT	CUL2	24	77	21	108	139	52
ACTGATAAGTTCAAGCCAGG	PJA2	64	68	74	98	106	54
ACTGCAAGGGGGTAATTCAG	MUL1	57	145	29	117	98	73
ACTGCATTGTCACAGCCCTA	RING1	46	69	45	73	38	93
ACTGCATTGTGACAACCCAT	FBXO42	105	152	118	99	79	127
ACTGCCAATAGCAATGCTGA	MSL2	22	41	12	93	94	21
ACTGCGACCAGAGATCGTGT	CCNB1IP1	54	60	26	84	19	61
ACTGCGGTCATAAGCACCAG	WWP2	39	49	76	36	69	31
ACTGCTCACCCCTTTGATGA	DDB2	82	98	101	241	181	130
ACTGGAGGCAGTGTTAAATG	RNF145	73	53	69	38	84	73
ACTGTAAATCCAACATTTCG	USP33	150	102	89	179	107	91
ACTGTGAGCACAACCCGAAG	RNF41	8	69	3	19	36	104
ACTGTGTCCAATTAATGACG	FBXW2	76	81	61	75	86	96
ACTTAAGATCATGTGCACCG	RNF213	73	49	24	122	60	52
ACTTACAGGTCCCATAATTG	UBE2D3	32	33	112	47	51	50
ACTTACCCGTACCAGTAGCG	HDAC4	57	84	65	115	43	85
ACTTACGCTTCATCAATGTT	UBE2H	44	66	58	99	78	71
ACTTACTAAAGTGTATCTGG	UBE2G1	74	170	37	123	44	147
ACTTATACCCGGTCTCCAGA	FBXO9	43	59	89	132	52	66
ACTTCAGAACAACATAGGCA	RFWD3	38	87	58	106	56	97
ACTTCATGAAGCAGACCATT	UCHL1	76	68	146	96	77	77
ACTTCTCGAAATCTAATTGG	RHOBTB3	8	55	18	49	8	51
ACTTGACCGAGCCATCACAG	MARCH4	52	105	14	105	139	166
ACTTGCCACAAGTCTTGACG	TRAF2	44	51	49	107	32	105
ACTTGGAGCAGTACACGTCG	UNKL	93	47	92	117	89	46
ACTTGGTGCCAAACTCTGAA	FOXD4L4	141	100	118	82	119	89
ACTTGTCTCAGACTGAATTG	SOCS4	135	121	104	321	246	170
ACTTTACGTTTGCATGAAGG	BARD1	37	23	60	244	60	29
ACTTTCGATAGCACATGTGA	ELOC	31	36	7	83	28	38
AGAAAAATGGAAGGTCACGA	DTX3L	40	109	61	99	83	65
AGAAAATGAACACTTGCTTG	FBXW10	47	49	145	81	96	110
AGAAACAATCAGCTATGCCT	NANOGNB	111	90	67	88	127	105
AGAAACAGTACATGTGACAG	KLHL12	24	184	132	161	115	79
AGAAACCAGAAGGTACCCTG	FBXW8	23	62	55	80	78	58
AGAAACCTACAACTCATGGA	BRCA1	38	42	59	47	14	42
AGAAACGCAGTCCATCCAAG	SHPRH	128	69	90	25	95	56
AGAAATAAGCTGAAAAAACA	LONRF1	28	43	19	28	57	32
AGAAATACCAGATTATACCA	KLHL23	103	46	38	112	51	54
AGAAATACCTCATCCGAAAG	USP1	30	25	52	24	21	35
AGAAATAGCAACATTCGAAG	TRIM22	64	49	48	61	19	63
AGAAATTGATTGGACACACC	PDE4D	20	83	37	36	64	64
AGAACAGGGCCATCTACCAC	NEDD4L	28	17	59	83	37	27
AGAACCAGCTCATGAACCAT	RWDD3	120	131	54	114	159	152
AGAACTATGAGATTGAGACA	TRIML2	50	123	107	64	83	147
AGAACTCAACAAAAATCCAG	UBE2G1	134	251	50	123	93	151
AGAACTCGGCGAAGACGTCG	USP35	46	48	43	94	62	88
AGAACTGCATGCAAGCGATA	USP28	33	60	118	82	67	98
AGAACTTGGCACATGCATCA	KLHL24	45	71	96	82	112	77
AGAAGAAGCAGAGAAGCGCG	TRIM62	52	28	76	120	126	80
AGAAGAGACAGTCGTTGCAA	FBXO33	20	67	88	66	68	66
AGAAGATCTTTGATTAAGCG	FBXO25	69	38	186	59	102	65
AGAAGATGACCCGGGCTCTG	TRIM31	67	74	36	54	47	66
AGAAGCAGTTGTTAAACCAG	TRIM54	21	29	7	92	87	46
AGAAGCTAGAGCGTTTCAAG	FBXL19	18	80	7	69	13	88
AGAAGTATGTCCGACAAGCC	RPL14	57	43	56	94	49	106
AGAAGTCTGTTATACACAAG	TRIM38	97	94	90	128	87	71
AGAAGTGGAAGCCCTATCTG	USP28	36	73	85	65	89	90
AGAAGTTTGTTCAAAACAAG	NSMCE1	15	49	20	142	8	34
AGAATACACCGCCTTGATAT	UBE2D3	28	61	29	41	111	40
AGAATACGCTTGATCCAAAG	SMURF2	24	52	27	64	35	30
AGAATCCTTACCTTCATAAG	UBE2J2	45	71	65	64	142	69
AGAATCTGGGATGCTGCATC	WDR5B	59	43	29	51	140	42
AGAATTCATTCGATCTCGAG	RC3H2	16	13	33	4	5	5
AGACAAACAACTTCGAATCT	PSMD14	11	62	31	39	13	71
AGACAAACACAACCGAAGTG	RNF150	100	41	79	99	128	87
AGACACGGACAACTGTCGGT	USP24	15	28	8	44	4	11
AGACACTTATACTATGAAAG	MDM2	65	77	40	58	61	13
AGACAGACTTCTCGTTGATG	ASB1	50	51	50	76	172	54
AGACAGGGGAAATATGTCTG	UBE2F	293	266	202	197	298	154
AGACAGTGGAGATCGACCTG	FBXO31	56	69	22	20	61	71
AGACATCTAAGGTTCGACCT	IPP	26	24	69	43	6	49
AGACCCCACATACATGACCA	TLE3	90	108	57	133	43	83
AGACGCTCCAGCCTACGTCG	DCAF11	1	2	3	24	1	16
AGACGGGGAGATACATTCGG	RNF38	NA	3	31	19	4	21
AGACTAGTCAGTACCGTGTG	RNF26	30	110	74	119	71	85
AGACTATAGAATCTAACTGG	FBXW11	71	50	58	13	68	69
AGACTCATCTTGTTGCATCA	AHR	34	36	25	72	25	51
AGACTGCGGCCAAATAGAGG	ASB12	65	70	126	110	64	115
AGACTGTGGATCTTTCACGT	USP48	74	65	48	77	81	118
AGACTTCACTGTGAAAGTAT	FBXW2	47	67	69	84	47	91
AGAGAACAGCAAACACTCGG	WDTC1	26	94	11	49	82	72
AGAGACACAAACTGCCCCAG	RNF44	7	33	15	6	28	73
AGAGACACAGAAACTGTGAA	LTN1	10	43	63	53	7	99
AGAGCCTTCCATAAAAACGA	FBXO11	134	63	81	162	141	35
AGAGGCAGCTGAGGAAGACC	TRIM43B	11	53	42	61	59	59
AGAGGCCGCCAACATGATTG	ASB16	29	20	46	67	80	20
AGAGGCGCGTTAAGTCCCCG	TRIM2	18	27	11	67	66	28
AGAGGGGCAGACACAAACTT	ASB7	210	183	188	103	207	200
AGAGGGTAAGCTTGTCATCA	SPOP	73	35	72	44	76	95
AGAGGGTAAGTTACCTGCGG	DCAF11	112	107	79	159	151	78
AGAGGGTCACGAGGTCGATG	FBXO44	25	55	93	82	35	83
AGAGGGTGTTCTATCAACAT	UBR2	20	33	3	45	13	12
AGAGGTACATCTAACTCCTG	OTUD4	96	89	41	141	109	88
AGAGGTCATCAAATCTCAGG	TRAF5	28	69	42	93	9	90
AGAGTGCATCGACCCCTCGG	MYC	8	28	22	50	32	32
AGAGTGTCTGACTGGAATCG	KLHL32	108	115	78	145	106	106
AGATAAGTGACTTGCTTCGG	ZSWIM2	25	38	98	123	9	58
AGATATCTATGCTTTATGTG	CUL2	54	97	84	87	75	89
AGATATTATAGATACCCCAA	BRWD1	44	55	79	76	100	87
AGATCTAGATGATGTATCAG	MARCH7	13	95	28	43	50	52
AGATGACCACAAGTGAAAGG	MARCH1	87	64	17	127	78	81
AGATGAGCCTTCCTTCTAAG	POC1B	54	93	62	107	83	48
AGATGAGTTAGGAGGACTGT	SPOP	32	47	49	31	39	55
AGATGCCCTGATCGGTCACG	TRIM41	72	77	163	105	76	119
AGATGCGACCTAAAGTCATG	FBXL12	65	55	41	35	55	19
AGATGCGGCAGAGATGTCGA	RAG1	28	47	34	19	94	80
AGATGGCCTACGAATCTCAG	LRSAM1	26	79	96	70	47	34
AGATGTATGATCCCAAAACG	USP7	5	4	3	44	30	4
AGATGTCTAACGATAAGGAG	ARNT	63	69	45	36	52	116
AGATTTGGGGATCACTGTGG	FBXO40	63	63	67	37	95	130
AGCAACAGAAGAGTAAACTA	RNF24	42	23	31	40	64	76
AGCAAGACAGAGCTCGATGG	ZRANB1	14	47	34	114	66	68
AGCAAGATCTCAGTCAGAGT	ANAPC10	17	27	3	4	1	42
AGCAATTATAACCAAAGACA	FBXO22	24	56	69	73	129	38
AGCACACAGAGACACAACAG	HECTD4	116	60	102	97	79	26
AGCACAGGATAACGACAGCG	ZNF645	16	34	54	54	54	23
AGCACCTAGACACTCAGAGT	KCTD11	29	52	35	116	20	10
AGCACCTCCTACCTAGCCAA	RHOBTB2	37	98	81	77	99	69
AGCAGACTCTACACCACTGA	NSMCE2	81	94	45	134	10	75
AGCAGAGGCTGTGAGCACAA	MID2	66	56	63	75	59	30
AGCAGCCGTGCACTCTTGCG	USP49	25	55	19	143	57	78
AGCAGCGACACTCAATCAGC	RNF216	59	75	133	145	102	92
AGCAGCTACGATAAGAACCA	HERC2	85	88	169	51	92	47
AGCAGGGAGATACTGCACCG	RNF26	13	78	16	99	19	40
AGCAGTCGTCGGCGCACTCG	RNF187	36	73	27	48	42	34
AGCATAGTCCTTATGCATCG	CUL9	63	44	84	56	60	29
AGCATCCACAGATAAAACCG	SNRNP40	43	11	54	21	37	44
AGCATGCCGAGAATTAACCA	GAN	48	20	27	32	60	40
AGCATGGGTGAACCATGACA	KLHL2	35	52	51	92	53	35
AGCATGTGGTACTTACTGGG	CUL4B	98	145	65	166	153	145
AGCCACATCACCAACCTCAA	CORO7	88	81	69	135	97	122
AGCCACTCACCATCCGGGAA	RPL18	7	47	21	68	25	19
AGCCACTGCACACCGAGCGG	ZNRF3	90	103	69	35	61	10
AGCCACTTACATTCCCATCG	TRIM2	90	101	179	140	90	46
AGCCAGACGGAAGGATCATG	MPND	17	38	51	37	109	84
AGCCCGAGTACGCGCGCGTG	ZNRF2	76	59	86	217	108	43
AGCCCGATGTCTGCGCCACG	NACC1	29	30	39	198	38	72
AGCCGAAGAAGACACAGTAG	USP22	71	25	60	83	66	47
AGCCGGTGATGGTCCCACGC	BIRC7	54	55	39	73	84	134
AGCCTATCCGCCGCTACCTG	ANAPC2	25	53	24	90	19	60
AGCCTCCGAGGCATAAATGG	RNF38	71	124	49	116	73	100
AGCGGCCTCCTGACGAGCAG	ELOB	35	58	50	27	61	67
AGCGGGAGTGGACCATCGGG	CHFR	41	25	74	43	33	36
AGCGTCCGACTCGACTCGGA	UBE2F	26	10	64	29	103	15
AGCGTGCCACACCAGGACAT	UBE2L6	66	92	62	121	145	93
AGCGTTTCAAGCGAGCTGCA	LRRC41	70	70	44	174	36	105
AGCTAATTTAAATCTTGTCC	TRIM6	117	58	115	60	84	37
AGCTACACTTCTTACCCGGT	TRIM15	58	35	88	74	114	140
AGCTACTCTCGAGTGTTGCA	DCAF12	60	49	128	108	116	78
AGCTCAGGCTCCAAGTCGGG	RNF7	62	44	53	69	80	146
AGCTCGAACTCGTATCCTGG	IRF2BP1	130	36	106	149	105	137
AGCTCGCCATTATCCGAGAG	ASB7	291	360	156	56	196	219
AGCTCTACGTCTTCGTCGTG	CADPS2	52	57	73	55	70	81
AGCTGAGCCTTGAATACCAT	USP14	37	150	41	145	95	129
AGCTGTAAAAAGCCCAACAC	RNF103	7	59	37	44	22	6
AGCTGTCCCACATCAACGCG	TRAF7	27	98	120	70	38	64
AGCTTCAAAACAAACCCTTG	PARP11	55	95	72	87	91	100
AGCTTGAGAAAAGTCTCCGG	TRAF3IP2	34	162	23	43	61	81
AGCTTGTAGAGCACCTCTCG	HECTD3	37	31	9	55	91	80
AGCTTGTTTACATAATCCGC	CUL5	59	37	25	74	38	107
AGCTTTCTGCAGAAGACACA	RNF175	159	128	90	76	70	131
AGGAAAAACAGTCTCAGCAC	F9	39	37	27	34	78	19
AGGAAACATGTAATGATAGG	BRCA1	35	22	38	11	21	47
AGGAAGAAGAGCCTATTAGT	UBE2Q2	36	107	48	125	95	70
AGGAAGTCATCCGCTGACGC	RABGEF1	35	31	98	34	210	44
AGGAATAGTGATCCTAACCA	ANAPC1	1	2	4	9	2	4
AGGAATCTGTGAACCGACAG	RFPL4A	45	47	123	76	85	42
AGGAATGCGGCTTCATCTCG	MKRN2	13	56	19	78	74	176
AGGAATGTTAGACGAAGATG	ATXN3	12	20	72	54	48	9
AGGAATTGAATGATCTGGCA	UBE2D2	47	63	57	109	79	57
AGGACACACGCGGTTCCAAG	WDR53	12	9	4	23	81	26
AGGACATCCATACGGCAGGT	SYVN1	31	41	49	95	48	76
AGGACCGGGCGGATATCATG	USP21	138	90	24	106	99	115
AGGACGCCAGGATCCGACTG	CORO7	33	126	37	111	65	85
AGGACTATGTGCTTAGACTG	MARCH5	26	38	47	31	24	27
AGGACTCATCAGATGATGAG	DCAF8	36	45	69	115	56	50
AGGAGAACTTTCAAGCACTT	MBD3L1	34	57	62	47	79	59
AGGAGAGCCTTATGATCCCG	TRIM39	65	33	65	143	56	101
AGGAGCTGATGGATACCACA	FBXO44	83	30	87	51	124	51
AGGAGGAATCTATATTCTGG	USPL1	32	36	26	59	42	73
AGGAGGATCCCTCTGCAAGT	UBE2D4	56	100	59	118	73	68
AGGAGGGACCTGTGACGTCC	RNF165	89	70	145	60	135	56
AGGAGGGCCTTGATACTCCT	IFNA10	17	32	37	67	63	41
AGGATCAGCCCCAGTACCTG	JOSD2	47	45	15	94	89	96
AGGATCTCTCTCGAGACCAG	FBXO44	62	33	62	12	51	44
AGGATGCAAAGCATCGCATT	RAD18	47	92	125	151	84	128
AGGATGGCATAGGGCAAGCG	KLHL10	65	62	98	29	51	22
AGGATGTTATGTCAGCTCTG	GAN	40	39	107	38	56	40
AGGATTAACTAGAACACTAG	BIRC3	62	72	89	145	62	108
AGGCAACATGTAGCCGCTGG	PEX10	39	61	25	36	27	81
AGGCCAGACAGTTAACACCT	OTUB1	99	45	88	128	83	41
AGGCCGAGTATCCCCGCCGG	ZFP91	13	80	52	44	62	31
AGGCCTACGATCTCTATCCG	TRPC4AP	42	37	73	59	94	73
AGGCCTGATCATGTTTAGCA	HECW2	60	117	71	105	21	140
AGGCCTTAGAGCCACAGCGG	RPL37	5	4	5	28	5	20
AGGCGAACAAGAATCCGAGG	KLHL31	50	27	19	81	48	29
AGGCGACGAGAGCCAAGATG	MAGEB4	21	31	49	36	72	78
AGGCGATCCTAATCATGTCA	KCMF1	58	55	86	96	50	25
AGGCGCACCACGTTCCACGA	NEURL3	25	81	107	120	40	95
AGGCGCCTGACACAAACGTG	GNB2	30	122	46	146	27	80
AGGCGCTACGCCAGGACCGA	RPL24	29	40	17	27	12	64
AGGCGGCCAAAGATAACAGG	CCIN	13	83	16	31	51	47
AGGCTCCTTTAACCGAACAG	LRR1	9	2	1	38	30	21
AGGCTGCGCTGATGTACAAG	ASB1	13	72	20	83	92	31
AGGCTGTAGCTCGAAACCGT	RFFL	57	16	32	49	87	46
AGGGAATATCCGATGTAGCC	WDR5	12	23	16	61	9	40
AGGGACTAAAGGAGCCACGA	UEVLD	24	33	32	16	4	59
AGGGACTCAATGACACAATG	CCNF	123	64	146	53	151	33
AGGGAGCATTCATATTTGGA	USP50	34	24	18	57	62	20
AGGGATTATGAGGATAAACA	OTUD4	22	17	66	64	24	59
AGGGCCATGAATCCACTGTG	CIAO1	193	125	145	87	90	143
AGGGCCCCATACGTGCGCCA	RNF113B	33	41	77	29	37	67
AGGGCCTCATGCATCTGCAG	WDR82	12	39	9	15	3	6
AGGGCCTTTATGCTGCCCTA	TBL1XR1	55	53	49	105	76	97
AGGGCTTAGAATCATGAAAG	USP10	60	44	74	53	59	44
AGGGGCACGTGGAACCACTG	TRIM41	68	45	56	102	46	37
AGGGTACTGAGAACTTGTTG	TSG101	112	93	33	97	98	78
AGGGTTGCTAGAAAATCGGT	USP37	18	55	71	30	24	5
AGGTAACAGGAACACCCACA	FEM1B	38	57	66	36	66	63
AGGTATTCAGCATTGCACTG	MARCH5	23	45	44	57	11	59
AGGTCAAAGCCGTGACGGCG	TRIM71	136	71	241	81	89	46
AGGTCAAGTTGAGCCCAGAG	TRIM5	80	83	127	91	117	87
AGGTCATCATCGACACTCTG	TRAIP	53	54	60	64	86	68
AGGTCCGAGGCGCCTCCCGG	MARCH11	32	70	39	54	81	90
AGGTCCTGAGCGCGGCCAAG	KBTBD11	81	139	123	88	87	52
AGGTCCTTCACAGCCACCAT	ELOC	64	80	12	71	85	38
AGGTCGTGGAAGACCCTGTG	OSTM1	72	112	144	65	111	42
AGGTCTCTGGTGTTTGTAAG	SKP2	37	62	41	57	47	59
AGGTGATAAACTTTCCACGG	DTL	3	21	10	36	56	27
AGGTGCTGACATCAACACGC	ASB2	24	76	29	94	114	149
AGGTGGCAAAGATGTACACG	MAGEA6	61	80	34	25	43	62
AGGTGGTGGGCACATCAAAG	E4F1	80	113	71	157	117	110
AGGTGGTTCAGCTCGCATAG	ZNRF1	81	150	117	119	125	66
AGGTGGTTGCTAAGCGACAG	PRKN	65	73	127	63	71	80
AGGTTGTGCAAATCCACTTG	FBXO8	58	155	102	83	93	93
AGTAAACTGAAGCGTGACGA	UBE2F	12	29	37	19	96	44
AGTAATTTGTAAGCGTTGCA	UBE3D	94	61	164	97	104	57
AGTACACTCTTCTGAAGTAG	RBX1	26	36	75	23	17	57
AGTACCTCGAATATGAACGC	IRF2BP1	9	19	48	50	16	32
AGTACGACTGCGAACAGCGA	KEAP1	251	298	152	70	188	203
AGTACTTTGGGAGCACAGCG	KLHL28	40	91	39	49	40	41
AGTAGCAAAACATGTTACGT	RNF141	16	25	20	90	53	28
AGTATCCCTCAAAACAGATG	MAGEB4	66	68	113	62	126	42
AGTATGAACATCCAAATCCC	FBXO11	59	35	173	51	112	64
AGTATGAGTTCACCGACCCG	KLHL29	60	70	15	97	113	88
AGTCACAAGCTACCACATCA	WSB1	13	93	12	68	17	74
AGTCACTAGACACCACCCAT	FBXO9	31	35	72	29	42	72
AGTCAGGGTCCCTTATCGTG	MEX3C	53	109	56	69	144	133
AGTCATTCATTTGATACCAG	USP42	63	104	32	95	53	83
AGTCGGCTTTCCTTTCCAAG	RPL24	29	41	10	39	13	33
AGTCGTTACAGTGAACTCGA	CCIN	58	49	104	33	60	30
AGTCTAAGCAAATCACGTGG	PRKN	65	92	76	93	57	51
AGTCTGACCTGGCCAAGTCG	MPND	88	117	82	126	172	67
AGTCTTCACAGACTACGCAC	UBR7	7	22	33	21	3	8
AGTCTTTGGGGTTCCAACCG	SPSB2	87	67	71	145	91	168
AGTGAGCCCAAAGGTTCGAA	RPL7	20	49	22	56	62	65
AGTGAGTAGTGAATATAGTA	NSMCE2	29	101	49	148	111	108
AGTGCAATACAGCCTCATTG	FBXW11	57	61	79	80	84	57
AGTGCAGAACTGCTTCACAA	BTRC	41	47	60	56	68	68
AGTGCCGGAAGAAGTCTGCT	OTUB2	57	94	118	124	49	54
AGTGCGCCCTGATATGACAG	RBCK1	27	57	32	107	47	53
AGTGCTCCGTGATGCAGCGG	TRIM62	41	89	96	151	154	81
AGTGCTTCGAGGCACACCAG	PML	10	25	29	21	3	60
AGTGCTTGCGAAGCGTGTTG	KLHL25	86	88	138	81	282	101
AGTGGACCGTCTGCACACGC	KCTD21	32	56	111	83	84	70
AGTGGATATGACGTTCGATG	RFPL4A	35	59	70	72	64	92
AGTGGATTGTCCTGTTTGCG	RAD18	134	205	184	170	177	191
AGTGGCTGAGAGTCGAGCCA	PIAS3	47	90	68	130	55	57
AGTGGGAGAGTGCCGATACG	MKRN1	53	49	126	97	155	110
AGTGGTGTGCACATATGCCA	HERC6	7	57	1	17	4	19
AGTGTATTTGCACACACCCA	RACK1	39	80	79	92	30	30
AGTGTCCAGTATGTAAAGCT	RNF5	13	86	34	72	19	35
AGTGTCTGATATGGTGGTGA	RABGEF1	44	41	36	20	45	31
AGTGTGCAGGTAGATCACGG	TRAF4	31	29	16	90	45	20
AGTGTGCCTGACACAGCATG	TRIM40	14	34	12	73	14	68
AGTGTGGGACACCCGCACCT	FBXW8	70	19	63	69	108	86
AGTGTGTACTATGTCGTCGA	YOD1	58	55	99	92	126	42
AGTGTTACCACTACTCCACG	HECTD1	13	55	7	33	40	71
AGTTATAAATCCAGACATCA	KLHL24	50	92	94	115	97	104
AGTTCAAATATGTACACATG	ZRANB1	52	65	56	67	108	73
AGTTCAGCCCAAGAAAAAGG	UBE2E2	42	45	66	54	52	72
AGTTCATATACCTTAGACAG	USP46	38	36	44	31	35	66
AGTTCCCGCTGGATACTGGG	SPSB2	147	62	116	92	88	48
AGTTCGAAGACTCCGGCAGT	AIRE	66	42	77	32	48	49
AGTTCGATATTGGGAAACCC	TRIP12	53	38	15	77	81	67
AGTTCTGCAGCACATAGGTG	CUL4A	51	46	31	67	64	73
AGTTCTTAGAGGATGCAGTG	TRIM28	55	110	28	65	101	161
AGTTGGAAGAGTGGTACACA	TRPC4AP	67	44	98	39	156	58
AGTTGGAGAACGAGTATGGC	MED8	3	61	18	45	32	57
AGTTGGCCGAAGTCGAAGCT	RNF165	54	54	49	80	158	97
AGTTGTACTGAAGTCCACTT	TNFAIP3	47	46	46	103	104	58
AGTTGTGCTACATGGTGTGA	FBXL4	108	91	160	94	61	77
AGTTGTGGAAATAGAATACG	WDR12	12	29	6	70	6	20
ATAAAATTCTACCACAGGAG	RNF182	20	80	48	198	95	57
ATAAACCTACAACAAAGACG	CNOT4	41	6	47	60	28	57
ATAACACAAAGACTACAACC	NEDD4L	109	65	33	94	140	80
ATAACACCATACTCGAAGAG	USP33	21	78	23	30	46	29
ATAACACTCGCACGACCCAG	WWP2	16	68	6	45	166	39
ATAACTTGTACATGCAACCA	CUL3	23	35	24	71	31	68
ATAAGGCTTGAGTAGAACTG	FANCL	40	40	59	72	33	32
ATAATAACTTATGCATACAC	KBTBD2	28	48	112	33	107	55
ATAATACTCGAACTACCACA	WWP1	98	64	65	115	55	81
ATAATGTATGCACTGCATCG	RNF19B	34	79	125	107	82	118
ATAATTTGGGATGCCCACAC	TBL1X	31	61	7	68	124	75
ATACAGAAGACCCGTGACAG	RNF113A	42	76	39	99	30	43
ATACAGTCCAAGTTCAGTTG	PIAS2	142	166	271	101	148	88
ATACATTCTTACGGCAGCCA	RNF114	79	122	66	90	46	112
ATACCAAGAGTAGGAGAGCG	CDCA3	13	36	59	70	19	31
ATACCCACCTTATACATGAT	FBXO10	93	134	63	201	180	72
ATACTGCCCCATGTTGACCG	ZMIZ1	63	152	110	173	106	140
ATACTTCACCGAGTGATCGG	USP28	50	57	32	45	201	63
ATACTTGTTATAGAGGATGA	STAMBP	69	93	14	118	84	72
ATAGACATGAACCAGCGGAT	USP5	51	45	89	112	41	117
ATAGATGAGGTCATGACCGG	USP40	44	112	51	66	90	27
ATAGATGCAATGGTGCACAT	UBA3	22	31	14	43	32	33
ATAGCAGAAGAGATCTATGG	ASB11	51	113	100	139	225	105
ATAGCTACCGGATAGACCCC	USP2	21	25	5	42	10	26
ATAGGCTTACAATACCTTAG	UBE2K	50	30	27	75	28	46
ATAGGGCTTGTTCCGCACGC	FBXW5	53	45	61	39	84	115
ATAGTCAAAGCAGGATCATG	USP33	55	49	37	177	21	47
ATAGTCCATTACATAGCATA	HLTF	72	70	78	136	146	43
ATAGTGACGGTTACACAAAG	USP26	63	51	58	92	170	102
ATAGTTGCGCACGTACTCCG	WWP2	35	135	41	28	96	75
ATATAAGGGACACACTGATG	FEM1B	53	56	61	66	61	55
ATATAGCAAGCTGTTGCAAG	TAF1D	96	33	59	83	150	62
ATATAGTACTGTACGATATG	DCAF13	48	22	43	43	41	9
ATATATAACAGATCATGCAC	FBXO11	47	63	36	125	90	30
ATATCCAAACACAATATTGG	MALT1	64	78	69	91	57	80
ATATGATCACTCCCAACGGG	UBE2J2	47	46	63	50	113	43
ATATTCAACTTTCCCCGCCG	BIRC2	44	43	37	51	89	65
ATCAAACCCATAACTTCCAT	PSMD14	21	102	5	70	21	47
ATCAAGACATAGGAGCTATG	KBTBD12	80	44	30	50	18	24
ATCACAGCCTAGAGAACAGA	IFNA10	55	98	68	90	37	60
ATCACTACAGTCCCGCGCCG	SOCS6	41	79	44	114	67	53
ATCACTAGCATATGACAATG	RFWD2	54	77	23	61	34	70
ATCAGCATGACAGGAATAGT	MARCH5	36	78	38	53	49	46
ATCAGCCTGCATCACGTGAG	RNF145	49	99	35	135	75	106
ATCAGGTGGATCCTGAACAG	FBXO31	49	50	20	44	39	127
ATCAGTACATACCCATGTGG	USP30	50	89	34	69	83	50
ATCATGGGTGTTGACGTACA	USP10	76	48	67	53	39	47
ATCCACGAGACAGACGCACG	UNKL	24	77	90	115	107	44
ATCCAGACACAGCCAATCCG	TRIM21	25	40	63	82	49	89
ATCCAGCGTAAGAATAACAG	CUL3	4	27	24	21	7	5
ATCCAGCTGTCTCCAATACC	RCHY1	159	135	106	82	88	110
ATCCGCCATACCAGGCAACG	TSG101	44	12	36	22	23	3
ATCCGCTGGATCAGCGAGAG	MARCH9	31	14	5	2	13	12
ATCCGGGTAACGCGTCAATG	KCTD6	54	59	65	86	56	55
ATCCTGGGTAGGGTCCGTCG	USP5	105	42	48	82	136	94
ATCCTTGTAAACTTGACTTG	RNF182	97	103	34	93	120	86
ATCGAGCCAAGAAATTTGCA	ATXN3L	61	170	75	174	179	177
ATCGCAAACAAAGCCAACTG	AHR	20	101	71	82	3	85
ATCTCTTCTGCAGATTGAGG	RPL12	8	22	3	50	13	16
ATCTGCAAATACATTCAGCA	STAMBPL1	97	129	157	231	91	164
ATCTGCCGAATCCCTCACGG	ZBTB18	85	170	111	194	72	102
ATCTGCGTTGTGCCAACGAG	ASB14	120	36	64	117	132	80
ATCTGGACCCCTACCGAACA	RNF144B	62	211	123	138	228	68
ATCTGGGACCTGAATAAACA	WSB2	75	54	99	99	154	133
ATGAAGGAGCCATTTCCGGT	USP8	40	46	36	57	28	27
ATGAAGGTAGGCGGACAACG	MARCH7	33	88	30	71	62	56
ATGACAACTAAAGCACCGCA	XIAP	21	13	36	35	35	18
ATGACATTTACATTGCAGGA	KBTBD8	40	94	63	65	119	44
ATGACCATATAGATGTTGAG	RNF122	20	123	116	62	66	60
ATGACCCCCGCTGTAAACAG	KLHL36	96	72	37	156	90	143
ATGACCTCTACAGCAGTGTA	WDR12	111	180	136	200	79	110
ATGACCTGACCTGGTGAATG	DAZ2	63	71	84	45	88	69
ATGAGACTGGACATACGTCA	UBR3	84	64	85	102	64	42
ATGAGGTCCAAAGGAGACAT	RPL14	27	52	14	95	17	54
ATGATCCAGTTACTAAACAG	IPP	23	50	33	67	54	62
ATGATCCGAGACATGGGTGT	TRAIP	14	61	34	72	17	66
ATGATCTCCGTACAAATATG	KLHL5	160	161	63	132	177	120
ATGATGAGACATGTGTTCAG	TRIM40	80	66	95	56	126	86
ATGATGTGGCCCTGTCATAG	IRF2BP1	13	78	65	94	48	45
ATGATGTTGTGCCGACAGTG	ZNRF3	50	64	35	68	80	37
ATGATTCAAAGGGAGACCAG	CDC27	5	8	2	3	NA	27
ATGATTGGATCAGTGCAGTA	UCHL5	133	93	112	147	146	82
ATGCAACAGAAACTTGACTT	DCAF17	78	93	214	127	112	130
ATGCAGCTGGCAATCCGAGA	RNF144B	17	63	113	70	61	48
ATGCATCACACCTTGCACGA	TRIM24	66	82	98	132	69	86
ATGCATGAAGCTGCAATCCA	ASB9	71	38	128	133	137	82
ATGCCGCTGACAAGCATGGT	ASB6	27	93	48	150	73	50
ATGCCTTTCAGATATAATGG	DZIP3	23	73	45	39	144	50
ATGCGAGACACAATGTGTCA	DCAF12	76	123	91	127	101	105
ATGCTAGACTTACCCACACA	PRKN	58	44	110	40	56	84
ATGCTAGGAGATCACTAACA	TBL1XR1	74	196	102	67	127	126
ATGCTATGTCAGAACACCGG	BIRC2	28	109	62	70	127	74
ATGGAAATGTTACTGCGGAA	ASB14	110	115	168	173	88	222
ATGGACTAGTTGGTTATATG	NAE1	32	55	52	61	30	72
ATGGATCAGAAAAAAAGATC	RNF11	26	76	25	71	50	39
ATGGATGGTTGGTTGCACAT	PDE4D	113	157	78	90	123	174
ATGGATGTGGATACCCCGAG	RBX1	11	45	10	17	8	48
ATGGATTAAGGAGATCGATG	RAB40B	30	50	11	39	59	55
ATGGATTATAGTCACCGAAG	MARCH7	83	29	41	35	56	38
ATGGATTTGGAGCATCAACG	MALT1	102	129	101	72	129	145
ATGGCGCACCCAGCGCATCA	KLHL30	73	42	112	130	335	47
ATGGCGTCACGTTCACGCAG	NEURL1B	82	45	64	125	66	65
ATGGCTCGTATTGCTATCAT	EED	42	131	53	86	170	39
ATGGGCGAGAGTTCAAACTG	FBXO42	66	44	14	32	82	64
ATGGGTGAATGTTACTTGTG	KLHL10	81	112	125	113	113	132
ATGGTGAAATGTCCAAATGA	TRAF6	33	37	11	144	24	32
ATGGTGAACCATAAGGATTG	EP300	33	102	87	80	52	78
ATGGTGTTTGCGAAAACTTG	FBXO31	41	57	16	55	86	52
ATGTAGCCCTCCTGTCAAAG	DDB2	111	84	141	57	50	52
ATGTATGCATTTATGCTCTG	MDM4	109	52	152	121	63	128
ATGTCACTTGACGAGCAACA	DCAF6	54	80	63	90	62	117
ATGTCATAGAGCCTCACGAA	WDTC1	49	53	99	179	73	59
ATGTCCAGTGTGTTACACCC	BARD1	30	41	41	40	39	34
ATGTGGTGATTTAACAGTGT	WDSUB1	23	31	11	26	52	46
ATGTGTGCAGCATCGCCAAG	STC1	34	80	51	86	75	95
ATGTTCGCAATGTATGAGGA	ZC3HC1	48	74	6	47	40	39
ATTAATCGATGGTGTATCAG	SHPRH	61	82	42	38	55	152
ATTAATCTTATAAAGCTCGA	UBE3A	34	26	3	33	18	73
ATTACAGGATACCTGTACAG	NEDD4	44	21	95	12	37	32
ATTACATACAATATTAGGAA	DCAF13	38	41	35	41	51	56
ATTATAACCGGAGATTCTCA	RNF170	76	67	43	100	143	78
ATTATATAAGCAGCACATCG	RNF19A	93	113	122	82	154	77
ATTCAATGCTACTGTCGTCT	OTUD6A	112	131	48	126	167	93
ATTCCACAGGGACATTCCCA	RNF145	65	81	71	59	108	38
ATTCCTTTAGCTCCTAACAC	BFAR	53	74	23	101	29	84
ATTCGATAACCATTAGCGTG	SMURF1	31	63	37	59	55	43
ATTCGCACGACCTTTCTGGT	MKRN3	25	53	92	108	52	126
ATTCGCATCTCGGCCATTCG	ASB7	76	57	11	60	194	25
ATTCTAACTTGTGGACCGAA	UBR1	53	91	68	77	27	78
ATTCTCAATGAGCCATGACT	MARCH10	33	36	44	141	95	25
ATTCTGCAATCTATTCAAAG	RNF128	113	58	90	80	45	97
ATTCTGTGCGGGATAGCGAA	MYLIP	44	53	23	76	40	38
ATTCTTGTGAGAAGTGTGGT	USP37	19	28	31	13	28	56
ATTGACCGAATTAACAGACC	TRIM36	41	51	25	64	15	55
ATTGACCTCTATGAAAGGGG	CCNB1IP1	64	62	196	44	112	37
ATTGCCCCCCTCCAAACACG	CREBBP	251	233	145	143	157	275
ATTGCCGTTACAGACCAGAA	RBBP4	58	67	19	69	30	53
ATTGCTACATTCTCCAACCG	NEDD4	60	52	154	100	92	54
ATTGCTACCATGTACTCACA	ZSWIM2	97	66	20	169	110	67
ATTGCTTATACATGAAAGAG	OTULIN	35	129	51	124	103	87
ATTGCTTTGTGATGTGACCC	KLHL9	89	106	137	111	142	115
ATTGGAAGACCTATTATGCA	DCAF1	45	91	11	40	68	70
ATTGGAGTAAGAGAATCCTA	CUL5	269	270	201	84	225	173
ATTGGCAAGCTACAATAATG	UBE2D2	51	99	131	90	54	100
ATTGGGCACACATTATGGCA	VPS41	183	153	261	250	169	203
ATTGGGCATAAGCCACTCCA	FBXL6	54	120	146	73	43	128
ATTGTAGTACAGTATCCAAG	MIB1	49	44	115	135	192	78
ATTGTCGAACATGTCCTGGG	FOXD4L4	26	45	67	55	16	33
ATTGTGCAAAGCTAAAGCAA	HACE1	25	65	43	77	39	57
ATTGTTAAGACAATGTTGAT	ASB17	48	147	53	76	143	71
ATTGTTGATCTCGTGAGCTG	HERC6	25	67	16	100	55	104
ATTTAATCAGCAAAGTCTGG	HECTD2	44	68	11	97	70	199
ATTTACAACTGAAGAATGCA	FANCL	33	64	113	69	11	56
ATTTACCTGAGGTGTCCAGG	FANCL	19	115	17	89	5	69
ATTTACTTGCAGATTGTCTG	RCBTB1	69	42	22	96	54	54
ATTTATCCCACAGAAAGACC	IRAK1	62	74	139	70	93	68
ATTTCACAGAATATTCGCTA	USP15	29	24	46	105	30	71
ATTTCTTACCTGCAATTAGG	UBE2E3	59	96	41	82	108	147
ATTTGACACTCCTTATGAAG	UBE2Z	33	19	37	40	56	17
ATTTGACCGACTGATATGTG	SNRNP40	11	19	2	42	6	4
CAAAAAATATCGTGTCAAGT	UCHL5	45	21	4	90	60	33
CAAAAACTCATACCGCATGG	RASD2	155	46	78	144	115	129
CAAAAAGAAAGTGACGCATG	DDB2	78	123	38	104	80	127
CAAAAATGCCGCGAAGACTG	KLHL41	141	85	134	87	148	55
CAAAACGCCCGTGCGGACCA	RNF138	54	51	64	48	16	48
CAAAAGAGAGGTGTTTACCG	USP9X	90	69	38	62	47	54
CAAAAGCTGGTCCAAAGTAT	ASB12	58	32	66	121	52	69
CAAAATTATTGACGATAGCA	KLHL15	24	16	5	45	67	32
CAAAATTGCGAGCATCCCGT	HECW1	67	25	33	43	32	133
CAAACACTTACCTAAACTCG	PIAS2	38	49	62	71	21	109
CAAACAGCGGCGTTTCACGG	PDE4D	17	43	15	41	25	11
CAAACCCAGGCCGTTAGTGG	MARCH3	40	13	34	95	81	59
CAAACCTGAATGCAAACCGT	USP31	44	95	26	62	117	54
CAAACTCTCTGGCTATGCAT	CCNB1IP1	23	100	26	86	103	140
CAAAGAGGTAACCTTCAGGG	MGRN1	25	41	49	77	60	36
CAAAGCCACTGTGCTAACCA	PRPF19	7	22	6	68	32	85
CAAAGCTATAATCCCCCTCA	FUS	16	39	59	37	27	52
CAAAGGTCCTATCCAGTACA	TRIM69	43	136	117	106	124	92
CAAATCACCATACAAAAGAG	RC3H2	7	32	43	13	37	31
CAAATCCGAGCCCAGACAAG	MARCH10	51	53	95	49	48	76
CAAATTCAGCCCTCAAAAAG	RAD18	70	60	73	133	75	81
CAAATTCCAAAAGACACACG	RNF181	85	44	139	80	123	45
CAACAACAAACTGTAGCCCA	UBE3D	55	103	84	100	150	111
CAACAACTTCGATACATCCT	PEX12	28	59	7	40	74	14
CAACACGAAGTAGTCAGCCG	FBXO6	58	35	24	39	83	20
CAACATAATGGTGTGGAACG	UBE2A	77	57	32	38	40	35
CAACATCACAGAGAGCCGTT	TRIM59	47	18	42	74	100	50
CAACATCACAGAGTCGTTCA	RAB40B	60	66	83	104	98	84
CAACATTCTCATGTGTGACT	TRAF6	59	11	133	80	51	70
CAACGGGCAATAACACAGTG	UBE2Z	113	27	90	70	52	66
CAACGTCAAACTGACCGTGG	TRAF7	16	39	32	89	72	61
CAACTATCTTAATCCTCGGA	FBXO42	8	36	8	28	20	11
CAACTCGCTCGAAAAGAAGG	TRAF3	41	36	22	84	10	47
CAAGAAGTTACAATTATATG	RNF122	95	116	50	60	137	49
CAAGACGGCGTATCAACTCA	USP9Y	81	37	56	68	101	71
CAAGAGTGATTACAATCTGG	TLE2	71	79	151	78	60	79
CAAGATCTACCACCCCAACG	UBE2L6	52	130	98	60	77	126
CAAGATCTTCCACCCGAACG	UBE2S	8	57	22	55	8	36
CAAGATGGATGATCGTCCAG	MAP3K1	29	40	42	82	77	42
CAAGCAGGAGAGCGAAAGCG	ZBTB18	105	25	17	52	44	54
CAAGCTAACCATCTTACGCA	ARNT	40	82	51	33	37	58
CAAGCTACTATGTTCCAAGG	BIRC2	38	105	27	115	72	95
CAAGCTGGGGAACAAAAAGC	RNF180	21	32	27	58	62	32
CAAGGATAACGGGTGTTCGA	RHOBTB1	19	45	23	84	99	19
CAAGGCTAATGTGCTGACTG	ASB16	31	64	169	36	41	42
CAAGGGCAACTGCACGTACA	RNF150	77	54	18	59	75	123
CAAGGGTGACAGTTTAATGG	FBXL7	94	56	45	79	78	33
CAAGGGTGTAGCTTTGTCCA	ASB3	36	80	54	46	108	58
CAAGTGTCCTACATGCCGTA	TRIM13	112	104	230	240	139	102
CAATACGTTTAGCAGACCAG	HERC1	37	31	43	56	79	46
CAATGATACACCGCTCAGCT	ASB8	20	73	98	31	66	48
CAATGATCAACATGTCAGCA	USP47	62	83	80	216	71	132
CAATGCACACACAGCCCTCG	USP2	56	26	148	78	92	79
CAATGGTTGTCTGGCAAGTG	PELI3	101	122	79	42	129	58
CAATGTACAAGAGACACTGG	KLHL22	29	74	58	32	123	26
CAATGTATTCACCAGATACG	PDZRN4	66	94	59	74	72	153
CAATTAGTAAACCATGACCA	RNF103	68	129	225	85	148	100
CAATTGGGTGTACTTCCGGA	CCIN	30	35	9	39	28	36
CACACCACTGACCTGTACAG	USP43	80	23	23	147	50	20
CACACGAAGTTGCTGTCAGG	RNF151	65	58	20	12	47	35
CACAGACCAGACACAAGCTG	USP51	41	82	67	111	47	99
CACAGACTGGAGTTAGCACG	SMURF1	46	100	61	90	83	27
CACAGCACTAAATACAACTC	NAE1	12	74	48	54	14	42
CACAGCTAGAAGCAGCACTT	DZIP3	18	61	114	59	105	40
CACAGGGGACACTTAAAAGT	RNF138	27	58	33	73	93	79
CACAGTTCCAGACAGAACTC	UBAC1	69	59	53	144	162	74
CACATATTTCAGTGAAGTCG	ASB17	97	68	67	76	96	80
CACATTCCGGCCGGACATCG	FBXO6	64	102	24	80	84	88
CACCAACAACACCCACATCG	PPIL2	102	22	5	16	30	9
CACCACAATCTCAGCCGTGT	KLHL17	57	38	81	44	92	86
CACCACCATAGCCATACTGA	CUL2	25	30	16	47	24	39
CACCAGCAGCACATGAACAC	ASB10	88	73	48	115	103	61
CACCAGGCACTGAGTAACCG	PELI3	98	111	88	108	97	51
CACCAGGTTATTGTCCACAC	TRIM56	34	19	71	52	59	83
CACCAGTCAAACCAAGCACG	CUL1	22	10	23	63	67	5
CACCCCCAGGCATCACATGT	UBE2T	74	146	112	179	51	183
CACCCTCCTCCAATCATGGG	HUWE1	19	81	18	134	44	73
CACCGGATCCACCAGCTGGG	RNF103	84	128	63	143	83	107
CACCGTCTACAGCCGCATGA	TRIM50	52	120	138	98	36	82
CACCTGGAGAGGGTTCGCTG	MARCH10	75	84	121	122	196	50
CACCTGTTTCATGAACGCGG	USP43	33	95	30	75	13	97
CACCTTGAAATCAACCGCCG	USP21	27	52	103	16	103	69
CACGGACGTATCATCCACCA	BAP1	124	49	77	69	167	109
CACGTTAATTCGGAAGCTAG	WSB2	35	61	34	46	37	64
CACTACGACAGTGAGAAAGG	RBBP4	7	53	12	11	8	26
CACTCCAAAACGCCGCCAAG	USP36	39	56	25	23	25	31
CACTGAGAGACATTAATACA	RNF139	35	70	98	72	71	20
CACTGCACCAGCAGTCCTAG	BCL6B	20	53	26	67	56	47
CACTGCGGAGGTTTCGAGGT	TRIM11	62	49	56	74	45	62
CACTGGGAAGACCTCAACGC	FBXO18	45	75	98	121	62	89
CACTTACCCTGATACATCAC	UEVLD	32	26	76	30	52	17
CACTTGCGAACTCAGAACGA	CUL7	77	79	105	92	24	49
CAGAAAAAAACTGCGCCCAG	UBE2O	62	43	24	15	42	61
CAGAAAGCATCAAAACTGCG	TRIM25	90	36	162	51	119	102
CAGAAGAAGCACGACGAAGA	PDZRN3	46	33	60	27	30	35
CAGAAGACGCATATTTACAG	SIAH1	165	210	106	149	166	134
CAGAAGAGTGTACTGTCGCA	RBX1	2	38	8	32	9	20
CAGAAGCGGTCCTGTGTGGG	DTX2	103	96	109	78	102	57
CAGAAGGACGAGTACTACCG	PEX10	64	23	22	7	17	37
CAGAAGTCTCGCCATCTATG	DTX3	52	115	69	119	70	23
CAGAATCTGTCACTGCGAAG	MARCH1	70	52	36	84	150	119
CAGACCTGCTGAGATATCTG	HERC4	104	144	159	89	114	59
CAGACTAGTGCTGAGTCTTG	RPL4	11	16	4	6	6	51
CAGAGCACGGACGCTATCAG	SPSB1	30	107	35	107	66	211
CAGAGCTTGCAAGACACCAG	RNF144A	56	47	83	105	58	21
CAGATAAAGAGGCCATACTG	UBAC1	75	65	90	132	114	107
CAGATACAGACTGTGTGGTG	USP19	58	108	67	120	49	84
CAGATCTCTCAAGATTCAGT	RNF138	100	81	25	97	96	32
CAGATGACAATCTTAAAGAG	RNF10	71	77	69	55	116	87
CAGCAAGCGTACTTCATCTG	ZRANB1	22	57	49	96	105	71
CAGCACACCAGACCCAACGT	USP12	14	77	29	41	21	14
CAGCACCACGAGCAGCGAGT	SPSB4	85	50	144	99	119	131
CAGCACGATGCATTCAAGCA	FBXL12	15	55	30	14	94	31
CAGCACGGCCGACAAGAACG	KLHL26	136	59	28	148	79	118
CAGCATATGGTATATTGTGG	MDM4	94	238	134	122	172	101
CAGCATGCTGCATCCCTGGG	TRIM58	88	139	100	69	154	87
CAGCATGTGAGTAAAGTCTG	FBXW2	56	105	17	75	100	48
CAGCCAAGCAGAGAAACTGA	TRAF3	76	45	125	19	82	10
CAGCCATGAGCGGGTCATCA	UBE2T	136	98	120	100	95	127
CAGCCTCCTAAAGCTCATCG	TRIML2	80	48	120	71	11	28
CAGCCTGAATGTCAATAACG	WDR26	66	42	49	53	53	56
CAGCGCGGTTCCCACTCGGG	RNF187	30	120	40	96	53	54
CAGCGGCTTGAGACCGTAGG	KCTD13	13	82	8	54	44	42
CAGCGTGTGGTTACACGGGA	RNF168	46	91	78	64	73	60
CAGCTCCGGCAGAATTGCCG	TRIM32	54	58	136	70	76	66
CAGCTCGATCTCGGCCGACG	BTBD1	79	73	59	95	78	28
CAGCTGAAATATCCCTGTAG	TOPORS	126	88	215	160	100	174
CAGCTGGATGTCCAGACGGG	TRIM72	14	13	44	57	11	33
CAGCTGGGACATGTACAATG	USP4	68	36	55	39	47	34
CAGCTTTGTCCCAGGCCGAA	RFFL	59	92	59	61	188	53
CAGGAAAGTCTCTCAGCGCA	MAGEB4	62	100	40	45	89	73
CAGGAACTCGTCCCGCGACA	FBXW5	80	103	61	78	30	61
CAGGCAGAAGCAGATTCAGG	RABGEF1	42	59	81	113	82	45
CAGGGAGACTACATCCAACT	RNF8	44	39	19	39	92	33
CAGGGCCCAGACACCCCACG	TRIM56	46	99	85	48	61	13
CAGGTAACACAGCGTGCGCG	KBTBD13	37	67	33	27	41	69
CAGGTAGAGTGGCTTGTGCG	ZMIZ2	22	30	50	38	41	51
CAGGTCACCTGATCGACTTG	DTX3L	53	91	103	138	142	67
CAGGTCACGTCTAATATCTG	TULP4	60	55	333	66	64	45
CAGGTGATACAGGAGTTGCG	TRIM9	54	72	35	117	62	86
CAGGTGGACACCAAGAACCA	MIB2	44	64	87	39	92	56
CAGGTGGCCGATCTTAGTGG	TRIM8	26	68	40	79	116	46
CAGTAAACTGAGGTGCTCCA	FBXO33	34	61	73	85	62	41
CAGTAAAGAAGGCTTGTGAG	KLHL23	66	57	62	37	52	56
CAGTACCCCCGACAACAGAA	RNF40	21	77	4	84	15	94
CAGTAGGGTTCATGCCAGCG	ZMIZ2	70	51	35	58	77	54
CAGTATAAGGAATAAGGGGA	HECTD2	95	61	17	70	74	91
CAGTATGCAAAGGACACTTG	TRIM13	82	118	42	90	125	41
CAGTCTATAATATGTTCACG	WSB1	77	51	54	88	23	97
CAGTCTGATGCAATATAGTG	VCPIP1	40	69	18	89	31	81
CAGTCTGTTCTGATAACCTG	CDC20	105	166	197	122	175	117
CAGTGCGACTACCGCGCCCG	PDZRN4	102	122	49	82	158	124
CAGTGGACACCATTGCAAAG	RAG1	42	32	72	25	69	17
CAGTGGGGCCCATCTCTCGT	ZSWIM2	17	17	6	49	11	60
CAGTGTGAGCATCAACTGAG	RBBP4	16	19	4	21	6	48
CAGTTAAATGAGGGAACTGG	PJA2	27	42	55	80	79	32
CAGTTTAGCATGATACAACC	DCAF16	93	66	102	255	160	34
CATAACTGAAGCATCGACAT	UBE2R2	40	40	41	124	47	65
CATACTTACGAAGACACACA	ATG16L1	28	20	12	36	4	33
CATAGACCAGGATCACACCC	RAB40B	44	34	137	101	56	66
CATATCAATTCCATTACTGG	HACE1	32	60	17	91	64	51
CATATCCCTACAGGGCGATG	TRIM43B	51	59	95	18	17	23
CATATTCCAAATTCATAGCG	KLHL28	40	40	122	42	70	57
CATCAACCTTTAGTGAACCG	RNF220	44	35	18	38	33	27
CATCAAGGTCTTTCCCAACG	UBE2S	31	24	43	46	44	14
CATCACAGCAGAAAGTGTGT	KBTBD12	157	99	111	125	87	117
CATCACCAACGACTGCCATG	NHLRC1	60	78	72	125	42	74
CATCAGCCTCCTTAACTGGA	USP50	102	96	114	24	134	80
CATCAGTGCTCTGAGCAATG	FBXO45	60	106	56	111	113	53
CATCCATGAGCTCCAATGGG	USP35	16	144	71	138	41	117
CATCCTCGACGAGCAGACGG	NEURL1	60	75	18	143	173	65
CATCGACGCCACCACTATCG	PCGF2	58	47	35	111	70	134
CATCGTAAACAAGTCCAAGG	FBXO8	92	65	49	52	36	78
CATCTACTGTCTCACGTGTG	TRIM63	45	162	100	74	136	136
CATCTAGGAGCATCTACCCA	ATG10	40	50	89	18	86	29
CATCTATACTGCTGAAATCG	KLHL3	132	132	96	138	96	113
CATCTATCAACAGAAGATCA	OTUB1	41	91	75	182	80	102
CATCTATCGACTACCTACGC	DCAF12	66	36	48	46	76	39
CATCTCATGTGCCAAGAAAG	IRAK4	24	67	117	180	99	72
CATCTCGAAGCATTCCAGCG	ZBTB16	80	75	3	40	51	28
CATCTTACCTGATGTAAACA	RNF185	58	94	99	73	93	158
CATCTTGGTCAGGAACCGAA	CDC34	44	33	28	70	61	52
CATGAGCGACGGATCGTGCG	NEURL1B	18	44	7	65	40	51
CATGCCTTGTTGGAATCGGT	AREL1	110	46	98	51	123	67
CATGGGTTCAACATGCCAAG	BIRC3	73	17	68	89	59	53
CATGGTCATCAGATGCACTT	RBBP7	84	100	163	191	31	73
CATGGTCGTCCACTTCCACG	KLHL42	15	65	34	38	96	94
CATGGTGTCCTGTCCCGTGA	KCTD13	21	24	71	44	30	43
CATGGTGTGTGGGATACAAG	TRIML2	18	42	24	54	112	21
CATGTACAGTCAGATCAACG	TRIM25	166	134	47	29	205	31
CATGTATCTTCATGAATTGG	CNOT4	82	104	18	184	26	66
CATGTGAGGTTTACTTCCCG	RAG1	73	94	101	153	79	107
CATGTGGCCGTTGCCCACAG	KLHL29	24	29	29	107	70	55
CATGTTACGAACCAACTGGA	FBXW8	23	27	61	64	64	92
CATGTTGTGTAAACTGGCGT	TLE1	61	51	11	38	47	25
CATTAAGCACCTGCGCTCAG	RNF41	28	94	49	59	111	35
CATTAATTACGTGCAAACGG	KLHL13	54	50	46	75	82	99
CATTAGGGTCCACTCGATTG	DDB1	24	32	21	48	7	53
CATTCAGAAAGGGCTCGTAA	UBE3C	71	54	74	78	113	36
CATTCAGGGACGGTTAAAGA	RNF146	79	60	147	167	72	28
CATTCCAGGCAGAATCACCC	UBA3	16	103	28	37	18	62
CATTGGCCAAAGCTACCTCG	USP32P3	84	72	60	198	90	56
CATTGGCCGCTACACGCTGT	USP2	61	62	59	81	55	52
CATTGGGATTTATATCAGTG	PDZRN3	16	50	25	68	13	101
CATTGGGCAGCATTAATCAG	RNF180	84	17	68	74	34	35
CATTGTAATATTAACAGTCA	UBE2E1	46	83	100	128	124	44
CATTGTCGATATGTGCGTGG	DDB1	119	120	47	127	96	160
CATTTAACCCGTTCACTTGA	BIRC8	96	113	119	130	79	72
CATTTATTGATAGAGAATGG	HLTF	25	87	96	29	14	53
CATTTGCGAGTAAGTCCAAA	TRIM37	34	65	65	74	33	62
CCAAAATAGTGCTCATTGAC	USP12	38	48	95	102	14	108
CCAAACATTCCGCATAAACG	TRIM22	106	53	102	51	149	87
CCAAACCAGGTCAATTCCCT	F9	61	66	37	124	98	114
CCAAAGAGTATTGTCGAGAG	VPS18	24	84	129	41	79	57
CCAAAGTCACTATTTAAGCA	FBXO30	112	17	125	180	150	116
CCAACAAGAACAATATCCGC	COPS5	21	28	79	49	26	63
CCAACAGTCGGAAATTGCGA	UBE2V1	50	89	33	58	51	61
CCAAGACGTGGCCCGCATGG	OTUD6A	91	37	64	130	39	23
CCAAGTCTAGCTCCTCAAGG	TRIM27	57	106	55	109	101	73
CCAAGTTACTTAGGCCACAG	USP15	63	30	60	67	58	76
CCAATATCGTGTGTGCCAGG	RHOBTB2	118	62	81	83	97	145
CCAATTTCTACCATTATCCG	MSL2	103	72	45	37	107	81
CCACAAATTGCTTATGAACG	WWP1	47	65	69	67	112	88
CCACACAGGCTATCTGAACA	RACK1	38	9	8	34	38	28
CCACACGTTCCTCACAGAGG	TRIM5	27	32	35	65	82	39
CCACACGTTTACATTTCGTG	ZSWIM2	39	17	104	121	17	28
CCACAGATGATGTCCAACCT	NOSIP	61	80	80	77	130	121
CCACATAAAAGACCCGCCCG	HECW1	48	29	4	3	6	28
CCACATCACAGCCTATCCCC	RNF166	20	24	43	49	26	51
CCACATCCATTAGGCCAAAG	KLHL32	22	59	9	90	43	44
CCACCACCTGCCAGCACATG	TRIM73	56	73	73	127	86	112
CCACCGAAGAACTTCAGCCG	RNF130	48	45	49	79	113	42
CCACCGAGGCCTGCGCAAGG	RPL3	6	38	5	15	39	12
CCACCTCGCAGAGCTACACG	ANAPC5	5	5	2	11	5	12
CCACCTGAAACTTGTCCTCG	AIRE	50	90	19	135	74	40
CCACTCTTACCTGTTCATAG	SMU1	64	65	9	20	13	31
CCACTGAACTAAGGCGGGAA	KLHL12	23	64	38	16	18	15
CCACTGCCGAGTGAGAACTG	UBE3D	45	19	32	11	46	4
CCACTTGTTAACAGAGACCG	TNFAIP3	71	40	22	45	39	24
CCAGAAACAGAACTTCTCAT	ZC3HC1	29	65	2	89	34	19
CCAGAAAGTAGTGCTAGCCG	TRIM71	19	47	7	69	62	40
CCAGACCTAAAGTAACGTCG	STAMBPL1	24	38	46	40	21	31
CCAGAGCGGAAGTACCGACG	STAMBP	37	19	72	2	11	16
CCAGAGTACAGAAGATGCAT	RNF144A	28	58	19	93	6	34
CCAGATAGATACCACTCCAC	RBBP5	9	22	31	64	25	29
CCAGATATCGGGCCATACGG	FBXO31	65	150	63	130	51	65
CCAGCAATGCCACATAACCT	FBXO45	108	100	132	243	79	128
CCAGCACCGAGTAGCACACG	RBCK1	57	54	50	94	83	120
CCAGCAGAAGTCCGTCACCG	RNF152	20	55	38	119	50	55
CCAGCAGTTCCATTGCCACA	KLHL14	104	23	141	123	55	52
CCAGCATGAGACACACGTTG	FBXL7	30	75	48	85	45	90
CCAGCCAACAGGAAGACCAC	TAF1D	84	86	144	68	219	80
CCAGCGGGTGAAGTACACCA	TRIM28	87	45	21	32	38	53
CCAGCTTCCAACTGACGATG	UBE2Q2	56	59	116	108	126	99
CCAGGATCTGCCCATCCACG	BIRC7	20	35	10	25	28	20
CCAGGCACAGGGGATCCATG	USP41	25	34	51	54	98	68
CCAGGCCTGTCTACAACGCT	MARCH5	9	43	4	55	22	33
CCAGTACACACCCACCATCG	RASD2	45	89	73	152	142	54
CCAGTCCCGAGGTTTGGACC	PCGF1	35	53	16	149	74	37
CCAGTCGAGCCATATCCCTG	FUS	103	73	72	87	15	90
CCAGTGATACACCGTTCCTG	RNF123	81	36	113	66	97	79
CCAGTGTCGTTGCAACCCCG	USP10	126	81	49	165	121	37
CCATAAATGAGAGTCTGCAA	USP47	66	85	113	82	76	105
CCATAATAGTGGCTTGCCAG	UBE2D1	59	141	32	131	48	51
CCATAATATCTATATTACGG	AMBRA1	83	108	33	96	110	99
CCATACCCTCGAAAGACCAG	RAB40A	31	19	12	153	76	33
CCATACCCTCTTCGACTACG	UHRF1	38	65	50	72	16	58
CCATACTCCCAGAAACGCCA	RNF4	30	38	62	48	22	73
CCATATTCGGAGTTGAGGCA	FBXO40	158	104	64	119	73	144
CCATCATGACTCTATGCACA	KLHL13	144	161	162	109	143	264
CCATCATGGACTAGGCTCTG	RNF34	93	42	180	119	290	63
CCATCCCAGCCTACCCTACG	ZNRF3	127	99	90	176	165	119
CCATGATGCAGCTTACGTCG	ASB1	34	59	85	121	75	26
CCATGGGATACATCAAAACG	OTUD5	39	94	73	19	63	25
CCATGGTGCCTGACTAACAG	TOPORS	59	80	43	44	25	37
CCATGTATCAAGCATAAGCT	CUL5	164	145	221	183	185	92
CCCAACACCTACTACGAGGG	CDC34	40	145	30	57	41	125
CCCAACCTCAATTCCCAAGG	KCTD11	65	76	36	195	62	62
CCCACATGTGAACCGGACCA	RNF26	50	90	91	99	101	81
CCCACATTTGAACTGCACAG	BCL6B	62	109	148	148	106	117
CCCACGACGCCAGAATGAAG	USP8	39	45	12	33	22	48
CCCACGAGGCACGTCTACAC	TLE3	107	161	134	59	189	101
CCCAGAATAAGAATGCACCG	BACH2	54	95	66	68	124	49
CCCAGAGATAGAGCTGTACG	KLHL15	33	46	69	170	72	63
CCCAGAGCTATGACGATGAG	ASB15	74	48	86	91	119	135
CCCAGCGTACCTGTACCCCC	FBXO7	32	76	30	50	52	65
CCCATGCCGCAAGAGAACGT	ASB6	12	22	18	51	16	15
CCCATTCCTTAACTCCACGG	USP3	71	53	22	58	45	40
CCCCAAATAATGGGCTACTG	RNF139	75	107	63	73	46	117
CCCCAAGTTCCCTCCATGCG	HOXB4	28	81	28	50	32	67
CCCCACCGTTCAATGCTGCG	MARCH6	38	15	66	35	87	23
CCCCATGGATACTCACGGGT	UBE2L6	55	29	63	45	10	64
CCCCCACTAGTATCCCCATG	RNF25	79	174	29	109	150	72
CCCCCATGACTGCCACACAA	KLHL32	38	70	63	63	51	124
CCCCGCCGCCGAATCCCTGG	USP42	25	53	80	91	105	64
CCCCGCTCACCGTTCCCGAG	AIRE	69	78	63	110	42	117
CCCCGGGAAATCTCACAGAG	IRAK1	47	64	72	87	98	36
CCCGGCACATCAGCACCATG	RNF217	35	109	111	112	63	127
CCCGGCACCATGTGACATTG	RLIM	44	32	71	95	62	63
CCCGGGGGTCCCGAAGCGAG	BCL6B	48	74	57	55	11	23
CCCGTATGGCTCAACTTCGA	VHL	97	85	39	100	117	36
CCCTCCCCTACCTGATATGG	RNF11	23	87	45	193	56	84
CCCTGAAACTCAATCAGTGG	KLHL38	22	65	57	79	41	25
CCCTGCATTGTAAACTACAG	KLHL12	62	104	103	93	23	112
CCCTGGCACAGGGACCACGA	TRAF7	56	93	11	57	39	56
CCCTTGACTAGACTGCAGCG	RNF2	59	21	58	102	46	40
CCGAACTGAGCACCCCCGAC	TRIM2	7	58	7	63	53	29
CCGAGGTCCTTACCCGAGCG	ASB18	23	112	41	16	53	58
CCGATGGGTGCCGACATTCG	TRIM4	40	55	138	116	40	56
CCGCAGCAGCCGGGCCAATG	FBXL15	122	87	171	114	165	61
CCGCCATAACAAGGACCGAA	RPL18	75	103	91	62	132	52
CCGCCTACCACAAGTCGGTG	FBXL14	78	59	81	53	73	81
CCGCCTCACTGGCACGACAG	ZNRF3	42	43	81	77	81	23
CCGCTCAGACCAGCCCACGG	FZR1	92	78	20	5	7	36
CCGCTTCCACGAGATGCACG	TRAF7	30	115	131	117	50	109
CCGGCCTGGAGACATAATCG	PDLIM2	27	28	15	45	33	39
CCGGTCCCTCCGATTAACGT	ASB6	24	83	74	140	143	45
CCGGTGCTGAAGACTAACGC	UFC1	37	46	48	11	4	6
CCGTGCTTCTCTACGCCATG	FBXO18	149	130	76	99	160	114
CCGTGTCATTGCCCACACCC	RPL3	6	18	7	27	13	9
CCTAATGTGCATCTAAGCTG	USPL1	53	38	79	77	125	51
CCTACACATGACTATCAGAA	RNF167	145	162	92	99	178	119
CCTACCGTGTGACCGAGACA	FBXL12	18	81	46	84	36	35
CCTACCTGATGACACGAGTG	WDR59	12	157	66	235	84	194
CCTATCTGATGACAGACATG	USP50	63	51	54	109	106	72
CCTCAAAGAAGGTCACACCC	RAB40A	49	79	69	114	75	70
CCTCAAAGGGGGAATCCTGA	UBE2N	29	21	5	9	33	15
CCTCAACCACGAAGGGACGT	AMFR	54	100	47	50	138	81
CCTCAAGAAGTGGAACGCGG	RNF7	48	84	91	64	62	56
CCTCACAAGAAGAGCATGCT	JOSD1	89	105	62	96	73	105
CCTCACCGACGCGTGCCGTG	FZR1	64	42	47	53	120	69
CCTCACTCCCCACCTTCATG	TRIM73	23	60	66	53	96	61
CCTCAGAGACCACCTCGACA	TRIM25	63	176	114	71	110	193
CCTCATTCGACCAGTTCCGG	RPL37	17	17	16	53	17	11
CCTCCAGACACACCATATGA	UBE2K	16	9	65	44	37	25
CCTCCAGAGTGAGAACCCCT	SYVN1	22	8	31	66	78	20
CCTCCATTGGCACAACACTG	TRIM68	37	99	56	72	60	73
CCTCCCGAATTGAACCCATG	KBTBD6	35	86	43	70	46	99
CCTCCGACTACATTATTCCG	SH3RF3	53	57	14	27	49	79
CCTCCTCACTCCTTAGTCCA	COPS5	33	99	63	140	35	64
CCTCCTGTCCCACCACACGG	JOSD2	70	88	179	80	81	82
CCTCGCTGTACACACAGACA	PWP1	23	67	50	54	15	34
CCTCGTTCCAGTCGACATGG	USP17L26	93	24	65	42	17	81
CCTCTAGCAACTGAGCGAGG	USP19	67	22	132	66	67	40
CCTCTGCGCCAGGTACACGA	FBXL15	34	68	47	23	40	66
CCTCTGGATCACCCTCTGAA	BCL6B	124	39	71	117	73	56
CCTCTTACCACAATAGCATG	WDR26	32	27	36	41	9	28
CCTGAAAAGACATGTGCGAG	USP13	45	67	11	56	118	54
CCTGAACCTGAACAAGACAA	ANAPC13	26	31	110	52	79	66
CCTGACCCAAGTATGATCCG	EP300	50	35	21	68	63	39
CCTGAGGAGTTTCCGAAGTG	RFPL4A	36	85	75	59	14	94
CCTGAGGCCCAATAAACACC	MAP3K1	92	88	30	118	108	112
CCTGATAGCGCATATCAAGG	UBE2D1	72	33	17	42	171	32
CCTGCAGAATGGGCACTCGA	NHLRC1	20	34	80	87	52	13
CCTGCAGCATCTAGTCCAAG	ANAPC4	13	97	40	105	27	41
CCTGCCATCATTCAAACCAG	OTUD5	48	33	52	71	40	46
CCTGCGCACTCAAGTTCTGG	TRAF3IP2	46	85	39	46	10	49
CCTGCGGAGGAACAACCGTG	TULP4	82	119	72	108	30	104
CCTGGACGGAGCATGCCAAG	BIRC7	56	54	171	132	70	28
CCTGGATGCCATCATCACAC	RNF126	6	32	2	41	57	17
CCTGGCCTACGATTCTTGAG	BACH1	52	74	71	69	26	36
CCTGGCGCGACATAGTGGAC	FBXO17	19	66	6	81	90	19
CCTGGTCATAACCATCATGG	RNF182	28	28	59	42	30	66
CCTGTACCCGAATAACCATG	ARIH2	36	53	88	49	48	89
CCTGTCGAAAGCTCTTCCAA	CBL	21	34	26	33	14	43
CCTGTCGGCCGACCGCAAAG	NEURL1B	42	34	49	65	75	42
CCTGTGAAATCCCAAGTACA	UBE4A	84	74	114	100	101	60
CCTGTGACTATATCTAGACA	KBTBD8	80	122	95	113	142	90
CCTGTTGAAGGCGTGATGAG	WDR61	7	28	2	23	4	14
CCTTATAATGCAGTCCCGTG	ZMIZ2	71	81	58	75	136	99
CCTTCACAGACACTTCAACG	UBE3B	87	68	35	118	100	72
CCTTCAGTCGCATTAACTGA	RNF34	43	26	88	29	41	31
CCTTCATATACAGAACCCGG	UBE2E3	12	13	33	41	8	34
CCTTCATCCGTGATACGCTG	FBXL2	67	126	88	89	98	67
CCTTCCCGCAGAGGCACATG	TRIM27	145	143	80	43	74	90
CCTTCTCTAGTCGTGCATTG	MKRN1	179	81	97	90	108	100
CCTTCTGCGTAACCCGTGTG	FBXO2	48	69	63	115	81	86
CCTTCTGGATTATGGCGCAG	ASB8	35	52	16	64	22	35
CCTTGCAAGATATAACACGT	CBX4	45	58	77	49	82	42
CCTTGCACCTCGTTCCGTAG	PCGF1	28	9	45	20	41	41
CCTTGCCAAATAACCGTGAA	USP16	95	24	58	93	134	28
CCTTGTGTAAACTGGTTGGG	MID1	38	63	42	82	41	72
CCTTTCGCACAGATGTGCCA	VCPIP1	52	33	30	96	35	59
CCTTTCTTGAGCACGTACGA	USP20	63	57	30	66	100	48
CGAAAAAGCAGTTCCGCTGG	SOCS1	46	91	26	127	42	85
CGAAACGAAACAATTTCGCG	RANBP2	10	4	NA	4	2	5
CGAACTGAAGCGCATCGTCG	ELOB	90	12	77	54	167	72
CGAAGACTTATATCATCCCG	VPS41	6	7	17	30	6	14
CGAAGGTGCAGTCGTAGCGG	ZNRF4	15	53	70	44	54	27
CGAATAAGGTTGCGTCCGAT	FBXO27	70	77	91	58	145	37
CGAATTGAGCAGTGTACACG	CBLL1	24	82	13	105	27	55
CGACATAAAGCACGTATCCG	UFL1	28	86	171	59	9	32
CGACGCCAACAAGACCAACA	ASB2	26	110	49	65	63	94
CGACGTGGCCGATACACCCG	IRF2BPL	37	85	98	58	48	62
CGACTTAGATAAATATGATG	PWP1	23	77	61	144	36	35
CGAGACAGAATAGGAACCGG	SMURF1	13	23	64	5	62	14
CGAGATAGAAGCCCACCGTG	KLHL3	55	60	58	87	12	125
CGAGATGAATCCCTCATACA	FANCL	32	44	78	57	46	60
CGAGGAGGAGTACTACGGGT	MARCH9	8	23	24	27	41	40
CGAGGCAGCGCACATTCACA	RNF10	130	46	69	49	63	90
CGAGGGCGATCTATACAACT	CDC34	49	60	77	62	55	37
CGAGTCCCGAAATCGCATCC	NACC1	58	47	75	136	58	32
CGAGTCCGACCTCTACAACT	UBE2R2	65	101	111	204	147	106
CGATCACAGAGTTTCAAAGG	UBE2Q1	15	29	32	42	29	7
CGATGATGTAGGGCGCGAGA	DTX4	76	81	71	58	45	118
CGATGCCCACATCCGAAAGG	FBXL14	63	128	76	111	75	96
CGATTGCTACCTGATCCCAT	FBXO22	76	104	79	131	159	137
CGCACCAGCACAGAAAGTCG	DCAF8	66	38	79	69	51	55
CGCACGCCCGACAGAAGCGG	RNF187	41	34	104	69	88	164
CGCAGGGCCTACCTGCCGAG	DCAF15	80	90	102	35	39	120
CGCATGCATGCCAAGCACCG	RNF121	96	152	93	64	61	72
CGCCACTGCACACGAAACGG	TRIM3	184	88	111	101	79	50
CGCCAGGTTACTCAACACGA	FBXO22	31	48	27	75	41	36
CGCCATCCGCAAGACCAAAG	OTUB2	44	34	65	120	100	79
CGCCATTGCCAGCTCGACGT	TRIM46	61	51	31	99	132	62
CGCCCACACTGTTGGCACGT	RHOBTB1	31	38	124	49	10	48
CGCCCTACCTGGGCCGTGAG	UCHL1	86	51	120	41	96	104
CGCCGCATCCACAGCTACCG	VHL	10	25	45	29	41	48
CGCCGGCCAGTGGCGCTTCG	UCHL1	55	59	20	97	64	37
CGCCGTTGTCGGCCCTACGG	FBXL19	26	75	101	39	11	21
CGCCTACCAGTGCATCCGAG	TLE2	88	15	89	4	106	16
CGCCTAGATTGAGTCCCATG	DCAF11	62	31	88	90	23	66
CGCCTCATACCAGCCCGACG	RBCK1	67	83	139	110	78	31
CGCGCGGGTAGTCACCTGAG	RWDD3	20	30	21	35	17	28
CGCGTACAGGCGCTGCACAT	KBTBD7	111	69	119	97	88	104
CGGAACCAATCATTGCACAG	TRIM69	62	13	58	40	39	34
CGGACTCTGAAGATAGCCTG	NLE1	6	43	10	40	8	25
CGGAGATGAAGCGGTCGCTA	UBE2QL1	52	133	11	105	105	110
CGGATTTCCACCCGGACACG	UBE2J2	87	65	86	112	79	23
CGGCCATCTTAGCAAGCGGG	TRIM11	23	38	60	114	63	62
CGGCGCAGGCTACAACAGTG	OTUD5	55	85	22	78	55	40
CGGCGGTTGATGTATAGGCG	HECTD3	58	76	40	109	27	36
CGGCGTCGAAGGCGAAAACG	IRF2BPL	56	74	51	89	27	51
CGGCGTGCGAACGGAATGTG	SOCS1	77	115	83	47	52	148
CGGCTCAGCTCCTTTACGGG	UBE2C	44	79	111	40	64	57
CGGGATTGTCACCCTACGAA	WDR76	24	15	51	12	52	31
CGGGCCAGTGAGAAGCACCG	TLE3	41	38	11	46	6	35
CGGGGGCGCAGTATCGACGC	TRIM33	9	27	3	11	11	19
CGGGGTCACAATTAACCCGG	SH3RF1	38	33	64	41	61	34
CGGGTCGTAACGGTGCACTT	KLHL34	28	49	40	37	34	39
CGGTCAATGTATTCAACTCG	BTBD1	60	37	31	53	23	45
CGGTCAGGACATTGGAACGA	CBX4	18	33	14	47	28	47
CGGTCTGGAGACAACACCAG	MED8	41	44	30	70	30	84
CGGTGAAGGACTGAATCGAG	MUL1	62	41	85	57	38	22
CGGTTGGGGCGAAAGCCCGA	TRIM58	28	33	12	47	116	81
CGTAATCGCGATCACCTGTG	MARCH1	82	62	108	166	111	59
CGTAGCTCGACGCTTACTCT	UBE2V1	108	83	109	75	142	51
CGTAGGGTCCGAGACCCATG	MYSM1	39	77	11	63	12	27
CGTCGCTGGTGGAAGCACGG	RHOBTB2	27	11	5	48	19	54
CGTGAGTGTGCAGTGCCCAG	TRIM17	30	46	50	100	149	107
CGTGCCACGTGCCGCCGTCG	KBTBD13	38	63	38	72	70	66
CGTGCTCAATGATAACCCAG	USP49	23	8	5	16	78	27
CGTGGGGGTAGATCCCGCCG	SH3RF3	16	44	41	76	89	81
CGTGGTAAACATCGAGTACG	RNF149	40	32	11	86	81	103
CGTTTGTCATCAGAATCAGA	RPL7	76	81	32	107	54	40
CTAAAGATGTAATATTCAAG	PIAS2	162	24	53	155	76	87
CTAAAGTAAAGAAAGCTCCG	UHRF2	22	26	45	60	67	78
CTAACACACAACGATGACAC	KBTBD3	57	13	45	57	56	41
CTAACATCAAGCGTGCAATG	ASB7	92	86	69	137	202	115
CTAATCATGTTTATGAGCGG	PRPF19	21	26	10	31	3	27
CTAATCCTGATACCTAACCA	BACH1	60	114	65	97	58	115
CTACAAAGACCACGTCACTG	ABTB1	37	40	73	75	35	37
CTACACTTGGAACTTCAGGG	USP3	76	69	59	90	71	65
CTACAGAATTCAGTTTGGCA	UBE2U	44	98	63	32	82	54
CTACATTTATGTGTGACAAG	NFX1	79	120	122	84	70	153
CTACCTACTTTGAACATGCG	USP4	22	67	15	76	70	76
CTACGTAAATAACACAACTG	IRAK4	79	41	33	124	112	99
CTACTCCAAAAATGCCACAG	PEX2	27	58	78	69	68	11
CTACTGTACAGCAAACAGAC	KLHL38	49	66	57	20	36	32
CTAGAACCTGATCTTGCACG	RNF31	69	95	95	37	90	61
CTAGAAGTAATGTTACAGTG	RNF6	27	54	45	70	47	68
CTAGATCAACCACTACCCAC	UBE2Q2	62	62	74	121	37	161
CTAGATTGATGTCATGTATG	BMI1	122	76	117	109	200	81
CTAGCAGGCTCCACTAACTG	SPSB3	153	91	126	131	145	100
CTATAGTAGTGAATGGCCAT	FEM1B	50	121	95	72	54	101
CTATCAACTGTGATTCGTGA	LTN1	58	83	135	66	121	96
CTATCCGTTTAAACCCCCTA	UBE2E2	75	74	38	100	43	48
CTATCTTGTCAAGATATGAG	CBL	65	55	54	28	38	82
CTATGACCTCGACTACGACT	MYC	23	54	7	28	7	32
CTATGATATTGCATTTAGCC	DCAF7	107	87	117	117	120	160
CTCAACAGTGCTCTACAGGT	STC1	27	47	78	12	45	13
CTCACCAGATTCCCGAAGGT	CISH	45	37	53	91	135	46
CTCACCCTTTAACTCATCAG	USP20	14	25	54	46	36	44
CTCACCTGCAATTAGGTGGA	UBE2E1	69	49	60	114	66	97
CTCACGCATCGCCATCAACG	KLHL25	56	19	65	64	160	103
CTCACGTGACAACAGGATCG	NOSIP	30	8	28	35	76	18
CTCACGTTTCGCATCGACCG	RNF130	27	44	35	74	53	31
CTCAGAGGTAACCTCTACAT	MDM4	82	77	32	146	156	51
CTCAGCGTGCCCATCCCGGG	TRIM33	44	57	16	69	28	48
CTCAGGCGTGAGGTATTCGG	SART1	69	47	48	21	69	86
CTCATCGGCCAATCAGAGCA	WDR5B	65	94	49	115	88	65
CTCCACTGACTTCACGCAAG	ZMIZ2	86	72	73	90	51	55
CTCCAGACAGCTCTTATGCA	MARCH2	80	102	51	46	75	84
CTCCAGATAGTCACAGACGC	DTX2	61	48	32	125	71	89
CTCCAGTGAGATACTCCACG	USP32P3	48	24	18	24	36	31
CTCCCCTCACTAAAGGATGG	OTUD7B	111	86	68	42	96	38
CTCCGCCGCACTACTCGGGG	OTUD1	37	67	50	48	107	40
CTCCTGGTAACCATTGCCAT	ZNRF1	125	55	78	101	85	88
CTCGAGTCCATCTTCCACCG	UBE2Q1	20	43	32	74	5	26
CTCGGCCAGTAACAAAAGTG	CUL9	80	66	66	143	134	99
CTCTAAAGCACATCTCCCGA	FBXL14	61	107	103	57	182	41
CTCTAATTTAAATAGCATGG	TRIM37	46	49	34	13	40	21
CTCTACAACTTCGACCTACG	SH3RF2	88	64	61	134	208	82
CTCTAGTTGAAGTCACCCTG	MAGEA6	74	110	118	142	59	42
CTCTCAATGTCACATCACAG	KLHL12	36	42	99	129	74	79
CTCTCCATCGAATTCTACGA	PCGF2	26	12	28	5	20	6
CTCTCGCTAGAGTTCCCCAG	UBE2C	43	30	2	5	15	19
CTCTGCAAAATGTGTTGTTG	RNF115	52	52	65	93	76	121
CTCTGCCCATTCAAAGACTC	TRAF4	37	55	51	27	24	28
CTCTGGACACCTACGGACGG	GRWD1	104	80	100	94	125	38
CTCTGTGGGTCATCTACAGG	UBE2R2	68	111	184	99	120	26
CTCTTCAGTAGAGTTCGAGG	CUL4B	52	80	93	107	57	86
CTCTTCCTATTCCTACGCGG	BACH2	6	11	6	5	18	26
CTCTTCGCCAAGGTCAACGC	NEURL3	13	64	17	104	47	14
CTGAAAACAACATCATGCAG	UBE2B	103	126	45	61	113	54
CTGAACAAAATCCTCCAAGG	E4F1	17	8	8	56	6	25
CTGAACACCACCAACGCCTG	DTX2	88	45	75	154	109	74
CTGAACTATAGTAACTGTCT	RCBTB1	117	128	69	162	260	142
CTGAAGAAAAGCCCTCGCCG	PPM1D	42	49	88	74	77	40
CTGAATGAGGGACTTCACGT	CUL7	30	81	98	26	90	66
CTGAATGCAAGAAGACAACG	TRIM51	40	54	31	34	33	56
CTGACACAAGCATTAAACAG	ASB9	51	59	39	58	61	37
CTGACACGGAGTGAGGTCGT	MPND	108	59	53	140	181	30
CTGACAGTGGATCGAGCGGG	ANAPC2	34	64	81	42	7	52
CTGACATCAAGCTGACCGTG	TRIM50	9	56	77	77	34	123
CTGACTGTGTTCTTAGCTCA	CRBN	129	177	123	287	107	281
CTGAGAACTCCAGTGCAGGG	RNF185	85	95	140	154	101	91
CTGAGACAGTATGCCGTGGA	SKP2	30	68	9	53	21	73
CTGAGACCCGACATCACTGG	USP2	71	61	28	63	72	36
CTGAGGAAACTGCCTCCATG	WDR12	11	75	27	96	10	72
CTGAGGACCTACTTTCAGTG	TRAIP	20	43	34	72	155	16
CTGATGCGTATAAAACCCTA	TTC3	24	41	26	36	27	39
CTGATGTGGAGACTAAACGG	HERC5	64	47	81	93	88	16
CTGCAACAAGTAGACAGTTG	ASB15	101	132	67	65	38	171
CTGCAACAGCTGATCGAGAG	ASB13	56	72	153	77	107	160
CTGCAAGGTGGGCATTACAC	USP43	81	83	87	59	77	38
CTGCAAGTATGAGTTCATCA	MARCH8	56	84	91	133	104	105
CTGCACTGAAATCACGCCTG	ASB18	51	54	20	59	68	31
CTGCAGCAAGCATTGAAGAG	ASB11	40	101	52	116	38	51
CTGCAGCCTGCGCGACCATG	RNF186	57	105	102	127	100	78
CTGCAGTTTACGGGTAGCAA	MYLIP	35	70	53	56	73	45
CTGCCACCGAGCTGACCGAG	ZNRF1	46	46	83	45	98	90
CTGCCACGGCGGCCCCGTAA	RNF208	53	61	91	56	55	90
CTGCCCGATCTGGTCAACCT	NEURL2	134	70	39	54	238	79
CTGCCGATGAGATCTGCAAG	JOSD2	9	80	27	76	117	84
CTGCCGTCTACCCGACTCTG	PDLIM2	48	83	61	76	97	109
CTGCCGTTCGTGGTACACGG	JOSD2	35	136	85	150	78	117
CTGCCTCAAGTGCTCCCACG	USP49	69	86	82	39	126	75
CTGCCTCAATTACGAAACGT	UBR4	70	115	63	61	62	41
CTGCGGGGAGGACTCCGTCG	MYC	5	34	5	17	6	15
CTGCTCCCACTGGTTGACGC	TRIM47	6	10	12	36	16	15
CTGCTGCACTAGTAATCGTG	TRIM24	93	74	67	36	183	67
CTGCTGTACCCCATCGTCCG	USP35	106	109	52	108	101	164
CTGCTGTGATCCATACTCGG	KBTBD6	99	119	85	164	132	130
CTGGAAGACACTCTGCAATG	TRIM63	44	70	38	112	123	116
CTGGAGCATTACAGAGACAT	USP13	122	57	117	18	73	54
CTGGATTTCCAGGTTACAAG	UBE2B	99	110	56	81	125	81
CTGGCATAAGCGGTACAGGA	KCTD5	11	33	6	25	6	46
CTGGCCAACTTCAAACCCCG	GAN	47	45	55	42	86	65
CTGGCCACAGGAACTCATGT	WDR61	41	27	39	60	82	61
CTGGGGCTTCCGTATCACAG	PDLIM2	16	83	19	42	12	30
CTGGTCCACAGGTACCAAAC	RNF144B	66	84	30	51	145	75
CTGGTCCAGCGCCTACACCG	UBE2QL1	70	51	10	28	103	83
CTGGTCTCTGACATACGAAG	ASB10	33	52	10	74	32	99
CTGGTGGCGCAACATCTGGG	MARCH4	59	82	91	71	128	63
CTGTAATAAGTGGCATCACG	EP300	34	34	49	72	143	60
CTGTAGTATTCACGTAACTG	USP32	17	42	44	84	30	53
CTGTCAGTGAAAACCACTCG	CISH	96	121	120	136	144	125
CTGTCATCCATATTTCCAGA	ATXN3	138	89	60	116	92	71
CTGTCCATCAAGACTAGCAG	BAP1	45	53	13	65	32	102
CTGTCTGGCAGAACTGAACG	IRF2BP1	30	55	91	103	42	24
CTGTGAGCAGGACCCGCCAA	MID2	57	15	31	58	24	27
CTGTGGAACTTGCAAATCGA	TAF1D	107	31	41	34	97	19
CTGTGTCGCACAGGACAAGA	TNFAIP1	82	94	73	27	114	140
CTGTTACAATATCTCCAACG	FBXL7	9	21	38	70	11	47
CTGTTATTACCGCTCAGGAA	CDC27	10	22	31	57	25	14
CTGTTGCCTTCATAGATAAG	UBE2N	83	48	63	21	108	54
CTTAAAAAAGCCTATATCTG	FBXO4	52	76	64	60	31	58
CTTAAAGAGAATTGTAATGG	PEX12	67	58	67	58	45	53
CTTACCACAGAAACAAGTGT	NFX1	17	60	7	22	30	94
CTTACCTGCAGAAGATGACC	TRIM31	9	43	31	64	66	67
CTTACTTCGGATATGGGACT	AHR	80	53	117	153	61	78
CTTAGCCCACTGATGAACGA	CREBBP	296	307	147	86	169	274
CTTCAACACCTGGATACACC	KLHL31	23	95	55	91	92	39
CTTCAACCTGCCCTGAACCG	KLHL4	67	48	96	40	86	70
CTTCAATCTCTTCAGCACAG	IFNA10	59	26	48	60	84	73
CTTCACTGGATGATCCATCG	PDZRN3	51	100	113	146	65	55
CTTCATAGGAGAATCCGGTG	CCNF	79	53	34	41	111	54
CTTCATCCGGATCATATACA	USP41	85	89	76	86	134	83
CTTCATCTCTTGGATCAAAG	CBLB	50	76	86	124	75	70
CTTCCACCGCATCAACGACT	NEURL1	75	92	101	138	89	91
CTTCCCAAAGCTTAACCCTG	ATG16L1	49	50	88	94	50	77
CTTCCCAGGCAGTACCACTG	TRIM28	23	26	3	57	6	91
CTTCCCTGGAAACCTCAATG	SMURF2	43	65	67	139	89	77
CTTCGAATCGAATACCAAGA	SOCS2	32	46	119	160	40	24
CTTCGAATGACAGTAAGACA	AURKA	NA	1	NA	3	1	10
CTTCGGGGAGACAACGACGG	MYC	18	13	5	16	6	25
CTTCGTATACTTGATTGGAG	KLHL22	14	36	9	65	23	34
CTTCTCCTCGCAAGACGACG	HECW1	39	83	56	57	35	70
CTTCTGTAAGGAGAAGACCG	MARCH4	72	58	27	86	60	53
CTTGACTCACAAAGTCCACA	SYVN1	62	24	39	25	43	22
CTTGACTCAGGAGGCCAACG	TRIM58	36	95	32	68	88	106
CTTGCACTTATTGAACGGGG	RNF133	27	90	89	44	70	89
CTTGCCCTAAAGTAAAGTAC	ATG10	35	40	23	80	54	41
CTTGCCGCAGATTATCAGAG	TRIM27	142	34	74	105	135	111
CTTGCCTCGAAACAAATCTA	SMU1	2	8	4	27	32	18
CTTGCGTTGTGAGATCCCAG	RACK1	10	16	29	5	1	41
CTTGGCGTCCGTGAAGATGG	ELOB	58	60	94	82	80	16
CTTGGCTGGACCCATAAGGT	USP47	20	27	36	63	15	32
CTTGGGTCCGAGGCAAACTG	FBXO24	96	90	54	106	100	138
CTTGGTCAAGCGTCCGACTG	KDM2B	42	89	35	82	104	98
CTTGTATCGACATACACACT	POC1B	110	128	39	69	81	149
CTTGTCAGAATCAGAAAGTG	DCAF16	30	9	44	31	121	74
CTTGTCCCTAGTTACACAGG	MBD3L1	98	109	207	186	61	148
CTTGTGATGAACTTCTTAGG	USP12	107	64	87	66	96	48
CTTGTGCATAAGCGGCGGGT	RNF19B	66	43	62	31	41	55
CTTGTGGCGCTGAAAACGAA	TNFAIP3	4	25	22	12	81	10
CTTTATACACTGTTAACGTA	CUL1	32	82	15	41	37	41
CTTTCCGCTAAACTGTGGCA	MAP3K1	63	76	74	168	64	79
CTTTCTCCCCACCTCAACCA	RNF133	12	26	21	75	22	24
CTTTGATAACTACATGCAGC	USP46	26	59	71	95	68	63
GAAAAACGAGATGCCCATGG	USP6	23	33	7	27	18	73
GAAAAACTTCCGTAACATCC	UBE2L3	76	73	49	38	30	89
GAAAAATAGATGTGTCGTGG	RPL4	7	15	2	21	1	2
GAAAACAGCATGGACCACTG	USP40	112	105	231	84	133	94
GAAAACTATGCAAATCACGG	USP38	58	16	22	72	73	26
GAAAATGATCCAAGGCGATA	TRIM59	35	51	29	16	55	50
GAAACACAGGACTGTTCTGA	ATG10	25	29	111	104	92	76
GAAACACCGTGACCACGCCA	TRIM21	33	37	162	106	55	67
GAAACCACTGATTGCTTGTG	CUL4A	154	139	107	194	139	162
GAAACTTGCATGACATACTG	MARCH3	35	36	37	49	44	96
GAAAGGACTTGAATGACGCC	RNF187	120	81	93	127	107	130
GAAAGTCCGCTACACGGAGA	USP13	110	60	17	141	74	84
GAAAGTTAAACAACACACCA	UBE3A	20	80	40	30	57	35
GAAATCCGACTTGGGCACCA	BACH1	90	140	136	118	157	87
GAAATGAACATGGACGTCGC	RNF146	25	22	48	63	63	88
GAAATGGGTGCGAACAGACA	KLHL41	8	12	119	59	36	12
GAACAACATTCAGATCACCA	FBXO32	72	53	106	75	32	86
GAACAGAGGACAACGCAACA	SMURF2	55	53	80	72	114	75
GAACATGTAAGGGCCCGACA	PIAS1	28	94	66	59	25	41
GAACATTCGAAAGGACCTGG	CDC26	16	52	8	51	39	16
GAACCCCTGAGCATAGACTG	TRIM6	46	76	38	74	46	112
GAACCCTTGAGTCTAGACTG	TRIM34	30	24	27	75	19	51
GAACCGTCAGACAGTACTAG	BAP1	81	77	203	31	131	73
GAACCTCTGAGCCTAGATTG	TRIM22	114	96	80	168	111	69
GAACCTGGCGGGACACGACG	LNX1	41	59	124	117	24	71
GAACGGCGGGTTGACAACAT	ITCH	71	105	30	116	88	100
GAACGTTATGAATTAAGCCA	FBXL5	14	72	11	139	31	88
GAACTGAAAACATTCATCCA	USP43	52	89	105	83	28	47
GAACTTCACAAAAGACACGG	WDR5	15	68	29	38	61	86
GAAGAAGCTCATCTTAGAGG	TRIM4	40	38	6	42	34	50
GAAGAAGGTTTGGATTACGG	SMURF1	76	86	59	90	70	107
GAAGACGTCGAACTCGAAGA	CBLC	52	49	33	102	82	35
GAAGAGAACATCCAGGACCA	UBAC1	26	53	73	41	60	46
GAAGATAAAGACCCTAGGAG	SART1	55	148	119	82	48	52
GAAGATCTCGATATATGACG	UBR4	31	41	19	88	53	63
GAAGCAACTCACCGAAGATG	OTUD6B	58	54	70	87	104	46
GAAGCACAAAAAGGGACAGT	RPL24	16	56	7	56	55	17
GAAGCACGAGCTCGTCACCA	PIAS4	58	63	86	62	70	47
GAAGCAGCGCTGGTCAAGAG	RNF216	86	92	116	48	73	65
GAAGCAGTGCAAACGCCATG	TRAF6	109	97	93	97	105	95
GAAGCCCATGACGTTAGTGA	JOSD1	31	55	52	157	87	41
GAAGCCCCGGACAGTTAACG	TRIM32	40	60	31	117	27	37
GAAGCCGTGCAACTGAAATG	RFPL4A	117	86	198	145	140	168
GAAGCCTAAAAGTGAATTTG	USP26	27	4	40	40	85	46
GAAGCCTCAAAGAATATCCG	USP38	54	53	56	32	22	6
GAAGCGCGATGACGGCTACG	SART1	27	47	42	30	72	20
GAAGCGCTGGAACAGCATTG	STUB1	190	59	164	98	260	60
GAAGTAACTCAAATTGCTTG	HERC3	99	130	154	158	169	125
GAAGTAATAAGCGAGCGAAG	UBE4A	44	36	60	108	13	51
GAAGTACTAGTCGCTGACCG	TRIM32	76	65	56	49	65	58
GAAGTCAATCATGTTCTCTG	PELI3	74	50	7	91	73	87
GAAGTCACCACTCTCATCTG	USP17L2	112	132	226	231	152	157
GAAGTCCACACTATGTTGCG	ANAPC2	11	80	6	54	10	16
GAAGTCGCTCTCTAAGACAG	SOCS5	21	18	72	31	61	28
GAAGTGCCGAGCATAGCTGA	RMND5B	165	76	101	105	152	93
GAAGTGGAAGCTGAGAACGA	FBXW10	67	21	22	75	37	79
GAAGTGTCAGAACACTCCAC	FBXL5	82	91	175	69	56	65
GAAGTTACATGTATCGATGG	RFWD3	46	83	84	89	144	141
GAATAACCAAATGCAGCGGA	ATG16L1	38	20	49	70	40	75
GAATACACCACCCTCATACA	UBE2E1	36	44	26	79	69	72
GAATATTCTTTGGACACGAG	WDR61	133	90	116	182	93	101
GAATCTCAATCATCCCACAC	UFL1	48	74	39	131	50	46
GAATCTCGCAGAGCCCAACA	ASB2	66	164	112	102	41	116
GAATGAGAGGCAGTTGACTT	RBBP7	46	132	182	110	147	117
GAATGAGTGGAGACTAGACG	DCUN1D2	52	66	78	67	114	99
GAATGCACATGACACCACAA	USP32	56	51	10	124	64	89
GAATGCATCAGAACCATGCA	PAFAH1B1	13	10	9	35	41	40
GAATGCCAGAGAAGGTCACA	RPL19	23	38	16	64	24	31
GAATGCCCTCGAAAGACATG	CUL7	60	59	70	147	40	149
GAATTATGGACAGCCCCACG	BACH2	9	32	72	37	28	57
GAATTCAAAACACTCTGTGA	RNF217	40	99	68	98	73	38
GAATTCCAAGAGATCATGGC	IPP	6	38	8	44	32	75
GAATTGGCTCAATCAGACGA	MID1	50	125	45	147	109	84
GACAACCCACATCTGCAACA	RNF175	160	175	88	184	198	217
GACAACGACGTGGACCTGCG	RNF44	218	224	161	327	138	178
GACACGGCGTAAAGTGATGT	FBXW11	71	137	103	212	53	87
GACACGTCAGATACCCAGTG	PARP11	80	90	72	168	121	75
GACACTAAACCATTAGCATG	FBXO30	88	51	59	8	128	52
GACACTCAACAAAGTCACTG	TRPC4AP	36	62	106	69	75	73
GACACTGATCAGCCACACAA	FBXL3	32	121	31	98	42	44
GACAGAAGTGATGCTAGAGG	USP17L26	21	20	26	27	5	18
GACAGACTGGAGCAAACGGT	KLHL5	23	62	106	65	110	12
GACAGAGGCTCAACACGGCT	LRR1	31	29	93	73	8	57
GACAGTCCAAGCACTAGTGG	UBE2E2	87	112	85	57	173	105
GACAGTGGAGGTCCTAGACA	TRIM8	34	35	59	105	94	57
GACATCCTGACTCTTGCATG	WDR26	46	52	150	128	154	97
GACATGACCAGGACTGTGGA	USP17L2	62	59	110	146	116	87
GACATTTCAGAACACGTACC	SNRNP40	63	38	53	67	56	106
GACATTTCATTCGACCACAG	PAFAH1B1	19	37	5	33	28	24
GACCACAACGATGAGTGGGG	RING1	59	90	46	95	71	134
GACCACTCACCTAATTCGGT	PIAS4	54	38	79	59	120	58
GACCCATTTAGGTTCTTCAC	DTX4	73	86	22	84	85	65
GACCCCAACGAGATCAAAGT	RPL12	22	69	17	69	21	19
GACCGCATCTCCCCCCACGG	UBE2Q1	72	58	38	110	150	62
GACCGGACACTCGAAGAGCG	SIAH2	56	113	159	97	119	150
GACCGGAGAATCCGCATCTG	CIAO1	35	68	5	85	9	86
GACGACGGGCTCTTTGCACG	HOXB4	69	102	89	85	115	101
GACGACTCACTCTACTTGAG	USP17L26	46	78	84	70	104	89
GACGCGTGTGAATGCAACGA	UBE4B	51	72	36	63	85	86
GACGGCATCCTGTCTAACTG	FBXO18	62	130	36	135	62	58
GACGGGCGAGGACGCATTCG	KLHL21	13	10	27	10	28	58
GACGTGACTCAGAATTCATG	USP45	132	89	82	96	116	185
GACTACATGGCATCTACCAT	RNF121	117	54	59	184	45	163
GACTATTGATTAAGAACCCA	KLHL3	177	55	78	118	158	40
GACTCACAATGACTCTGTTG	RNF4	82	76	101	48	58	101
GACTCGGCAACAGAATCTGA	CYLC2	87	74	109	88	25	90
GACTCTAGCAGATCTAACCC	KBTBD7	39	75	52	86	65	73
GACTGATTATCAGCCAACAC	RNF180	54	72	8	74	65	39
GACTGCACAGTGGTAATACC	KLHL23	36	50	51	58	68	61
GACTGGAAAGTCTATTGTGA	BARD1	79	67	113	98	207	113
GACTGTGTCCAAGCCCGTGT	DTX3	25	61	52	107	46	82
GACTTAACGGGTAATCAAGT	UBE2G2	46	60	123	61	59	46
GACTTATTACCTGATCAGTG	USP31	84	94	69	119	88	101
GACTTCGTGGTAGATAAGCG	UBE2O	131	37	163	75	86	72
GAGAACATTACCGGATTCGA	MDM2	12	92	57	23	5	24
GAGAACGGCTACGTGCTGGA	UBE2QL1	51	121	61	59	144	121
GAGAATACCTTAGTCTCAGC	DTL	31	54	24	35	4	38
GAGACAACATTTATGAATGG	UBE2E2	26	61	52	65	69	31
GAGACCCCTCGTACAAGTGA	USP38	66	72	185	83	44	65
GAGACCCGCTCTTCAGCATG	PEX12	35	132	69	87	51	75
GAGACCGTCCACTACAAGAG	MGRN1	91	39	167	57	126	105
GAGACTATGACATAGCAGCA	VPS41	34	55	60	19	44	50
GAGACTGAAAGATTACCTCA	USP25	92	44	195	253	175	64
GAGAGAGACAATGCAGACCG	MKRN3	85	10	46	53	73	43
GAGAGGTGGCCCATTCTCGG	CBLC	40	121	77	149	117	84
GAGAGTCTGTAAACGCCGTG	WDR26	73	55	162	58	68	86
GAGAGTGGATGGTCGGTCCG	ASB10	109	74	86	69	189	117
GAGAGTGGGATATCTGACCC	CUL9	77	41	61	94	66	68
GAGAGTTGACACACTCCACG	ASB9	29	80	20	99	18	23
GAGATACTCACTAACGACGT	MID1	20	19	76	11	7	25
GAGATCGCGATACACCCCTG	FBXO24	58	138	58	56	65	103
GAGATGCAGGGACACACGAT	VHL	71	73	15	116	67	102
GAGATGTTAATTGTATTGGA	MYSM1	70	111	85	188	76	96
GAGATTACATCAGTTATCTG	KBTBD3	50	44	72	99	62	95
GAGATTGTGAAGCGTCTGAG	TLE2	10	92	55	80	33	55
GAGCAACTATAAAACGCTTG	BIRC8	123	102	34	155	148	103
GAGCAATCTCTCTCAATAGG	RNF31	48	96	77	110	42	79
GAGCACACGTATGAGAGCTG	USP36	28	88	22	125	9	81
GAGCACCTCCGACTACCTTG	OTUB1	109	50	36	34	69	107
GAGCACGACCACATCTACCG	RNF113B	84	61	56	116	67	75
GAGCACTAGACAGCGCAAGA	TLE1	95	54	46	103	90	25
GAGCACTGGCCCCACACCAG	ANAPC11	28	13	35	47	57	26
GAGCATCTCAAACACAACGA	CUL3	11	29	91	23	46	57
GAGCCAAAAGCAGAGCAACA	MNAT1	98	104	79	177	81	112
GAGCCCATGATGCTCGACTG	TRIM27	48	152	73	157	114	183
GAGCCCCAGGAAATCCCGAG	STC1	21	92	106	166	76	70
GAGCCCGGGTCATCTTCTGC	TRIM31	92	91	136	73	41	18
GAGCCTCAAGAACATGACTG	UBE2O	23	18	33	20	58	7
GAGCCTGTGAGCATCGAGTG	TRIM21	113	93	83	129	120	102
GAGCGGCTGAAGGTGGACAA	TRIM26	90	39	90	94	135	46
GAGCGTCAGCAGTCACACCG	FBXL6	45	59	43	54	49	23
GAGCGTGGTTGAGACAAACG	BRCC3	40	68	66	40	105	163
GAGCTGGGTGAAACACGACG	KLHL17	71	104	182	45	46	51
GAGGAAACCTGACTTTAGCA	KLHL7	84	90	81	79	113	74
GAGGAACATATCATTAGTGC	CUL5	79	99	58	44	73	73
GAGGACCGCATGGACGAGCT	TRIM47	115	38	84	113	89	72
GAGGATGACAAGATCTATCG	RNF113A	22	2	5	22	4	11
GAGGATGGGATACTTCAACC	TMF1	45	42	43	29	105	69
GAGGATGTCCTAATGCATGG	RNF111	83	100	41	133	89	82
GAGGATTCGCTGACCGCCGG	YOD1	21	53	78	57	44	25
GAGGCAAGATCATACACGAG	RNF25	51	25	38	105	66	70
GAGGCAGAGGTCGTAACATG	USP21	113	83	109	161	86	174
GAGGCCAAGTCTCCACAAGT	BIRC6	36	89	106	86	91	20
GAGGCCGTGAGCACCAACTG	TRIM40	151	65	114	283	54	68
GAGGCTTACAACCCCAGTGA	KEAP1	54	24	4	11	3	29
GAGGCTTCTTATTGACGTCG	ASB13	39	32	94	51	45	43
GAGGGGACCCCATATGCTGG	UBE2S	61	127	39	114	17	125
GAGGGTATCTGCTTCACGGA	RFWD3	37	128	78	71	71	68
GAGGTCTTGGGGATTAACTG	NLE1	9	77	41	57	16	72
GAGGTGATCATGGATCGTCA	TRIM63	63	78	74	93	108	74
GAGGTTGAAGACGGCGCCGT	DCAF10	15	38	59	63	81	31
GAGGTTGAGCAGGATGAACT	UBE2QL1	43	139	29	66	96	79
GAGTAACTGATACCACACAC	TRIM34	14	137	114	68	83	36
GAGTAATACCAACCTGGTAC	TRAF5	35	87	66	65	145	134
GAGTAGTGGAAAATGGCGAT	PJA1	84	87	40	51	86	59
GAGTCCCTAATGCTACAGTG	TRIM73	27	111	110	190	76	81
GAGTCTACTTGCACCTCCGG	USP5	3	42	6	18	26	5
GAGTCTCTGCGAGTCCCATG	DCAF4	28	39	63	62	57	49
GAGTGCACGCCATAAACTGG	DCUN1D2	144	65	54	60	100	62
GAGTTTGGGAAGGTAGACCC	STAMBP	64	18	28	35	99	42
GATAACACAACTAATGGTTG	USP1	89	115	49	118	75	52
GATAGGCTAATCATAATTTG	WDR5B	104	127	107	115	60	84
GATAGTTCCATGGAGCATGT	TRAF3IP2	23	63	35	18	20	57
GATATCATCGATCTAGGTCA	RBBP6	66	55	20	50	24	109
GATATCGGTTTGGTACCACA	FBXO40	36	90	98	110	125	65
GATATGCCATTCTTGCGAGG	MYCBP2	65	136	147	100	128	94
GATATGTACAGATTGTAACA	HERC4	76	59	108	123	121	118
GATATTTATCAATCTCACAG	CDC23	17	35	5	48	30	57
GATCAACCGCAACGCCCGTG	IRAK1	83	30	69	60	9	25
GATCCAATTACACGTCAAGT	UBR2	81	111	142	148	236	107
GATCCACCCTCTGAATTGAC	KLHL31	148	107	78	123	100	42
GATCCCGTCTGTATTTATTG	RNF167	28	58	31	61	39	69
GATCCGGTGATGACCGACTG	TRIM11	21	98	75	94	44	67
GATCGACAAGTAACAGACCT	TRIM23	52	71	11	110	39	43
GATCTGGAATCACACTCGGG	USP36	39	99	89	75	72	66
GATCTTAACACAATCCACAT	ASB4	44	40	36	49	46	21
GATGAAAAGGTACTAACAGG	TMF1	77	42	18	64	91	52
GATGAAACACTTGCACAGGT	KLHL8	55	112	55	149	127	83
GATGACACAGACACATCGCT	RNF169	38	41	14	70	42	47
GATGACCCATGGCGTGCTAG	NSMCE1	34	116	11	111	47	88
GATGAGGGACACCCGCACAC	PIAS4	10	50	53	66	32	32
GATGCATATTTCCAACAACT	HERC5	38	82	61	61	16	87
GATGCCAAAATATGTCCTGA	WDSUB1	53	56	20	104	99	50
GATGCGGGATAGCTCCGTGA	RAB40C	34	96	22	84	129	140
GATGCGGTGACCATTCCCTG	TRIM15	52	184	74	135	119	33
GATGCTACTGGTCTTATACA	USPL1	21	63	50	18	60	56
GATGCTGGAGAGCCTACGTG	TRIM45	18	76	13	32	63	44
GATGGATCGAGACATGACCA	HECTD4	38	86	61	48	48	42
GATGGCACATCAATTACAGG	CDC27	22	90	45	83	37	32
GATGTACCTACCCGTCGAAG	FEM1B	87	48	98	45	77	53
GATGTAGTCAGTGAGAATCC	FBXL3	122	107	106	43	127	76
GATGTCCGGACATTCTCGGA	TRIM45	27	42	4	93	8	49
GATGTCGCAATACCACTGGT	ANAPC13	20	22	17	13	6	31
GATGTGGACATTTCTCAGCG	SOCS7	107	40	48	94	115	114
GATGTGGTCAAAGTCCGCTG	HERC2	59	48	59	60	116	37
GATGTGGTCCTCGTCAACTG	KATNB1	23	110	91	137	85	143
GATGTGTACAAGTCACTGCA	PIAS2	97	29	32	121	36	40
GATGTTATTGTCCGACTCCG	NEDD4L	50	82	114	62	136	76
GATGTTCACTAAATGAGGCT	ANAPC10	36	67	34	130	36	101
GATGTTCAGAAGGCAATTGG	MARCH7	38	42	143	92	52	72
GATGTTGAAAGAATCCACGG	ERCC8	49	52	52	28	30	52
GATTAAGTGCTGGAACGGCG	ANAPC11	17	121	18	35	36	19
GATTAGAAACTATTCTCGCC	FBXO25	25	55	76	109	96	83
GATTCACAGATTCAATCACT	HERC4	21	47	65	42	87	40
GATTCCCTCTCCCCCGACGG	RNF217	31	26	32	49	58	11
GATTCTTATGGAATTCCTCA	RFWD2	29	73	69	86	57	48
GATTGACCTGAACTCAACTA	HERC3	76	74	80	103	66	98
GATTGGCCCAAATCTTGGTG	UBE4A	98	136	196	116	93	103
GATTGGGAGGGTATCCGGAT	TSG101	67	33	11	57	35	104
GATTTACCGGAGGAAAATCG	OTUB2	17	71	25	70	57	20
GATTTCGGCGTAAACATCGA	KLHL15	31	21	5	100	8	111
GCAAAAAGTGCATCCTCCGG	RNF151	23	59	62	49	18	54
GCAAATCCGGAATGTCAATG	WDR59	45	47	5	47	26	53
GCAAATTGATTTCAATGGTG	FBXO6	48	91	49	127	122	99
GCAACACGACAGGTACCCTG	GNB2	88	127	127	83	44	91
GCAACACGTCTACCCTCCGT	SH3RF2	28	101	23	45	83	65
GCAACATCTGAAAAAACACG	RNF213	45	38	97	49	148	28
GCAACGTCTGGAGTGCATCG	KLHL10	96	124	51	140	90	108
GCAACTAAACCATTATGTAA	NSMCE2	34	30	44	91	61	39
GCAACTAACCATCACCACTA	KCTD6	60	113	39	70	92	64
GCAACTCCAGCTACTAGAAC	TRIML1	82	60	40	27	37	32
GCAATACCATGCTGGTAACG	KLHL9	100	110	132	98	45	71
GCAATGACAATAATACCGTG	UBE2K	39	47	68	54	91	84
GCACAAGAACTATCTACGTG	AMFR	151	80	50	170	111	84
GCACAAGGGAGAGATGTACC	SH3RF3	23	29	80	41	88	19
GCACAATCACTATCAATGCT	RNF20	21	72	3	68	22	104
GCACACGGGAGTGAACCGTA	RNF128	64	88	54	49	58	40
GCACAGTAAAGCTTGTTCCG	WSB1	35	44	4	77	3	63
GCACATTCTACTCACCAATG	HECW1	34	14	95	20	10	55
GCACCACAGGCACATAACCA	RNF168	53	12	46	27	23	29
GCACCGAGATCTGGTCGTTG	KLHL14	63	61	49	79	74	56
GCACCGTGAAATTCGTGTGC	RNF128	45	48	12	36	121	50
GCACCTGGTTGTTCAAGTTG	RHOBTB3	100	40	149	124	92	84
GCACGGACATCAGCCTACAG	RNF43	74	74	79	129	59	18
GCACGGGGTAGTCAATATTG	PIAS4	56	152	98	108	87	55
GCACGTGTGGCAGATCACGT	SPSB1	72	55	139	65	112	64
GCACTAGGTGAACGTATTGG	TRIM24	59	54	65	47	37	25
GCACTGTACCATAATCAAGT	ZFP91	74	67	36	72	54	48
GCACTTGAGCAGCCACAGCG	FBXO2	16	20	7	70	18	34
GCAGAAGAAGCTACGCACAG	RNF40	21	51	10	37	33	63
GCAGACATCGATAAGCATGC	TRIM35	63	51	75	40	25	71
GCAGAGGAGCGTATCAGATG	USP19	23	114	22	108	44	89
GCAGAGGGGCACGCATGCCG	SPSB2	8	47	67	27	85	80
GCAGAGTATTGCGGACCCAT	FBXO22	30	35	61	31	69	46
GCAGCAATTGCCTTAGTCGG	TRIM3	49	53	26	45	59	73
GCAGCACACACCTCACAACG	FBXO10	44	79	21	70	81	80
GCAGCACTCGAAATTCTGTG	DCUN1D3	105	88	80	91	57	56
GCAGCATTTGAAAACCCCAA	BRCA1	21	60	11	101	5	37
GCAGCGCAAGGTGTATCTGG	RNF123	13	25	41	69	18	51
GCAGCTACGAGCCCACGTGG	TRIM56	67	50	130	42	124	33
GCAGCTGTACTGTTACGAGG	CORO7	64	92	91	137	90	120
GCAGGACCGAATTCAGCAAG	OTUB1	37	81	17	70	132	64
GCAGGATAGTGCCTTTGGCG	PML	65	119	99	147	146	102
GCAGGGACTTACAGCTCGGA	CCNF	49	37	34	51	30	51
GCAGGTCTTGGACCTAGAGG	FBXO27	59	77	22	57	46	88
GCAGTGATGGAACAGCCTAG	WDSUB1	55	57	61	28	122	118
GCAGTGCAAAGCCTGCCGTA	RNF144A	7	20	65	16	56	28
GCAGTTCTTGATGCGACACA	HERC1	29	81	65	74	71	118
GCATAGAGGACATAGACGAG	USP17L26	10	39	59	69	71	65
GCATCAGCGTGTCATACACG	HDAC4	33	74	29	11	42	59
GCATCATGTTGGACAAACAG	USP41	40	54	38	83	13	58
GCATCGCACCATGTCTCAGG	RNF20	26	73	47	74	80	59
GCATCGTATCACGGACCGCG	MIB2	54	70	33	82	64	63
GCATCTGCCTTGATATCCTG	UBE2D4	44	90	43	47	29	53
GCATGTCGTATCAATGCTTG	DCAF7	83	58	62	139	53	117
GCATTACTTAGAGCTCGGAA	UBE4B	6	41	18	53	5	24
GCATTGACGGAATCTGTGCA	DCUN1D3	112	218	54	125	165	138
GCATTGATACGCGCATTCGG	CUL7	27	37	39	58	23	61
GCCAAGATATAGTCATAACG	ERCC8	59	81	44	27	74	110
GCCAAGTGCTCTTCGCCCCA	OTUD1	46	124	79	95	166	58
GCCACCACCACTACTCATGG	FUS	38	61	49	45	83	105
GCCACCTTCAAAGCTTACAT	MEX3C	120	110	139	98	195	156
GCCAGTGTGGTCATCATTCG	PPM1D	73	69	96	114	67	92
GCCATTGATCTGATGTACGG	USP22	50	141	78	169	115	112
GCCATTTCTTTAGTTCACGG	G2E3	107	36	119	70	116	68
GCCCACCAGCAGTGTGACGT	KLHL30	47	45	21	98	33	37
GCCCACCCAAAGGATTCGTG	USP9X	21	51	20	60	71	47
GCCCACCTATAGCCTACATG	BIRC6	31	41	14	111	57	60
GCCCACGGACAGATTCTCAA	LRSAM1	65	74	48	87	129	72
GCCCAGCACCCCTATGCACA	RNF43	43	123	45	64	56	74
GCCCAGTTATGTCGCCAGCG	ASB6	75	21	47	37	51	102
GCCCCGCACATGGTCCTGCG	NOSIP	48	106	111	83	88	50
GCCCCGTGAAATAACAAACC	RNF216	7	25	24	41	5	15
GCCCGAAGCAGACCGAGTGT	TRAF3	24	37	29	83	41	15
GCCCGAAGCTAACTTGTGAG	RNF19B	76	43	83	137	88	65
GCCCGCCTGTATCTCGCGTG	RNF135	79	73	89	22	82	24
GCCCTGCACAACCCCCACCC	FOXD4L4	19	50	26	84	18	34
GCCCTGCACGAACAAGACCT	RMND5B	78	41	36	67	60	87
GCCCTGCTATCACCCCAACG	UBE2C	56	77	145	27	84	109
GCCGAAGCAACTTACCATGT	SPSB3	22	96	63	140	125	84
GCCGAGCAGTCAAATTCCAG	RPL24	30	23	38	15	50	65
GCCGCTCAGATAGTTCTCGG	FBXO33	20	48	59	78	125	81
GCCGCTTACACGTGTCCGCA	RNF114	79	36	38	106	88	54
GCCGGGCACCAAGTCCGACA	RNF144A	5	16	17	34	5	28
GCCGTCAAAGGACCAGCGGT	RAB40C	67	25	24	36	7	34
GCCGTCGGACGACACCCGAG	SART1	35	24	12	22	5	47
GCCTAAAAATCGATGCCCAC	SOCS4	46	55	45	65	72	22
GCCTACAAAACCTTAAAGGT	TRIM36	80	52	38	113	97	64
GCCTGATACTCGGTGAACAC	RHOBTB3	48	71	17	86	20	73
GCCTTGAAAATGCAATCGGG	COPS5	30	39	28	21	20	16
GCGAAATATCCTAGACAGAG	TRIM6	82	43	37	116	92	78
GCGAACACCCGAGATCTCAG	MARCH1	28	34	22	34	42	43
GCGAGACCGAGGTATATGAG	KLHL22	42	65	37	87	61	62
GCGAGAGGCGTGGTAGACAG	ASB1	45	143	53	107	43	56
GCGAGCGCGTACCTTGCAGG	KAT2B	74	58	56	67	164	69
GCGAGTGAGCGGTCTCGTAG	MIB2	3	38	32	24	44	22
GCGATATGGTTCATGGCTTG	RNF170	48	108	89	87	137	56
GCGATTGCAGAAGATGACCT	VHL	47	95	30	98	93	92
GCGCAGCTGCGGATCCAGAA	UBE2M	19	103	43	82	109	40
GCGCATACTTTCAGCCACGT	SOCS6	39	52	26	38	35	64
GCGCCCGTGACAGCCGAGTG	TRIM72	80	117	58	37	111	82
GCGCGGCAGTAGCGCTCGAG	TRIM47	105	85	36	106	90	138
GCGCGTCGCTCGTTTCCGTG	SOCS7	55	77	102	127	128	54
GCGCTAAAGTCCAATGACTT	ASB4	34	54	41	66	72	14
GCGCTAGAAGAAACCTGCAC	OTUD6B	45	18	31	17	6	20
GCGGACACTGTGCTGCGACA	MARCH2	50	107	161	75	205	75
GCGGAGCCGCCACATCGTGT	YOD1	72	90	50	96	66	53
GCGGCACAGACTCAGCTCTG	TRIML1	61	122	180	114	58	76
GCGGCACGCGTGGAACCCCG	SPSB4	65	42	20	67	120	35
GCGGCACGTAAAAACCTATG	DDB1	4	36	2	57	4	52
GCGGCCACATAGGATGTGGA	BRAP	23	62	80	96	40	69
GCGGGAACTCTACGCCAACG	UHRF1	23	172	136	107	120	168
GCGGTACCAGCGCGACTACG	PML	51	63	96	87	95	69
GCGGTATCCCTTGTATCAAG	UBOX5	14	58	71	49	73	50
GCGGTGACCTTGCGGCACAG	RNF186	65	87	86	80	74	71
GCGGTGACTATCTCCGTGTG	DCAF7	33	104	100	178	61	62
GCGGTGATTGTACACATCGA	KLHL34	55	34	73	86	87	61
GCGGTGGACGTGTAGTGCGG	OTUD1	37	79	33	86	78	51
GCGGTGTATACATAATAGCA	FBXO10	10	33	67	41	45	31
GCGGTTACAAAGAACTGAGG	PRC1	1	13	2	50	28	2
GCGTCACACATCATTACCTG	KLHL1	48	53	45	93	86	78
GCGTTGAGGATGGCGTCCAG	TRIM62	123	133	114	156	109	151
GCTAACGTGCTATTATACCA	RFWD2	66	84	28	106	42	137
GCTAACTGAACACTGACTGT	PARP11	119	45	123	53	153	17
GCTAATGGTCGATTTGAAGT	UBE2J1	62	124	169	162	88	80
GCTACACTTACGACGCTGGG	DCAF8	56	136	84	76	52	101
GCTACTGTGTCACAAACGGG	MSL2	69	45	55	55	52	58
GCTATATCCTCAACTTCCTG	KCTD21	34	51	7	56	14	78
GCTATGTGCCTTCTACTCAG	USP32P3	15	25	18	101	15	60
GCTCAACCCTACATCGCTGA	KLHL34	85	92	85	109	86	161
GCTCAGTCGGAAGTTCCGAT	OTUD1	106	83	80	87	67	100
GCTCATCATAGCGATAGTAG	PCGF1	74	68	56	54	119	83
GCTCATTGACCGTACTGCTG	MARCH8	112	137	86	139	239	82
GCTCCAGGATAAAGTGACAT	RNF40	9	90	24	43	97	57
GCTCCGAGCACTCCACGCGG	TRIM72	21	53	43	94	44	33
GCTCCGGCGTGTTACCCGAG	LRRC41	20	38	38	54	19	10
GCTCCTCCGATGATCAGGTG	PRPF19	NA	49	21	43	35	11
GCTCCTGTGAGTATTTGTGG	PJA1	147	114	175	144	138	150
GCTCGACACCTGATCCGGCA	ASB16	24	11	86	8	9	113
GCTCGCGATTTGGCCCTTCG	RNF5	50	59	42	161	71	43
GCTCGGATGGGAGCAATCCG	SOCS7	39	80	68	14	104	88
GCTCTATTATCTTGGTCCAG	RNF115	68	30	90	127	34	104
GCTCTGCCTGGACTTTACCG	RNF150	75	43	33	41	27	34
GCTCTGGAGAAATTTCTACT	BRCC3	61	74	56	81	41	66
GCTGAAAGAAAGCTTACTGT	ANAPC5	4	38	7	19	2	29
GCTGAACCGGAGACACCGCA	KATNB1	47	40	45	22	44	59
GCTGAACGGACTGTCAGACA	TRIM9	44	43	8	13	21	103
GCTGAACTTCACCTGAATCG	HUWE1	15	53	29	152	14	69
GCTGAATCATAGTGGTGTGG	RNF220	37	103	167	86	91	110
GCTGACCGATTTACCCGTCG	HECTD1	9	12	4	77	3	41
GCTGAGCTTAATGATGTGTA	RNF141	91	33	62	36	148	56
GCTGCACATTCCTTCGAGAA	KLHL18	97	96	174	106	115	66
GCTGCAGACTGACCACTACG	SPSB2	133	74	174	53	77	90
GCTGCAGCGTCACCATTGAG	UBE2H	38	65	72	118	75	52
GCTGCATCTAGACCTAGCCG	ZFP91	30	23	66	29	18	26
GCTGCCCGACAACTACACGC	CUL4A	47	109	32	94	103	105
GCTGCCGGAGCAGTCACACA	MARCH2	26	67	129	101	93	43
GCTGCGGATCTACGAGATCG	KDM2B	105	94	68	45	191	108
GCTGCTCAAGCGACAACTGG	TRIM62	66	119	125	148	165	160
GCTGCTCTGGACTGTACTGA	AMBRA1	153	127	157	134	67	89
GCTGGACAGGAGCTCGACAG	TRIM68	24	14	36	69	3	60
GCTGGACATCATAGGACACA	SPSB1	9	37	104	64	30	53
GCTGGAGTTTCAAGACATCC	ENC1	25	83	17	236	49	100
GCTGGCAAACCTGTACAAGA	ANAPC7	24	18	17	21	23	21
GCTGGCCCAGCCATGCACAG	RNF186	46	86	53	37	28	23
GCTGGGAGAAACTTACTGCG	TRIM15	59	12	4	16	25	24
GCTGGTAAACTCATAACCAC	CUL2	47	8	80	55	71	34
GCTGGTGAGGTCGTCAGACA	TRIM35	5	15	25	77	21	44
GCTGTCGGATCGATACAGGA	PDE4D	77	74	84	68	27	52
GCTGTCTCTCCGTACCCACG	KCTD11	34	50	79	166	165	21
GCTGTGAAAAGAAATCATAG	BARD1	10	10	73	40	176	16
GCTGTTAGCAAAGCTAGAGA	CUL4B	37	75	24	76	56	39
GCTTAGACTCTCTGCCACAC	USP48	140	87	150	73	137	33
GCTTCACCAGTCAAACAGCA	ELOB	62	52	13	40	128	36
GCTTCAGCCAGATTCATATG	MYCBP2	36	45	13	78	9	46
GCTTCATACTCATCACGACT	RNF2	77	110	43	87	27	63
GCTTCCATCGCGCCAAAAGG	UBOX5	31	83	108	93	120	33
GCTTCCCACAGCGGTCAATG	KCTD10	23	72	19	9	14	63
GCTTCCGGATCTGCTGACCT	RPL19	9	25	30	9	31	16
GCTTCGCGAGTTCTTGAGAG	TRIM35	27	44	16	55	58	29
GCTTCTTCTGTATCGGTACG	CUL4B	81	157	88	127	93	103
GCTTGAGATTAATCCGGAGA	USP40	12	79	18	88	78	49
GCTTGCTGGAACCATCAACG	IRF2BPL	44	18	54	83	13	44
GCTTGTATTCTTCTGGTCGG	UBE2H	47	129	96	149	86	133
GCTTTCATGGATTTAAACCT	PEX2	29	77	32	82	32	75
GGAAAACCTCCAAACACAAG	RNF19B	57	68	117	56	66	62
GGAAACACTTACCGGCAATG	TRIM37	74	100	20	152	36	13
GGAAATGTGTCATAAACCAG	TRIM43B	45	21	92	89	145	47
GGAACATGAATCCAGCCACT	ANAPC10	66	97	105	55	48	47
GGAACCGATTGATATAGCGT	UBR4	55	66	7	75	28	40
GGAACTCAGACTCCAGGTCA	MAGEA6	18	47	49	33	57	31
GGAAGAAACCTATATCCCAA	CSH1	3	63	93	96	10	5
GGAAGAACACCGTGGCAGCG	RNF14	56	106	76	109	93	105
GGAAGACAACTCGAGCTCGG	ZNRF4	36	32	40	40	113	45
GGAAGGGACGCGGAGCCAGT	SOCS2	107	73	81	59	117	17
GGAAGGTCCTATTTCCGGCA	ENC1	54	85	82	72	76	90
GGAAGGTGTACAGTTCAGAA	FBXO24	20	37	25	116	27	91
GGAAGTAGAACTGCTGCCAG	FBXO2	10	57	25	14	9	17
GGAAGTGAATTCTCATCAGG	USP54	75	91	95	62	66	62
GGAAGTGGACCATCAGCTAG	HERC1	18	18	72	22	48	51
GGAATATCCCCCATAACTCG	KAT2B	8	51	19	45	22	132
GGAATCCTACTCAGAATGTG	UBE2R2	84	49	119	114	111	34
GGAATCTATTAAGAATGATG	UBR1	36	27	43	74	7	81
GGAATTAGGTAGTATTCCAA	RNF13	96	82	122	172	62	115
GGACAACACTTACAAGTACG	CCNF	107	42	69	97	165	102
GGACAACATGGACTATGTGT	TRIM41	57	13	41	32	58	31
GGACACGTGAAGCGTCCTAG	RNF114	40	40	36	60	97	54
GGACAGAGTTCATCAAAACG	USP26	37	25	59	72	47	83
GGACAGCAATGCCTTCACCC	JOSD1	47	45	158	57	65	89
GGACAGTTCAACAAGTTCTG	TOPORS	92	78	57	57	163	97
GGACATAGAGGACTATTACG	ARIH2	184	185	122	42	187	204
GGACATCTCACAGACCAGAC	USP22	45	13	63	63	88	39
GGACCACATGACTCGGAAGA	USP49	79	92	77	110	133	65
GGACCAGAGGCAGTACATTG	TRIM26	77	76	86	66	59	106
GGACCATAACTGATGATGTG	RPL18	21	24	16	21	18	72
GGACCATACTTACCCGAACT	GRWD1	16	73	28	82	74	20
GGACCCGGTTCAGGACGTGT	FBXL15	65	80	56	52	37	45
GGACCTCCATGTTCCCAATG	USP35	129	130	151	118	114	163
GGACGAGCGCGAGTCCCGCG	KATNB1	33	54	56	42	79	29
GGACGCAAAGGGGATGATCG	USP42	110	78	202	115	57	72
GGACGCCAAGAGCGAGCAGT	KLHL36	10	117	24	70	7	55
GGACGTGTATGGGACCACTA	NEURL3	158	73	72	185	151	53
GGACGTTAAGAAAATAATGG	BIRC8	32	45	20	63	81	67
GGACTCAGATTCGAGTGACA	USP20	28	56	62	105	86	17
GGACTGTGAAAGCCATCACA	RAG1	106	78	190	176	103	25
GGAGAAGTGATACATACCAA	MUL1	47	36	28	14	85	51
GGAGAAGTTTGAATTAGACG	USP5	111	34	53	44	119	77
GGAGACATATGCGACATGTG	MKRN3	37	32	29	69	158	96
GGAGACCAGACCTAACAGAC	RNF185	113	97	46	74	82	45
GGAGACCCTGCACTCCCATG	RBCK1	100	87	150	199	73	117
GGAGAGTACGAGAGAACTGG	KCTD13	139	145	124	106	38	64
GGAGATCCGTGCGCACAAAG	KLHL17	52	62	46	73	90	88
GGAGATGGAGAGCTATGATG	STUB1	9	7	14	7	8	28
GGAGATGTTCTCCAAACCAG	TRIM54	27	16	2	39	6	15
GGAGATGTTTACCAAGCCAG	TRIM63	91	115	41	88	78	99
GGAGCAATGTCTCTTAGCCA	TRIM69	61	101	71	109	73	74
GGAGCACCAGACTCACGCCA	TRIM4	45	47	114	112	45	60
GGAGCATCAGAGATTGATAG	STAMBPL1	67	65	136	84	38	80
GGAGCCCATTGAGAGCGATG	HDAC4	50	57	71	64	11	50
GGAGCCGGTAGTACCGGCGA	ANAPC2	68	44	114	100	122	45
GGAGCTGGGGACCTGCCAAG	AMBRA1	12	66	20	21	11	30
GGAGCTTCTACCTGCAAGTG	PEX10	34	56	9	141	12	77
GGAGGAATGGATAACAACAA	KLHL1	31	28	33	30	45	54
GGAGGAGGATTACCGCTACG	ARIH1	33	56	39	50	14	50
GGAGGATAGTACTCTCACTG	DCAF5	52	45	84	73	49	66
GGAGGCGAAAGCCAACGGCG	MYLIP	19	22	11	20	40	29
GGAGGGCACTACCACTACGC	RNF20	49	37	18	63	83	41
GGAGGGCTTGCCGATAAACG	USP33	30	70	59	79	109	34
GGAGGTAGTGCTAGACAATG	KLHL41	85	72	24	41	100	66
GGAGGTGGATAACGTCCATG	SH3RF2	44	76	68	62	73	75
GGAGGTTATAGAGTTTACAC	UBE2Q1	30	39	22	72	15	89
GGAGTCAGAGAACGTCAACG	FBXW5	62	106	44	59	66	56
GGAGTGAGAAATCGGATCTG	UBE2T	7	28	4	42	28	61
GGAGTGCTATGATTTCGAGG	KLHL3	23	33	21	154	6	43
GGATAACCCTATTGGCAACT	CYLD	20	85	22	39	47	42
GGATAACGTACCAGACCCAG	RPL12	8	11	4	4	12	21
GGATAAGGGAACGGTTTGGA	CSH1	46	37	69	36	33	35
GGATAGCCATCTGAATTGAG	DDB1	28	34	53	42	29	31
GGATATAACTGAGAACCTCG	RC3H1	27	21	68	42	65	45
GGATCAAGAAATGTCATGTG	TRIM38	75	98	143	180	85	103
GGATCATGCTCACTAGCTGG	RNF31	75	44	60	66	136	68
GGATCCGGTCCCGTACCGGG	FBXL12	49	93	42	91	97	64
GGATCCTGAACTCCTTAGCA	UCHL3	44	79	50	113	46	88
GGATCTGCCAACCATAGACA	TRAF3IP2	10	51	30	101	63	23
GGATGACATGACCAGGACTG	USP17L2	68	154	92	75	85	132
GGATGAGGTATGCTTCCACG	CHFR	54	61	49	90	81	40
GGATGATCCAGTATCTCTCA	AMBRA1	139	85	52	107	92	100
GGATTATCATACTCATCTCG	AREL1	51	41	76	40	84	11
GGATTCCTCAGGCCGACCAG	RHOBTB1	37	60	151	124	148	141
GGCAAAGGTATAGGAACCGT	RNF220	4	18	4	39	41	38
GGCAAATGAGCCCAACCACG	VPS18	40	23	55	33	50	44
GGCAACACGGTGGTGCAGTG	TRIM50	83	80	88	106	74	91
GGCAACCTTTCAGTTCACTG	USP7	34	49	25	48	14	98
GGCAACGAATGACTCCAACT	TRIM24	60	77	73	120	197	25
GGCAACGCCAGGCATCATCG	USP31	38	97	73	67	92	35
GGCACAGCGCACACACATAG	E4F1	8	44	14	101	10	40
GGCACCAAGGCACATAACGG	USP25	23	70	16	93	44	42
GGCACCACAAATTGCACAGT	IRAK4	65	68	31	89	79	63
GGCACTCCACAGGTACACGC	FZR1	119	114	42	31	119	53
GGCACTGACGTCCTTCCCAG	KLHL38	39	36	13	55	25	54
GGCAGATGGGACACTGAAGC	TRIM73	25	100	58	51	82	30
GGCAGATGTAGCACTACTGG	TRIM32	38	58	18	102	22	79
GGCAGCAATAGGGTCCACGC	RBBP5	7	47	34	32	11	9
GGCAGGCCCACTATTCCACA	PPIL2	114	105	220	51	106	124
GGCAGGCCTGGTGCACGAAG	MARCH8	30	29	57	63	138	60
GGCAGTGACGCCGAGTCGTG	SPSB4	64	10	7	35	86	24
GGCATAGTCGCAAACATCTG	RICTOR	29	4	78	57	35	44
GGCATCGGTGAGAAGTGACG	NEURL1	40	108	27	134	88	91
GGCCAAATGTCGTCCATCTG	CDC20	95	113	63	133	220	119
GGCCACAGGTGGTCATCACA	TRIM17	71	65	40	218	181	73
GGCCAGGTAATTACCGCAGG	CIAO1	17	34	13	21	9	36
GGCCAGTACTGGAGTCCGCG	ASB10	36	26	73	63	12	72
GGCCATCAGTACTTCCTGAG	FBXW10	72	75	107	97	99	90
GGCCCAGCTGTACTCGCCTG	CBLC	85	119	19	130	158	127
GGCCCAGTCTTACCGTTCAG	RBBP7	61	50	45	72	68	85
GGCCCATGCGCTATGACCAG	HECTD3	32	92	99	101	110	21
GGCCCCATGTGGCTTCACTG	UBOX5	128	126	120	145	58	66
GGCCGAGATCAGTATCAACG	TBL1X	90	70	153	76	82	52
GGCCGGCTGACCATCACGCA	KLHL30	127	53	99	49	114	69
GGCCGGCTGAGCATGAACGT	NACC1	48	36	40	87	28	32
GGCCGGCTTCAAGCGCGAGG	OTUD6A	25	89	40	68	88	101
GGCCGTCTACTGCTTCCACG	KBTBD11	74	117	99	74	102	53
GGCCGTGTATTACACCAACC	STUB1	103	50	99	68	76	21
GGCCTCAAAATAGCGGCTAG	KLHL25	51	69	6	72	38	16
GGCGACGGTACAGTTAGCTG	UBE2V2	31	50	51	62	94	74
GGCGACTGCTTAACACACTG	USP1	43	26	84	40	152	22
GGCGCGTACGACCTCACGGG	FBXO4	5	52	50	60	46	23
GGCGCTGGCGAACCCCCCGT	TRIM9	11	14	37	50	19	36
GGCGCTTAGAGAATTGAGAG	CDC23	52	79	57	123	112	54
GGCTAACGAGATAATCATCA	RNF149	73	33	103	88	43	32
GGCTACGTGGAAACCCCTCG	RPL3	23	65	72	204	39	40
GGCTCAGGGTTACCGAAGAG	BRCA1	20	8	12	65	18	44
GGCTCCCACTGTATAAACGA	WDR59	12	80	18	66	76	69
GGCTCGTTAATTGACCTCTG	PELI1	102	79	84	72	59	58
GGCTGACAAAATGACTCGAT	KLHL20	127	86	107	51	67	219
GGCTGATTATAGTGCTCATG	CBLL1	123	185	117	131	182	138
GGCTGCTAAGACAATCCGGT	KLHL18	13	27	32	4	35	42
GGCTGGAATTTGAGCCATCG	FBXL8	39	123	26	107	54	143
GGCTGGGTATAATACGAAGG	LITAF	49	63	33	43	68	73
GGCTGTACTAACCCATGAGA	TRIML1	107	34	94	53	73	64
GGCTGTGGCCAAATGGACGG	BFAR	45	8	187	53	141	95
GGCTTACATTGTAGGAGCGT	RNF121	19	79	43	80	32	45
GGCTTCACAGATACATTGGC	HACE1	35	65	75	113	91	71
GGCTTCGATCACCCAGGCCA	TRIM74	116	68	43	92	219	117
GGCTTGAACGGATACTCCGG	UBE2L6	22	23	75	61	70	34
GGGAAAATACTTGCCTTAGG	UBE2D3	40	58	41	85	124	55
GGGAAGGTCTCACTGCACTG	E4F1	8	65	4	56	10	33
GGGAAGTGAGGTGATTCGTG	LRSAM1	24	62	119	52	181	80
GGGAAGTTTGATGAAGACCG	RNF152	53	54	49	51	72	87
GGGAATGGGACGACCAACCA	RCBTB1	37	64	33	139	36	89
GGGACACTCGGTGTGCGACG	TRIM8	108	97	98	10	153	73
GGGACGCCCAGCGATACAAG	RNF40	31	64	11	125	28	33
GGGAGAGAGACCATCCGTCC	RNF126	140	105	62	89	77	85
GGGAGCAGATCACCAGGACA	TRIM17	46	67	208	49	72	65
GGGAGCCATTGCAAATCTGA	DCAF6	45	95	53	77	93	87
GGGAGCCGTTCATCTCATGG	TLE3	76	118	83	59	91	110
GGGAGTTAGTGAAGCCTACG	ANKIB1	80	68	121	71	150	110
GGGATATCCACAGAGTACCT	RPL27	12	35	26	25	45	29
GGGCCAGAGGAGAACGTGAG	FBXW8	45	31	76	49	40	76
GGGCCGCGCACTCTACGCAG	FBXO17	45	33	49	106	19	57
GGGCCGTTAAGCAGCGTCTG	IRF2BPL	41	60	36	52	97	36
GGGCCTACAAGTATCTACTA	FBXO10	144	102	43	126	185	50
GGGCGACCGTCACAACACTA	RNF41	42	14	49	33	65	49
GGGCGACTCACCTCCAACGG	RNF126	45	77	113	91	35	41
GGGCGTGAGGAACTTCACTG	UBE2C	23	61	46	54	18	54
GGGCTCAAGAGAGGACATCG	USP11	48	91	65	41	111	145
GGGCTCGGAAGTAGTCACTG	ABTB1	41	34	6	52	47	29
GGGCTGCGGATCGCTAACCC	CBX4	55	33	89	87	8	34
GGGCTGTTCAGATCCAGTAG	USP45	68	96	64	86	109	51
GGGGACCCTGAAAGAATACG	TRAF2	52	105	75	31	97	32
GGGGACTTGACGGGCACCTG	ASB16	32	78	34	95	53	133
GGGGAGGTCAATAATGTAAG	DTX2	37	179	43	148	91	135
GGGGCTGACTTACCGCAGAG	HDAC4	115	79	86	127	122	70
GGGGGACGTTTGAAGCGATG	KDM2B	128	111	48	60	32	86
GGGGGAGCAGTGTAGGGACA	RING1	65	76	66	80	96	84
GGGGGTCACCCCAATGACCG	KLHL29	37	23	107	44	81	52
GGGGGTTGTGAAGCACCGAG	TRAF5	24	42	40	46	26	59
GGGGTCCCACATAATCACAT	WSB2	42	116	36	135	105	114
GGGTATATCTGATAGCCGCA	FBXO30	17	25	24	78	86	18
GGGTCCTCAAGCCAAACGCG	KBTBD11	62	60	36	51	138	37
GGGTGATCCATTAACTGACT	ZC3HC1	93	151	65	187	67	178
GGTAAGGGCTGATTACCCGA	HECW2	41	38	36	31	85	47
GGTACAACGAACATTCCTGG	UBE2Z	46	79	25	122	107	25
[truncated: 853 more rows]

## Sheet: TF1 120 min GM-CSF
sgRNA Sequence	Target Gene Symbol	Art.CSF2RB_TF1_120.min.GMCSF_H_Rep1	Art.CSF2RB_TF1_120.min.GMCSF_L_Rep1	Art.CSF2RB_TF1_120.min.GMCSF_H_Rep2	Art.CSF2RB_TF1_120.min.GMCSF_L_Rep2	Art.CSF2RB_TF1_120.min.GMCSF_H_Rep3	Art.CSF2RB_TF1_120.min.GMCSF_L_Rep3
AAAAAGCTGGGTTAGAAGCG	FBXO21	23	48	21	71	4	19
AAAACAGGACAACCGTGCCT	FBXO27	97	119	20	77	26	32
AAAACATAGAAAAACGTGTG	CADPS2	25	59	34	39	15	42
AAAACATCGGCAGATACCAA	FBXO9	39	84	39	49	52	14
AAAACCCCAGGATGGTACTG	SOCS2	9	127	11	75	12	22
AAAACTAACTCACATGAACC	MKRN2	17	77	18	66	55	17
AAAAGAACAACGTTTCATGC	UBR7	5	24	26	47	21	21
AAAAGAATTGAATTTACATG	RNF24	71	203	31	80	76	23
AAAAGATAATTCGAGAACGA	HERC2	32	64	30	12	20	40
AAAAGATTTGCGCACCCAAG	PRC1	6	58	44	38	1	39
AAAAGCTCTCTGTTGAACAA	ANAPC5	58	47	31	39	14	35
AAAATACAGAATGAATACCT	PEX2	19	85	26	54	39	17
AAAATGCATGAAACCAATCA	MYSM1	28	59	33	82	32	26
AAAATGGCTGTAGTTAACTG	UBR3	67	120	29	86	89	50
AAAATGTTAAGGAGTCATCA	TRIM38	6	68	28	7	16	19
AAACAAGAAAGGTCCTCGAG	UBE3A	14	15	46	14	52	20
AAACACATCAATCACTCTGA	PSMD14	13	27	5	81	8	39
AAACAGATCCTACTTTGGGA	KLHL2	86	171	40	72	77	42
AAACAGGACTCTGATCACAT	FBXW10	39	58	52	42	46	42
AAACATCGACGAAAAGGGGC	UBE2L3	31	11	8	25	39	24
AAACATTCACCCAGAAAACC	RNF170	33	31	40	64	43	27
AAACCCCAATTACGCCGGCG	HOXB4	31	60	40	71	62	62
AAACTTACTAGTGACCGAAG	ANAPC5	1	2	17	15	18	2
AAAGACTGACCCATTGACCG	RNF167	38	109	31	57	19	21
AAAGCAGAGGAATCAGACCC	RNF141	19	82	43	30	43	35
AAAGCATACGCATATCAACT	LRR1	50	28	19	34	31	24
AAAGCCAAAACTGATGCTGG	ATG3	24	37	26	9	34	20
AAAGCCAACAACCAAAGCCA	PSMD14	3	4	1	12	1	1
AAAGCCCCTGAAGACACTGG	USP41	44	93	82	115	74	85
AAAGCCTAGAAAATCAACTG	KLHL4	20	75	8	19	9	44
AAAGGAAAGAGATAGAGCAA	FBXO4	41	37	33	14	53	25
AAAGGATTGTGCTCTGACTG	OTUD6B	54	220	43	95	25	61
AAAGGCCCAGATACCCAAGA	DCUN1D1	84	149	11	65	29	26
AAAGGCCTCCAAATAGACGT	CYLD	25	124	25	35	17	26
AAAGTACAACTCTCAGTGAG	USP6	79	140	69	149	112	157
AAAGTAGTGTTGACTAAGGG	RICTOR	33	45	70	143	51	62
AAAGTCGAGAGTCTCTCCGA	ZBTB18	18	127	49	36	29	29
AAAGTGGTGCATTCGAGGAG	RNF165	76	113	45	106	19	111
AAAGTGTTAACAGGACACAC	FBXW11	4	58	12	39	15	4
AAATACATACCTCAGCAAGG	FBXO33	95	120	38	43	20	68
AAATACTAACGGTTTCCCAC	ZNF645	29	60	15	51	3	52
AAATACTTGAAGGACGAAAG	CDC16	8	13	NA	2	23	6
AAATATCTGACAAACAAGAG	USP42	25	73	24	34	46	48
AAATCAGTATTCGAAAAGCA	USP54	56	56	46	52	13	24
AAATCCTGATAGTGGCATCG	PRPF19	18	66	4	33	7	53
AAATCGGTCGCTTGCCAAGG	DCAF4	13	113	42	117	24	43
AAATCTCAGAAATCTGAACA	TRIM51	59	75	85	54	46	51
AAATGCAGACTCTCCCATCA	UBE2G2	82	87	68	42	56	41
AAATGGAACACCAATTCCAG	RWDD3	37	69	16	24	13	78
AAATGGATCTATGTTCACAA	FBXO32	49	92	36	53	44	27
AAATTAAAAGAGGCACCAGA	SOCS2	8	58	43	46	26	8
AAATTACCCAGACAGTCACC	G2E3	14	15	41	24	37	41
AACAAACAAGAGGACTGTGT	RNF7	34	67	40	43	33	18
AACAATTTGAGGGATTTCTG	SOCS5	59	81	55	48	38	25
AACACCACCGTACCTTCCCG	FUS	41	280	21	76	30	35
AACACGAGCAGAATTTCAGG	RNF144B	42	127	34	51	54	46
AACAGAGAGTATCCAACACA	BIRC6	33	60	5	54	26	52
AACAGCAGCAGCGGCCCGTA	ZNRF2	132	130	129	87	69	63
AACAGTGATTAACAAGCTGA	CHFR	21	49	66	20	9	28
AACATGCACCTAAGGATGAG	ASB14	111	112	45	103	31	29
AACATTAGTTATACCCACTG	TMF1	47	61	51	78	92	62
AACATTCCGGACATTCATCG	GPR50	119	226	84	84	137	122
AACATTGTAGAACTTGACCA	TULP4	55	233	68	46	51	68
AACCAAGCGTTCTTACAACA	G2E3	115	43	44	10	19	69
AACCACTGTAGGGTTAGCAT	FBXO11	21	25	53	20	114	39
AACCAGTACTACGTCCACCT	RNF213	69	126	183	106	113	68
AACCCCACTTGTGATAGTCG	KLHL30	59	51	45	68	12	43
AACGACTTACCACACCATGG	TRIM45	97	174	142	131	42	57
AACGCAAGCGGCTCTACCAG	RNF25	8	19	80	64	36	25
AACGGCTCCAATGAGGACCG	PCGF2	18	55	27	19	28	14
AACGTCTTGAAGAACAATGG	WWP2	56	23	22	60	42	14
AACTACCTCTTCGTGGCGGG	KBTBD11	49	28	65	35	24	35
AACTAGATGGAGTTACCATG	USP14	52	177	22	11	25	21
AACTCACCAGCAGTACGTGT	UBE2S	48	49	23	62	27	74
AACTGACAGAGTCCGTACTG	BACH1	5	104	28	66	53	26
AACTGCATCCAACAATGACT	SIAH1	130	153	95	141	42	55
AACTGGATCTCACGAAATGT	VPS41	81	52	57	49	63	107
AACTTACTTAGCACACATGT	USP36	32	112	6	105	38	43
AACTTCGAGTAGTAAAAGAG	RNF133	26	41	22	62	12	25
AACTTCGTCGGCGACCTCGG	PDZRN4	43	33	79	66	41	17
AAGAAATTCTCTCGTCAACG	RNF168	48	87	46	39	39	6
AAGAACTGGGGAGTTATAGG	USP30	35	30	9	44	30	26
AAGAAGAGTGCACCTGACTG	TRIM9	14	61	120	81	70	41
AAGAAGATCACACTCAGTAG	MAGEB4	32	146	22	90	18	53
AAGAAGCAAGAGTTAGCCCG	STAMBPL1	45	71	68	58	57	23
AAGAAGTCCATGCTAGACAA	TRIM5	7	71	25	55	107	72
AAGAAGTTACCCTTACTCAA	TRIM69	19	19	7	75	14	54
AAGACAGCTCGGAATCGAGT	USP21	70	108	9	103	7	51
AAGACAGTAGTACAATCGTG	UBR1	58	187	72	70	25	41
AAGACCCAGGATTGCAACAT	LTN1	31	100	4	50	19	56
AAGACCCGAACCAAGCACAT	OTUD4	33	5	40	37	28	14
AAGACCTGAACTATCCCCAG	UBE3D	13	214	33	25	9	29
AAGACGTCCTCAATTACCCC	KLHL20	92	100	25	60	61	70
AAGACTTTGTGATTGTCCGC	SKP2	36	168	50	54	56	54
AAGAGAAATGCACTGTACGG	NFX1	67	101	31	61	88	11
AAGAGAATGATCCATACCAC	EED	5	54	46	102	11	28
AAGAGCATTACCACCCTTCA	SIAH2	49	138	26	46	45	45
AAGAGCGGACCTCAGAACCA	FBXW7	69	7	52	10	16	6
AAGAGCTTTAACCCTCCGTG	UBE3B	38	179	87	86	61	33
AAGAGTCCCTTACTCTGCTG	OTULIN	33	111	27	53	43	32
AAGATATCACAACCATGAGC	ARIH1	64	16	14	50	31	23
AAGATATGACACTTACAAGG	UBE2V2	4	62	29	10	6	28
AAGATGAACAGGAAAACAAA	NANOGNB	4	12	7	28	16	24
AAGATGAGATTGCGGCCGAA	FBXO17	16	92	90	95	35	33
AAGATGCCCACCATAAAGCA	BFAR	9	100	24	27	32	22
AAGATTCTCCATGGGACGAG	RBBP5	51	38	29	35	53	54
AAGATTGTGGCGGTGCACAT	KLHL5	56	36	77	15	17	39
AAGCAGAAATGGAGAGAAGA	NANOGNB	28	102	28	14	34	35
AAGCAGAGGACAGTACGTCT	FBXO18	18	171	35	74	49	103
AAGCCCTCCTTACAAATGGG	UBE2I	4	69	10	39	34	18
AAGCCGAATTAGCCAGTCCA	HERC6	17	63	44	57	55	59
AAGCGCGCCCACCTCGGGAT	UCHL3	30	106	50	96	52	89
AAGCGTTGAAAAGGCGCTGG	OTUD7B	10	50	28	98	17	35
AAGCTAACCTACACCATGAG	SNRNP40	38	43	25	33	13	62
AAGCTCAAATGGTCCAAAGT	RNFT1	65	53	48	76	15	42
AAGCTCGTTGTCTTGTGGAA	HERC2	28	113	45	71	37	67
AAGCTGAAGAAAAACATGGG	OTUD7A	56	52	59	62	18	104
AAGCTTTATGGATTTACCAA	FBXL3	91	154	71	94	13	109
AAGCTTTGCCGCATTCACGT	ASB13	15	122	67	63	26	77
AAGGAAAACTGATCAGACTG	UBE3A	8	76	29	56	18	48
AAGGAAAGATTCATGAACCA	USP16	12	10	4	18	12	5
AAGGACAACACATTTGGATA	LITAF	17	106	85	70	37	102
AAGGACCACTACATCGAGCG	TRIM71	24	52	47	66	45	23
AAGGCAGATGGACTAAGCAA	HLTF	18	135	83	94	52	65
AAGGCTCCCTTATCATATGG	UBE2L3	6	67	13	38	10	36
AAGGCTGACCACATCCGGAA	CISH	31	111	23	50	67	39
AAGGTCACACATAATGGCTG	TRIM36	12	59	29	61	27	79
AAGGTCAGTTGCATTCAGGT	FBXO8	108	175	76	75	78	92
AAGGTCCCTGTACATTCACA	MARCH3	72	155	54	100	36	44
AAGGTCTACCCCATTGACCA	BAP1	37	48	36	10	30	14
AAGGTGTTCCTTAAGTGACT	USP15	18	93	33	42	9	47
AAGGTTTACCTAAAGCACCA	USP54	48	28	26	69	31	47
AAGTACACAACAGTTTCGCC	UCHL5	43	54	52	95	73	40
AAGTATGTCCAGCTCAACGT	TNFAIP1	60	148	70	30	35	34
AAGTATTGAGTGAGTTCTCG	MARCH10	34	153	38	57	23	52
AAGTCCATAGATGCAGGACC	WDR61	36	211	18	125	35	71
AAGTCGAACTGAACCAGCGA	RBBP6	3	2	12	27	2	6
AAGTCGATATCCCTCAGTAC	F9	28	84	7	37	28	12
AAGTCTGTGCTAATCTACAC	FBXL4	10	144	78	65	45	31
AAGTGCACGCGGATGCTCGT	SOCS1	86	60	64	18	59	65
AAGTGGATGGTGCAACACGG	FBXO27	32	109	43	129	97	40
AAGTGGGTCCGACTCAACGT	KCTD5	10	12	15	22	36	37
AAGTTACCTCACCAGCCGCA	MGRN1	73	206	56	154	46	65
AAGTTGCGAATGGATCCCAA	SIAH1	22	89	53	44	51	33
AAGTTTCAGAGATATTGGAC	ARIH2	21	30	28	27	30	14
AAGTTTGGTAGAACTCGAAG	SOCS5	28	45	28	57	32	63
AATAAAACTGGTGCGCAAGG	LNX1	23	154	33	38	53	23
AATACAAACCTGGTCTACGT	ITCH	156	121	64	81	42	15
AATACAAAGCTGACTTCCTG	ASB14	36	165	46	96	61	38
AATACAGTAGACCCACACAC	UBE2U	11	40	25	139	52	46
AATACTGAACCAAATTGCTG	KLHL14	41	85	52	55	25	29
AATACTTACAGTATTAAGTA	HECTD2	43	170	68	86	48	70
AATAGAGTGGAGTGCCCAGG	ASB9	31	101	65	48	78	46
AATAGTCGAAGGCGACATGT	KLHL8	36	120	30	99	66	20
AATATAAAAGTACACTGAGT	WDSUB1	43	108	30	36	23	25
AATATTCCTAGAAAGTTCGG	TRIM39	75	156	35	90	40	56
AATATTCGAAGGGAGGGGCT	UBE2J2	37	99	38	59	20	77
AATCACGAAATGGCCAACGG	TTC3	6	107	15	156	22	25
AATCACGGATCTTCTTGACA	TRIM15	7	105	60	67	41	45
AATCAGTACGTGATTCGGCC	RNF208	28	87	46	52	23	25
AATCAGTATTCCATGAGACA	DCAF17	32	75	34	45	34	57
AATCAGTCCAATTGTTCCAC	UCHL3	35	53	16	20	8	39
AATCCACAAGCTGTTACCAG	RNF169	43	268	80	76	39	41
AATCCTGAATATCAGAAGCT	ATXN3L	37	74	36	58	47	12
AATCGATGGATTGCGCCATG	STAMBP	101	157	34	91	56	48
AATCGATTTACAAACCGAGG	PRC1	7	43	14	54	6	36
AATCGGACTTATTCACGCAG	UCHL1	30	62	65	136	47	54
AATCTTAACAACTTACCAAG	HUWE1	99	123	37	79	74	36
AATCTTCTCTGACAGGACCG	UHRF2	62	81	66	46	60	51
AATCTTGTGTGGACACACTG	RNFT1	68	272	95	78	71	42
AATGAATGGATCTTTCACCG	USP45	65	131	43	66	33	61
AATGACAGTCCCTATCAGGG	UBE2D2	7	174	11	58	29	30
AATGACAGTCCTTACCAAGG	UBE2D4	7	34	11	31	16	29
AATGACCTTTATGTTATAGG	KBTBD12	24	49	55	27	69	18
AATGCAGTGCATATTAACAA	KCMF1	42	70	14	33	2	33
AATGCCATTAGCGATACGAG	DCAF1	61	25	4	5	21	19
AATGCTATTACGGTTGATGC	FBXL6	57	78	17	38	50	37
AATGGAAAGAATGCTCCACG	USP32	8	23	32	30	2	33
AATGGACCGTCACAGGCTTG	RPL19	69	137	24	63	20	51
AATGGAGTAAATAGTTCTAA	UBE2V1	7	113	28	27	35	42
AATGGCACTTCACGGTTAGA	UBE2J1	90	222	96	73	55	95
AATGGCTCTAATGAAGATAG	BMI1	90	79	11	54	42	43
AATGGTCCCACGTAGAACAT	LRRC41	34	132	86	33	45	24
AATGTAGTCCCCATACATGA	UBE2O	13	138	29	85	19	72
AATGTGGTGCTTCGACCCAG	USP37	14	130	16	38	4	7
AATGTGGTTCAGTCCAACAA	DCAF1	3	20	NA	37	9	5
AATTACAAGAAAGCGTCACC	RNF135	26	67	57	66	26	62
AATTCCGCTATCTCTTCAAG	RNFT1	26	79	27	49	9	5
AATTCGTACACATCCACCAA	MALT1	72	123	27	53	43	81
AATTGAGCGCAATACATGCA	USP47	32	211	91	152	91	101
AATTGCTGCACACCGAATCG	OTUD7A	84	154	50	44	57	35
AATTGTTCGGATTAAGCGCT	ASB8	5	45	10	49	29	30
AATTTCAAGATATTTGTGAG	RNF14	45	95	51	30	5	19
ACAAAAGATGATAGTGTGGG	TRAF6	75	35	84	21	52	49
ACAAAATCTCTCAAATCCGG	USP25	53	40	77	98	25	25
ACAAACCTAAATATGCCTAG	BRWD1	23	61	33	36	21	60
ACAAAGAATGTCCTACCTGT	RNF2	34	92	29	41	33	34
ACAAAGGCCTTAAACATGCG	USP13	60	73	34	19	44	57
ACAAAGGTCAACTAGTCCTG	RNF6	39	41	38	57	56	22
ACAACAAATACTCATATACC	KCTD10	122	91	21	59	16	32
ACAACAAGTATTCCTACACC	TNFAIP1	21	63	58	86	58	24
ACAACACACGAATTACACAA	ITCH	178	130	115	28	60	63
ACAACAGATGTGGATTACAG	OTUD4	26	91	38	95	105	49
ACAACATCAGCCGAGCCGCG	OSTM1	3	42	8	23	35	38
ACAACCCCAGCACCAACGAG	KLHL42	23	165	82	96	9	29
ACAACCCCATGACCAATCAG	KEAP1	84	190	104	147	103	81
ACAACCCGCAGACGGGTCAG	KLHL21	15	31	39	38	46	46
ACAACCTCATGCCTGCACGA	TRIM54	107	86	71	88	58	45
ACAACCTCTTCAACACAACC	RPL18	16	101	16	40	13	26
ACAACTCAAGCGTGAATGAG	KLHL21	58	129	54	71	66	45
ACAAGAGTCGGAGACCACTG	MPND	36	63	23	63	38	45
ACAAGCAGCCCAGATCAGAA	CADPS2	66	93	107	106	15	67
ACAAGCAGTTGGAGTCCAGA	CISH	99	87	25	51	48	39
ACAAGGCTATCTTAGCAGGT	SPOP	34	52	45	43	42	54
ACAAGTACGAAAATGTCCCC	RFWD3	1	15	17	35	28	23
ACACAACCCAAGCATAGGGG	RNF19A	4	34	6	44	13	31
ACACACAGTGCAATATACAG	TRIM23	47	106	14	44	58	58
ACACAGAGAATGGGTACGTA	PAFAH1B1	26	48	6	88	15	17
ACACAGCAATCACGATCGGT	RNF38	50	46	27	57	38	28
ACACAGGCGTCCTGCATTCG	SH3RF2	96	74	25	75	47	46
ACACCCGGTTAATTGTCACA	ASB11	63	59	54	125	41	81
ACACCTACCGGCAGACTTCG	ZMIZ1	25	40	12	107	35	48
ACACCTATGAAGACCAGCAG	CDCA3	33	120	50	116	15	83
ACACTCAAAGCGGTAATCAG	SHPRH	7	133	68	29	31	35
ACACTCACTCGGGATATGCG	UBE4B	2	78	17	50	34	10
ACACTCCTGATAAAGCCATG	HECTD4	50	128	24	67	43	69
ACAGAAAAGACGGTTATGTG	SOCS4	38	84	32	64	30	47
ACAGAAATCTGGCACCCAAA	UBE2G1	57	95	55	84	43	33
ACAGAACGAATGTCCGCAAG	LONRF1	62	169	58	108	38	81
ACAGAATTGATACTAACTGG	FBXW7	83	138	77	122	43	7
ACAGACAATGACACCTTGTG	RNF182	33	84	51	109	45	55
ACAGACTCTGAGTAGACTGA	TRIM38	63	115	109	106	25	53
ACAGAGCTACTAGTCAACAT	WDTC1	11	144	16	65	17	15
ACAGATAACAACATCCCTCA	RNF25	67	116	77	100	44	95
ACAGATAACTGGGTACCCAG	CDCA3	52	71	63	34	38	36
ACAGATGAAATACAGAAGGG	USP45	116	228	59	118	56	90
ACAGCACCATAAGCCACCCG	UBE3B	158	126	47	50	46	38
ACAGCAGCGCAGAGCTGACA	OSTM1	5	34	12	16	37	18
ACAGCGGCAGACTGAAGGAC	MED8	23	47	11	8	8	7
ACAGCGGTTAGATGGCGTCA	RNF6	48	132	45	66	108	60
ACAGCTGAACACTCTGAACA	MED8	6	163	42	63	12	27
ACAGCTGGCCAGACAAGTCG	SH3RF1	48	65	14	53	14	31
ACAGCTGTATTCTGTACGGG	DTL	25	109	13	36	26	44
ACAGGCGGCGCAACCCCCGG	UNKL	33	89	41	79	65	67
ACAGGGACAGGACTCGACCG	AMFR	23	8	11	24	68	16
ACAGTACCTCTTGGCGCTGG	UBE2E1	68	5	7	84	12	30
ACAGTCACAGAAGGACTCGC	SPSB3	93	178	82	116	57	32
ACAGTCGACTGTATGCACTT	ZRANB1	59	91	38	80	203	81
ACAGTCTGAATTAGACGTAG	UHRF2	26	51	21	32	5	35
ACAGTGCGAGTTCTCCAAAC	DCUN1D1	23	92	4	30	2	21
ACAGTGTGTAACCACTCTCG	CIAO1	128	142	11	62	43	35
ACAGTTGACAGACATTGTAG	KBTBD8	11	62	29	60	18	11
ACATACTACCTTATTCAGCT	ANAPC4	60	191	18	56	23	27
ACATATTGGACAATTCTGTC	RCHY1	75	57	48	67	54	100
ACATCAAGGTGAAACCCAAG	TRIM39	24	135	44	25	25	31
ACATCACAGAACAGCCGTGT	TRIML2	32	122	28	56	55	33
ACATCCAAGTTACTTGACGG	NEDD4	67	56	30	39	63	62
ACATCCACGCCATCCTCGTG	MUL1	14	64	21	24	17	67
ACATTAGTGGGACATACAGG	FBXW7	159	151	75	143	46	36
ACATTCGGGTGAAATAATGG	UBE2I	32	63	15	1	NA	8
ACCAAATGGCTGGAATCCCT	RNF5	118	128	35	60	6	54
ACCAAGCTGCAAGTCCTGTG	RFFL	49	201	23	109	82	70
ACCAAGTTGGACTTACAGAG	DCAF13	5	6	NA	18	1	8
ACCAATGTTCATATAAATGG	CRBN	18	110	38	80	58	21
ACCACAAAGAGCCATACCAA	PIAS3	26	66	21	55	15	29
ACCACAATATATATGTTGAG	RNF24	56	135	51	123	37	73
ACCACACTTCCCATGCATGG	FBXO45	59	22	32	51	47	30
ACCACTTATAAACCAACCTG	RNF121	16	62	35	63	33	26
ACCAGAATTTGTAGACTGCG	XIAP	18	92	92	55	65	52
ACCAGCGGGCAGTCGTCGCC	ANAPC11	6	106	14	47	5	38
ACCAGGTACCTTATATGAAG	UBE2W	57	46	42	11	12	30
ACCATACCCAAATTATTCCG	USP7	16	83	18	63	28	46
ACCATGTAAAGTGCATACTT	DCAF10	37	166	28	62	30	43
ACCCAACACCTAGCCAGACT	RNF11	7	155	38	58	7	72
ACCCCAATCCCAATGACTGG	USP28	50	51	59	107	75	72
ACCCCCTTCTCCTTACTCAA	FBXO2	15	32	16	71	12	26
ACCCGAACAGCCTAGCGCCA	DCAF10	15	81	27	45	12	5
ACCCGAATGTGTACCCTTCG	UBE2I	28	127	14	79	30	81
ACCCGCCGGGTGGCCGTACG	RAB40B	55	49	23	35	10	15
ACCCGGAAGTAATGAGTGTG	BIRC3	96	99	47	36	148	60
ACCCGGATTCCAGCCAAAGC	RNF139	5	61	6	7	6	10
ACCGAAAGATACCTGCACAT	KLHL1	8	54	58	28	36	45
ACCGCACAATCTCAGCATCG	PRC1	45	101	28	20	6	11
ACCGTTACTGTAGGCGTACG	RAB40C	21	160	48	61	25	43
ACCTACTGAACCCTCCTCCG	SOCS3	81	97	49	65	40	23
ACCTCCACACCTCCCCGTAG	RNF44	35	85	26	78	5	11
ACCTCGGTACGAAACCACAC	KAT2B	46	150	40	40	34	29
ACCTGCTACCAAACAGTGCT	ERCC8	50	118	90	107	112	28
ACCTGGTGTGGACCCACGCG	USP22	48	37	50	21	37	50
ACCTTAGTCCGTACCTCGAG	RACK1	4	52	1	13	1	17
ACCTTCGCCTGCCCGTACTG	RNF166	44	219	28	64	25	38
ACCTTGACAGACACACAGGT	BRCC3	78	90	93	93	64	83
ACCTTGCCCATGTCTCACGC	RNF149	41	162	58	43	46	75
ACGAAAGGACAACCCAATTG	TRIM3	3	16	5	30	15	15
ACGAAGACATAGTAGCAGAG	RNF34	7	166	23	37	51	23
ACGAAGGGAACGTCATCGTT	RPL37	13	177	29	52	56	77
ACGACATGCTTCATACAACT	CDC16	3	57	28	51	41	25
ACGACCCCGTGACTAACACG	KLHL17	30	26	17	46	33	31
ACGAGACAGCAAAACATCGC	KCTD5	43	16	22	24	28	33
ACGAGGAGATGACTGAGCGT	KLHL42	6	32	NA	39	6	18
ACGAGTTTATGTGCCCATGT	BTRC	56	115	57	49	74	58
ACGATAGACCCAACGCATGA	KLHL24	7	60	103	100	74	29
ACGATTATGGAATATCCAGA	EED	25	153	39	122	35	30
ACGCAAAGCTGTCATCGTGA	RPL27	25	65	5	60	23	43
ACGCCTGCGGATTCTACTGG	SOCS1	52	240	157	118	49	93
ACGGAAACCTATCCGATGTG	KLHL20	9	135	34	64	3	82
ACGGAGACTCGTCATCACCG	DCAF4	5	49	24	21	32	28
ACGGAGCAGGGTACACTCGA	RC3H1	21	70	28	54	31	53
ACGGCGCTTCACATCGTCCG	TRIM3	46	66	35	97	83	38
ACGGGAACATGATCACTTGG	TRIM46	37	49	21	52	9	55
ACGGGAATTCTATCGCCCAG	RANBP2	6	58	14	60	6	36
ACGGTTTGGGCATTTCTACG	CHFR	16	142	54	87	87	66
ACGTAAACAGAACCACGACG	HECW2	19	62	13	54	15	6
ACGTCGCTCTTGCTCACGGG	DTX1	11	36	17	10	9	26
ACGTGTACTTGGTAATACGT	LTN1	21	174	62	30	54	37
ACTAATGGGACATGAGTACA	CDC23	30	67	19	10	15	17
ACTAATGGTTTCTCCATGTG	WDR53	65	45	26	49	47	57
ACTACAGCTCACTACCACAC	NUP43	6	76	31	10	31	32
ACTACCACTTGAATACATGG	HECTD1	38	105	35	71	37	19
ACTAGGTTAAGAGTAAACAA	DZIP3	48	89	49	27	6	37
ACTATCTTGAGGAATAGTGG	HERC4	23	55	43	66	34	35
ACTATTTATGACTACGTGCG	AREL1	18	147	42	90	32	49
ACTCACCTCTGAATCCACTG	TRIM51	148	190	94	89	64	87
ACTCACTCAAGGTGTCCCAT	USP29	151	371	85	76	33	110
ACTCACTTGGTTACACTAGG	KLHL13	1	56	38	39	39	40
ACTCCATTCGGACTACCCCA	KLHL8	55	114	34	52	53	62
ACTCCTACAATGTCACCCAG	RNF208	56	226	39	156	38	103
ACTCTGCAATCATCCTCCAC	TRIM68	10	115	16	99	37	55
ACTGAATGAGTGCACTCCAA	USP26	73	73	82	80	67	29
ACTGAATTGTCCTTTCTGTG	RNF180	34	151	53	61	54	68
ACTGACCAAAATCAGCCCCG	USP10	9	172	30	32	19	51
ACTGACCACAGACTCATGGT	USP54	8	149	49	154	24	35
ACTGACTCCACAAATAGTGT	CUL2	56	79	82	80	9	43
ACTGATAAGTTCAAGCCAGG	PJA2	11	123	25	20	37	59
ACTGCAAGGGGGTAATTCAG	MUL1	67	91	38	70	49	85
ACTGCATTGTCACAGCCCTA	RING1	6	54	79	92	51	46
ACTGCATTGTGACAACCCAT	FBXO42	43	126	57	89	46	82
ACTGCCAATAGCAATGCTGA	MSL2	41	72	31	60	65	31
ACTGCGACCAGAGATCGTGT	CCNB1IP1	53	57	11	46	13	21
ACTGCGGTCATAAGCACCAG	WWP2	40	53	45	67	29	43
ACTGCTCACCCCTTTGATGA	DDB2	115	106	83	41	62	88
ACTGGAGGCAGTGTTAAATG	RNF145	123	143	31	75	63	48
ACTGTAAATCCAACATTTCG	USP33	24	113	93	73	64	31
ACTGTGAGCACAACCCGAAG	RNF41	51	41	5	33	25	17
ACTGTGTCCAATTAATGACG	FBXW2	95	96	32	83	12	41
ACTTAAGATCATGTGCACCG	RNF213	36	152	29	45	116	72
ACTTACAGGTCCCATAATTG	UBE2D3	30	32	26	36	34	20
ACTTACCCGTACCAGTAGCG	HDAC4	47	100	39	168	43	85
ACTTACGCTTCATCAATGTT	UBE2H	27	71	57	54	38	57
ACTTACTAAAGTGTATCTGG	UBE2G1	19	155	46	87	32	100
ACTTATACCCGGTCTCCAGA	FBXO9	10	54	88	76	27	71
ACTTCAGAACAACATAGGCA	RFWD3	17	159	38	65	15	47
ACTTCATGAAGCAGACCATT	UCHL1	59	139	64	62	25	58
ACTTCTCGAAATCTAATTGG	RHOBTB3	7	69	3	19	21	9
ACTTGACCGAGCCATCACAG	MARCH4	61	93	81	77	101	49
ACTTGCCACAAGTCTTGACG	TRAF2	36	313	26	90	30	57
ACTTGGAGCAGTACACGTCG	UNKL	53	42	29	51	27	18
ACTTGGTGCCAAACTCTGAA	FOXD4L4	53	226	64	71	41	53
ACTTGTCTCAGACTGAATTG	SOCS4	91	276	125	134	101	65
ACTTTACGTTTGCATGAAGG	BARD1	12	22	68	54	30	21
ACTTTCGATAGCACATGTGA	ELOC	18	77	15	14	12	13
AGAAAAATGGAAGGTCACGA	DTX3L	44	46	31	71	49	48
AGAAAATGAACACTTGCTTG	FBXW10	32	29	23	95	13	36
AGAAACAATCAGCTATGCCT	NANOGNB	86	82	95	73	59	64
AGAAACAGTACATGTGACAG	KLHL12	77	60	86	47	86	36
AGAAACCAGAAGGTACCCTG	FBXW8	13	51	79	74	23	15
AGAAACCTACAACTCATGGA	BRCA1	22	27	37	32	11	9
AGAAACGCAGTCCATCCAAG	SHPRH	22	72	14	63	24	45
AGAAATAAGCTGAAAAAACA	LONRF1	6	45	37	47	15	30
AGAAATACCAGATTATACCA	KLHL23	9	43	58	55	19	13
AGAAATACCTCATCCGAAAG	USP1	3	73	6	20	46	10
AGAAATAGCAACATTCGAAG	TRIM22	12	58	18	43	15	40
AGAAATTGATTGGACACACC	PDE4D	45	122	34	77	51	44
AGAACAGGGCCATCTACCAC	NEDD4L	5	47	33	41	38	32
AGAACCAGCTCATGAACCAT	RWDD3	12	96	82	61	29	41
AGAACTATGAGATTGAGACA	TRIML2	64	78	73	58	52	51
AGAACTCAACAAAAATCCAG	UBE2G1	69	89	90	224	30	74
AGAACTCGGCGAAGACGTCG	USP35	19	113	33	64	18	68
AGAACTGCATGCAAGCGATA	USP28	68	40	43	65	56	33
AGAACTTGGCACATGCATCA	KLHL24	96	140	37	21	73	51
AGAAGAAGCAGAGAAGCGCG	TRIM62	65	113	42	85	78	31
AGAAGAGACAGTCGTTGCAA	FBXO33	46	145	36	84	70	20
AGAAGATCTTTGATTAAGCG	FBXO25	73	64	55	43	45	19
AGAAGATGACCCGGGCTCTG	TRIM31	5	144	28	130	38	45
AGAAGCAGTTGTTAAACCAG	TRIM54	30	29	38	34	33	77
AGAAGCTAGAGCGTTTCAAG	FBXL19	17	92	19	41	28	13
AGAAGTATGTCCGACAAGCC	RPL14	56	133	77	80	55	30
AGAAGTCTGTTATACACAAG	TRIM38	79	123	86	56	40	51
AGAAGTGGAAGCCCTATCTG	USP28	18	97	63	40	51	40
AGAAGTTTGTTCAAAACAAG	NSMCE1	10	83	3	37	14	15
AGAATACACCGCCTTGATAT	UBE2D3	62	38	62	56	28	10
AGAATACGCTTGATCCAAAG	SMURF2	75	71	47	76	41	43
AGAATCCTTACCTTCATAAG	UBE2J2	52	82	20	94	57	47
AGAATCTGGGATGCTGCATC	WDR5B	33	19	24	25	35	48
AGAATTCATTCGATCTCGAG	RC3H2	25	50	4	5	7	2
AGACAAACAACTTCGAATCT	PSMD14	12	70	9	78	24	11
AGACAAACACAACCGAAGTG	RNF150	78	172	41	55	26	53
AGACACGGACAACTGTCGGT	USP24	4	74	38	35	22	32
AGACACTTATACTATGAAAG	MDM2	66	55	49	60	53	6
AGACAGACTTCTCGTTGATG	ASB1	12	211	19	128	42	47
AGACAGGGGAAATATGTCTG	UBE2F	123	201	164	137	97	67
AGACAGTGGAGATCGACCTG	FBXO31	35	98	71	75	66	21
AGACATCTAAGGTTCGACCT	IPP	5	26	19	56	14	17
AGACCCCACATACATGACCA	TLE3	25	120	64	77	53	87
AGACGCTCCAGCCTACGTCG	DCAF11	NA	2	3	1	NA	9
AGACGGGGAGATACATTCGG	RNF38	NA	3	NA	11	3	7
AGACTAGTCAGTACCGTGTG	RNF26	128	76	30	17	23	42
AGACTATAGAATCTAACTGG	FBXW11	53	77	14	24	7	34
AGACTCATCTTGTTGCATCA	AHR	10	100	44	65	40	20
AGACTGCGGCCAAATAGAGG	ASB12	55	145	62	56	25	55
AGACTGTGGATCTTTCACGT	USP48	34	177	23	71	54	49
AGACTTCACTGTGAAAGTAT	FBXW2	24	135	68	71	52	67
AGAGAACAGCAAACACTCGG	WDTC1	8	65	38	42	30	17
AGAGACACAAACTGCCCCAG	RNF44	9	48	8	33	6	6
AGAGACACAGAAACTGTGAA	LTN1	3	77	48	35	47	59
AGAGCCTTCCATAAAAACGA	FBXO11	54	41	75	42	58	36
AGAGGCAGCTGAGGAAGACC	TRIM43B	5	137	29	51	29	24
AGAGGCCGCCAACATGATTG	ASB16	30	29	15	7	86	17
AGAGGCGCGTTAAGTCCCCG	TRIM2	118	159	30	51	46	61
AGAGGGGCAGACACAAACTT	ASB7	137	114	85	172	106	40
AGAGGGTAAGCTTGTCATCA	SPOP	45	103	22	43	9	12
AGAGGGTAAGTTACCTGCGG	DCAF11	187	122	64	175	107	55
AGAGGGTCACGAGGTCGATG	FBXO44	39	39	43	45	23	30
AGAGGGTGTTCTATCAACAT	UBR2	35	13	7	11	8	23
AGAGGTACATCTAACTCCTG	OTUD4	69	118	90	33	79	89
AGAGGTCATCAAATCTCAGG	TRAF5	5	118	47	69	22	53
AGAGTGCATCGACCCCTCGG	MYC	3	61	6	25	5	19
AGAGTGTCTGACTGGAATCG	KLHL32	160	189	108	54	103	43
AGATAAGTGACTTGCTTCGG	ZSWIM2	13	65	53	42	34	18
AGATATCTATGCTTTATGTG	CUL2	41	155	68	53	35	63
AGATATTATAGATACCCCAA	BRWD1	21	140	61	96	33	49
AGATCTAGATGATGTATCAG	MARCH7	7	29	17	68	12	67
AGATGACCACAAGTGAAAGG	MARCH1	21	45	26	57	21	15
AGATGAGCCTTCCTTCTAAG	POC1B	11	48	6	34	52	14
AGATGAGTTAGGAGGACTGT	SPOP	18	86	15	41	11	24
AGATGCCCTGATCGGTCACG	TRIM41	131	173	44	50	103	50
AGATGCGACCTAAAGTCATG	FBXL12	33	19	38	45	21	17
AGATGCGGCAGAGATGTCGA	RAG1	48	75	74	51	47	20
AGATGGCCTACGAATCTCAG	LRSAM1	41	119	18	44	16	10
AGATGTATGATCCCAAAACG	USP7	48	29	2	44	6	1
AGATGTCTAACGATAAGGAG	ARNT	23	77	19	59	10	43
AGATTTGGGGATCACTGTGG	FBXO40	65	132	71	51	30	100
AGCAACAGAAGAGTAAACTA	RNF24	34	17	29	48	45	20
AGCAAGACAGAGCTCGATGG	ZRANB1	29	66	38	44	49	35
AGCAAGATCTCAGTCAGAGT	ANAPC10	10	43	NA	5	5	24
AGCAATTATAACCAAAGACA	FBXO22	57	23	17	17	13	10
AGCACACAGAGACACAACAG	HECTD4	84	70	24	14	82	68
AGCACAGGATAACGACAGCG	ZNF645	30	114	19	77	25	8
AGCACCTAGACACTCAGAGT	KCTD11	11	43	28	18	3	15
AGCACCTCCTACCTAGCCAA	RHOBTB2	83	89	42	61	35	42
AGCAGACTCTACACCACTGA	NSMCE2	25	143	11	103	22	43
AGCAGAGGCTGTGAGCACAA	MID2	8	47	44	40	54	84
AGCAGCCGTGCACTCTTGCG	USP49	14	100	62	17	66	32
AGCAGCGACACTCAATCAGC	RNF216	60	269	97	96	68	31
AGCAGCTACGATAAGAACCA	HERC2	21	92	39	66	70	12
AGCAGGGAGATACTGCACCG	RNF26	21	51	44	42	19	36
AGCAGTCGTCGGCGCACTCG	RNF187	3	121	7	64	29	13
AGCATAGTCCTTATGCATCG	CUL9	35	70	76	90	45	20
AGCATCCACAGATAAAACCG	SNRNP40	3	12	80	27	22	24
AGCATGCCGAGAATTAACCA	GAN	46	56	6	5	8	7
AGCATGGGTGAACCATGACA	KLHL2	18	53	45	73	7	30
AGCATGTGGTACTTACTGGG	CUL4B	128	215	101	161	84	76
AGCCACATCACCAACCTCAA	CORO7	17	156	77	106	75	52
AGCCACTCACCATCCGGGAA	RPL18	54	27	14	59	6	38
AGCCACTGCACACCGAGCGG	ZNRF3	52	38	24	36	37	64
AGCCACTTACATTCCCATCG	TRIM2	103	75	42	77	107	78
AGCCAGACGGAAGGATCATG	MPND	89	102	46	53	90	69
AGCCCGAGTACGCGCGCGTG	ZNRF2	26	55	25	23	59	65
AGCCCGATGTCTGCGCCACG	NACC1	28	63	33	59	20	71
AGCCGAAGAAGACACAGTAG	USP22	42	72	70	64	16	23
AGCCGGTGATGGTCCCACGC	BIRC7	25	102	36	68	24	75
AGCCTATCCGCCGCTACCTG	ANAPC2	33	91	11	36	15	21
AGCCTCCGAGGCATAAATGG	RNF38	70	108	81	100	27	21
AGCGGCCTCCTGACGAGCAG	ELOB	90	82	58	42	27	9
AGCGGGAGTGGACCATCGGG	CHFR	55	6	28	40	9	17
AGCGTCCGACTCGACTCGGA	UBE2F	6	7	45	45	8	14
AGCGTGCCACACCAGGACAT	UBE2L6	68	142	46	105	77	38
AGCGTTTCAAGCGAGCTGCA	LRRC41	23	74	17	13	33	36
AGCTAATTTAAATCTTGTCC	TRIM6	30	56	50	92	39	58
AGCTACACTTCTTACCCGGT	TRIM15	108	73	16	19	30	14
AGCTACTCTCGAGTGTTGCA	DCAF12	92	138	64	49	75	22
AGCTCAGGCTCCAAGTCGGG	RNF7	55	26	57	43	57	24
AGCTCGAACTCGTATCCTGG	IRF2BP1	38	132	27	76	12	91
AGCTCGCCATTATCCGAGAG	ASB7	208	224	184	237	88	62
AGCTCTACGTCTTCGTCGTG	CADPS2	16	104	41	112	11	34
AGCTGAGCCTTGAATACCAT	USP14	29	300	25	129	40	114
AGCTGTAAAAAGCCCAACAC	RNF103	8	78	6	78	2	19
AGCTGTCCCACATCAACGCG	TRAF7	31	8	59	56	53	43
AGCTTCAAAACAAACCCTTG	PARP11	109	98	55	45	61	19
AGCTTGAGAAAAGTCTCCGG	TRAF3IP2	80	100	33	30	10	24
AGCTTGTAGAGCACCTCTCG	HECTD3	23	48	54	80	27	25
AGCTTGTTTACATAATCCGC	CUL5	17	72	52	26	24	7
AGCTTTCTGCAGAAGACACA	RNF175	108	149	44	115	53	64
AGGAAAAACAGTCTCAGCAC	F9	55	65	16	62	13	49
AGGAAACATGTAATGATAGG	BRCA1	4	95	11	18	29	10
AGGAAGAAGAGCCTATTAGT	UBE2Q2	26	85	42	36	45	23
AGGAAGTCATCCGCTGACGC	RABGEF1	45	35	45	22	24	14
AGGAATAGTGATCCTAACCA	ANAPC1	1	3	1	1	NA	9
AGGAATCTGTGAACCGACAG	RFPL4A	20	58	49	32	49	60
AGGAATGCGGCTTCATCTCG	MKRN2	24	111	29	34	53	23
AGGAATGTTAGACGAAGATG	ATXN3	47	56	29	27	5	19
AGGAATTGAATGATCTGGCA	UBE2D2	6	74	41	70	8	32
AGGACACACGCGGTTCCAAG	WDR53	16	2	54	15	39	12
AGGACATCCATACGGCAGGT	SYVN1	8	105	48	16	31	8
AGGACCGGGCGGATATCATG	USP21	89	104	81	44	29	52
AGGACGCCAGGATCCGACTG	CORO7	58	201	16	39	74	82
AGGACTATGTGCTTAGACTG	MARCH5	17	42	42	13	11	86
AGGACTCATCAGATGATGAG	DCAF8	54	103	14	22	15	26
AGGAGAACTTTCAAGCACTT	MBD3L1	68	85	20	83	44	8
AGGAGAGCCTTATGATCCCG	TRIM39	30	119	57	67	92	52
AGGAGCTGATGGATACCACA	FBXO44	35	112	50	18	50	33
AGGAGGAATCTATATTCTGG	USPL1	31	75	62	23	18	23
AGGAGGATCCCTCTGCAAGT	UBE2D4	9	94	64	34	31	60
AGGAGGGACCTGTGACGTCC	RNF165	18	107	27	101	46	49
AGGAGGGCCTTGATACTCCT	IFNA10	27	60	10	7	75	19
AGGATCAGCCCCAGTACCTG	JOSD2	24	80	20	46	43	49
AGGATCTCTCTCGAGACCAG	FBXO44	29	27	27	18	21	35
AGGATGCAAAGCATCGCATT	RAD18	13	85	47	75	64	72
AGGATGGCATAGGGCAAGCG	KLHL10	27	45	46	8	49	9
AGGATGTTATGTCAGCTCTG	GAN	30	54	53	84	13	14
AGGATTAACTAGAACACTAG	BIRC3	56	111	66	42	50	110
AGGCAACATGTAGCCGCTGG	PEX10	47	96	31	18	22	30
AGGCCAGACAGTTAACACCT	OTUB1	26	105	95	54	17	37
AGGCCGAGTATCCCCGCCGG	ZFP91	29	38	52	48	14	79
AGGCCTACGATCTCTATCCG	TRPC4AP	11	44	51	30	26	23
AGGCCTGATCATGTTTAGCA	HECW2	26	120	37	99	51	35
AGGCCTTAGAGCCACAGCGG	RPL37	37	34	5	21	16	6
AGGCGAACAAGAATCCGAGG	KLHL31	24	18	18	44	2	19
AGGCGACGAGAGCCAAGATG	MAGEB4	60	70	39	22	10	40
AGGCGATCCTAATCATGTCA	KCMF1	54	109	74	82	21	59
AGGCGCACCACGTTCCACGA	NEURL3	22	114	66	68	20	40
AGGCGCCTGACACAAACGTG	GNB2	37	49	16	46	43	86
AGGCGCTACGCCAGGACCGA	RPL24	7	33	11	14	14	21
AGGCGGCCAAAGATAACAGG	CCIN	9	15	8	12	15	10
AGGCTCCTTTAACCGAACAG	LRR1	2	8	3	16	2	17
AGGCTGCGCTGATGTACAAG	ASB1	74	129	22	65	39	40
AGGCTGTAGCTCGAAACCGT	RFFL	2	6	5	4	32	12
AGGGAATATCCGATGTAGCC	WDR5	17	34	17	21	49	3
AGGGACTAAAGGAGCCACGA	UEVLD	15	23	20	54	28	14
AGGGACTCAATGACACAATG	CCNF	44	150	26	45	67	31
AGGGAGCATTCATATTTGGA	USP50	39	35	44	72	45	58
AGGGATTATGAGGATAAACA	OTUD4	9	23	20	51	66	80
AGGGCCATGAATCCACTGTG	CIAO1	33	93	142	87	369	76
AGGGCCCCATACGTGCGCCA	RNF113B	39	101	19	29	7	18
AGGGCCTCATGCATCTGCAG	WDR82	5	25	15	22	8	32
AGGGCCTTTATGCTGCCCTA	TBL1XR1	126	63	56	44	37	69
AGGGCTTAGAATCATGAAAG	USP10	52	7	26	19	54	19
AGGGGCACGTGGAACCACTG	TRIM41	52	101	62	21	27	23
AGGGTACTGAGAACTTGTTG	TSG101	41	117	84	107	57	44
AGGGTTGCTAGAAAATCGGT	USP37	27	22	17	10	22	33
AGGTAACAGGAACACCCACA	FEM1B	28	41	52	46	8	43
AGGTATTCAGCATTGCACTG	MARCH5	28	72	15	25	36	29
AGGTCAAAGCCGTGACGGCG	TRIM71	40	41	104	103	97	61
AGGTCAAGTTGAGCCCAGAG	TRIM5	68	71	48	125	29	41
AGGTCATCATCGACACTCTG	TRAIP	7	48	31	53	73	28
AGGTCCGAGGCGCCTCCCGG	MARCH11	53	58	68	124	37	21
AGGTCCTGAGCGCGGCCAAG	KBTBD11	96	145	34	42	40	55
AGGTCCTTCACAGCCACCAT	ELOC	9	94	23	27	9	18
AGGTCGTGGAAGACCCTGTG	OSTM1	53	250	57	43	53	35
AGGTCTCTGGTGTTTGTAAG	SKP2	9	100	33	85	15	74
AGGTGATAAACTTTCCACGG	DTL	18	43	11	16	1	20
AGGTGCTGACATCAACACGC	ASB2	85	82	85	72	55	66
AGGTGGCAAAGATGTACACG	MAGEA6	116	101	81	58	43	23
AGGTGGTGGGCACATCAAAG	E4F1	45	236	75	102	42	41
AGGTGGTTCAGCTCGCATAG	ZNRF1	111	212	69	99	63	31
AGGTGGTTGCTAAGCGACAG	PRKN	40	148	25	95	56	63
AGGTTGTGCAAATCCACTTG	FBXO8	54	157	52	125	27	58
AGTAAACTGAAGCGTGACGA	UBE2F	28	96	14	46	18	8
AGTAATTTGTAAGCGTTGCA	UBE3D	34	87	36	78	29	45
AGTACACTCTTCTGAAGTAG	RBX1	21	43	8	29	20	39
AGTACCTCGAATATGAACGC	IRF2BP1	2	66	3	16	11	31
AGTACGACTGCGAACAGCGA	KEAP1	214	344	167	222	104	54
AGTACTTTGGGAGCACAGCG	KLHL28	16	40	32	28	24	39
AGTAGCAAAACATGTTACGT	RNF141	31	78	43	54	22	74
AGTATCCCTCAAAACAGATG	MAGEB4	127	59	70	98	26	50
AGTATGAACATCCAAATCCC	FBXO11	67	47	105	65	63	51
AGTATGAGTTCACCGACCCG	KLHL29	84	110	88	161	30	19
AGTCACAAGCTACCACATCA	WSB1	7	154	35	77	39	59
AGTCACTAGACACCACCCAT	FBXO9	19	110	52	7	13	5
AGTCAGGGTCCCTTATCGTG	MEX3C	61	209	20	57	26	95
AGTCATTCATTTGATACCAG	USP42	47	59	93	68	40	48
AGTCGGCTTTCCTTTCCAAG	RPL24	2	35	3	32	4	33
AGTCGTTACAGTGAACTCGA	CCIN	17	30	38	23	82	10
AGTCTAAGCAAATCACGTGG	PRKN	29	75	33	12	38	16
AGTCTGACCTGGCCAAGTCG	MPND	110	171	117	88	89	48
AGTCTTCACAGACTACGCAC	UBR7	19	14	12	17	20	13
AGTCTTTGGGGTTCCAACCG	SPSB2	38	100	83	55	46	57
AGTGAGCCCAAAGGTTCGAA	RPL7	9	104	8	58	14	54
AGTGAGTAGTGAATATAGTA	NSMCE2	57	76	27	100	48	50
AGTGCAATACAGCCTCATTG	FBXW11	38	117	26	70	7	42
AGTGCAGAACTGCTTCACAA	BTRC	95	92	42	42	72	78
AGTGCCGGAAGAAGTCTGCT	OTUB2	11	160	51	62	42	38
AGTGCGCCCTGATATGACAG	RBCK1	56	72	38	18	26	94
AGTGCTCCGTGATGCAGCGG	TRIM62	68	84	29	69	106	60
AGTGCTTCGAGGCACACCAG	PML	5	12	47	9	7	13
AGTGCTTGCGAAGCGTGTTG	KLHL25	78	158	76	80	83	31
AGTGGACCGTCTGCACACGC	KCTD21	24	153	37	23	34	55
AGTGGATATGACGTTCGATG	RFPL4A	25	226	35	82	57	65
AGTGGATTGTCCTGTTTGCG	RAD18	129	183	58	122	102	72
AGTGGCTGAGAGTCGAGCCA	PIAS3	38	104	30	59	64	85
AGTGGGAGAGTGCCGATACG	MKRN1	33	172	28	47	68	33
AGTGGTGTGCACATATGCCA	HERC6	NA	13	5	42	4	14
AGTGTATTTGCACACACCCA	RACK1	5	20	7	66	7	28
AGTGTCCAGTATGTAAAGCT	RNF5	4	27	23	47	7	62
AGTGTCTGATATGGTGGTGA	RABGEF1	13	200	14	26	3	64
AGTGTGCAGGTAGATCACGG	TRAF4	47	46	5	34	17	48
AGTGTGCCTGACACAGCATG	TRIM40	14	22	6	31	12	8
AGTGTGGGACACCCGCACCT	FBXW8	24	106	48	51	78	35
AGTGTGTACTATGTCGTCGA	YOD1	33	109	51	65	66	27
AGTGTTACCACTACTCCACG	HECTD1	9	110	18	38	24	61
AGTTATAAATCCAGACATCA	KLHL24	18	57	18	88	44	50
AGTTCAAATATGTACACATG	ZRANB1	23	119	11	59	22	27
AGTTCAGCCCAAGAAAAAGG	UBE2E2	41	119	30	70	37	28
AGTTCATATACCTTAGACAG	USP46	7	86	38	25	15	57
AGTTCCCGCTGGATACTGGG	SPSB2	33	110	35	41	80	63
AGTTCGAAGACTCCGGCAGT	AIRE	36	41	14	3	21	13
AGTTCGATATTGGGAAACCC	TRIP12	5	51	57	34	50	17
AGTTCTGCAGCACATAGGTG	CUL4A	9	84	21	95	22	16
AGTTCTTAGAGGATGCAGTG	TRIM28	13	138	38	64	40	24
AGTTGGAAGAGTGGTACACA	TRPC4AP	10	74	89	57	39	17
AGTTGGAGAACGAGTATGGC	MED8	1	71	9	41	2	6
AGTTGGCCGAAGTCGAAGCT	RNF165	118	80	92	44	39	44
AGTTGTACTGAAGTCCACTT	TNFAIP3	62	37	31	43	28	32
AGTTGTGCTACATGGTGTGA	FBXL4	129	187	124	97	77	52
AGTTGTGGAAATAGAATACG	WDR12	8	50	13	60	5	43
ATAAAATTCTACCACAGGAG	RNF182	57	146	70	59	87	36
ATAAACCTACAACAAAGACG	CNOT4	52	40	29	41	17	28
ATAACACAAAGACTACAACC	NEDD4L	18	113	30	35	133	58
ATAACACCATACTCGAAGAG	USP33	30	21	51	50	50	30
ATAACACTCGCACGACCCAG	WWP2	54	41	18	27	27	13
ATAACTTGTACATGCAACCA	CUL3	63	31	25	15	34	28
ATAAGGCTTGAGTAGAACTG	FANCL	35	114	30	29	32	30
ATAATAACTTATGCATACAC	KBTBD2	57	56	19	44	35	24
ATAATACTCGAACTACCACA	WWP1	15	105	41	105	35	20
ATAATGTATGCACTGCATCG	RNF19B	15	88	89	35	21	33
ATAATTTGGGATGCCCACAC	TBL1X	4	118	41	59	3	35
ATACAGAAGACCCGTGACAG	RNF113A	13	86	72	35	26	25
ATACAGTCCAAGTTCAGTTG	PIAS2	212	208	83	107	125	149
ATACATTCTTACGGCAGCCA	RNF114	68	76	67	56	34	38
ATACCAAGAGTAGGAGAGCG	CDCA3	28	125	56	69	32	34
ATACCCACCTTATACATGAT	FBXO10	52	231	94	140	50	21
ATACTGCCCCATGTTGACCG	ZMIZ1	58	150	39	85	28	90
ATACTTCACCGAGTGATCGG	USP28	8	26	68	66	59	47
ATACTTGTTATAGAGGATGA	STAMBP	67	136	87	75	53	71
ATAGACATGAACCAGCGGAT	USP5	14	71	37	49	24	37
ATAGATGAGGTCATGACCGG	USP40	36	26	26	114	12	59
ATAGATGCAATGGTGCACAT	UBA3	19	15	7	21	44	26
ATAGCAGAAGAGATCTATGG	ASB11	53	51	82	109	83	62
ATAGCTACCGGATAGACCCC	USP2	66	40	9	61	3	25
ATAGGCTTACAATACCTTAG	UBE2K	20	116	32	16	70	43
ATAGGGCTTGTTCCGCACGC	FBXW5	90	206	24	76	7	95
ATAGTCAAAGCAGGATCATG	USP33	5	64	37	105	6	95
ATAGTCCATTACATAGCATA	HLTF	55	91	88	104	33	81
ATAGTGACGGTTACACAAAG	USP26	47	122	53	93	34	23
ATAGTTGCGCACGTACTCCG	WWP2	33	102	56	57	43	30
ATATAAGGGACACACTGATG	FEM1B	11	19	77	83	35	47
ATATAGCAAGCTGTTGCAAG	TAF1D	108	115	55	43	76	54
ATATAGTACTGTACGATATG	DCAF13	21	39	27	9	25	95
ATATATAACAGATCATGCAC	FBXO11	39	70	46	45	38	25
ATATCCAAACACAATATTGG	MALT1	41	124	8	71	24	38
ATATGATCACTCCCAACGGG	UBE2J2	41	87	68	28	39	47
ATATTCAACTTTCCCCGCCG	BIRC2	11	124	33	76	12	29
ATCAAACCCATAACTTCCAT	PSMD14	9	58	39	116	34	68
ATCAAGACATAGGAGCTATG	KBTBD12	50	62	24	32	33	29
ATCACAGCCTAGAGAACAGA	IFNA10	53	158	31	62	17	67
ATCACTACAGTCCCGCGCCG	SOCS6	59	64	67	89	31	37
ATCACTAGCATATGACAATG	RFWD2	21	19	14	46	13	26
ATCAGCATGACAGGAATAGT	MARCH5	16	103	23	58	7	70
ATCAGCCTGCATCACGTGAG	RNF145	49	189	27	61	36	69
ATCAGGTGGATCCTGAACAG	FBXO31	10	33	45	41	22	36
ATCAGTACATACCCATGTGG	USP30	10	64	27	29	45	37
ATCATGGGTGTTGACGTACA	USP10	20	44	56	35	43	75
ATCCACGAGACAGACGCACG	UNKL	51	59	63	76	58	17
ATCCAGACACAGCCAATCCG	TRIM21	12	105	44	69	53	60
ATCCAGCGTAAGAATAACAG	CUL3	2	4	4	13	2	33
ATCCAGCTGTCTCCAATACC	RCHY1	142	79	153	81	88	72
ATCCGCCATACCAGGCAACG	TSG101	8	113	2	6	26	4
ATCCGCTGGATCAGCGAGAG	MARCH9	NA	NA	1	8	NA	19
ATCCGGGTAACGCGTCAATG	KCTD6	23	45	12	37	21	16
ATCCTGGGTAGGGTCCGTCG	USP5	33	88	33	105	53	25
ATCCTTGTAAACTTGACTTG	RNF182	18	38	47	139	52	33
ATCGAGCCAAGAAATTTGCA	ATXN3L	81	151	56	128	75	106
ATCGCAAACAAAGCCAACTG	AHR	38	116	40	132	69	45
ATCTCTTCTGCAGATTGAGG	RPL12	3	54	23	36	6	19
ATCTGCAAATACATTCAGCA	STAMBPL1	119	243	157	185	58	69
ATCTGCCGAATCCCTCACGG	ZBTB18	100	159	54	100	37	71
ATCTGCGTTGTGCCAACGAG	ASB14	52	241	53	53	78	67
ATCTGGACCCCTACCGAACA	RNF144B	225	204	78	86	125	56
ATCTGGGACCTGAATAAACA	WSB2	8	58	73	140	10	43
ATGAAGGAGCCATTTCCGGT	USP8	43	20	10	34	21	28
ATGAAGGTAGGCGGACAACG	MARCH7	50	28	29	39	85	22
ATGACAACTAAAGCACCGCA	XIAP	57	9	13	34	10	15
ATGACATTTACATTGCAGGA	KBTBD8	59	34	37	58	97	20
ATGACCATATAGATGTTGAG	RNF122	14	63	17	148	29	22
ATGACCCCCGCTGTAAACAG	KLHL36	56	149	60	64	61	70
ATGACCTCTACAGCAGTGTA	WDR12	24	221	55	145	46	123
ATGACCTGACCTGGTGAATG	DAZ2	96	71	33	86	38	29
ATGAGACTGGACATACGTCA	UBR3	49	110	54	63	29	140
ATGAGGTCCAAAGGAGACAT	RPL14	9	28	11	71	21	41
ATGATCCAGTTACTAAACAG	IPP	44	122	48	75	20	76
ATGATCCGAGACATGGGTGT	TRAIP	7	70	9	19	6	8
ATGATCTCCGTACAAATATG	KLHL5	53	203	34	87	68	70
ATGATGAGACATGTGTTCAG	TRIM40	39	135	38	127	41	38
ATGATGTGGCCCTGTCATAG	IRF2BP1	13	99	55	91	17	32
ATGATGTTGTGCCGACAGTG	ZNRF3	85	141	44	60	17	21
ATGATTCAAAGGGAGACCAG	CDC27	1	6	NA	7	20	7
ATGATTGGATCAGTGCAGTA	UCHL5	47	122	74	89	38	82
ATGCAACAGAAACTTGACTT	DCAF17	11	263	71	103	69	101
ATGCAGCTGGCAATCCGAGA	RNF144B	41	88	8	72	32	59
ATGCATCACACCTTGCACGA	TRIM24	68	60	40	101	65	31
ATGCATGAAGCTGCAATCCA	ASB9	18	168	82	60	36	65
ATGCCGCTGACAAGCATGGT	ASB6	37	40	99	96	90	108
ATGCCTTTCAGATATAATGG	DZIP3	86	118	37	35	66	43
ATGCGAGACACAATGTGTCA	DCAF12	126	125	82	116	114	61
ATGCTAGACTTACCCACACA	PRKN	110	88	57	69	50	33
ATGCTAGGAGATCACTAACA	TBL1XR1	55	106	75	104	44	33
ATGCTATGTCAGAACACCGG	BIRC2	51	88	71	63	19	25
ATGGAAATGTTACTGCGGAA	ASB14	145	44	57	81	87	121
ATGGACTAGTTGGTTATATG	NAE1	28	51	18	45	13	34
ATGGATCAGAAAAAAAGATC	RNF11	42	68	26	87	37	16
ATGGATGGTTGGTTGCACAT	PDE4D	112	110	76	131	62	33
ATGGATGTGGATACCCCGAG	RBX1	64	15	8	21	3	19
ATGGATTAAGGAGATCGATG	RAB40B	17	54	29	24	14	24
ATGGATTATAGTCACCGAAG	MARCH7	5	37	9	59	14	9
ATGGATTTGGAGCATCAACG	MALT1	17	123	28	102	46	76
ATGGCGCACCCAGCGCATCA	KLHL30	87	122	48	77	51	18
ATGGCGTCACGTTCACGCAG	NEURL1B	52	52	30	28	24	50
ATGGCTCGTATTGCTATCAT	EED	57	149	75	95	99	48
ATGGGCGAGAGTTCAAACTG	FBXO42	23	50	30	65	32	40
ATGGGTGAATGTTACTTGTG	KLHL10	69	152	79	112	57	68
ATGGTGAAATGTCCAAATGA	TRAF6	65	87	16	93	30	7
ATGGTGAACCATAAGGATTG	EP300	85	142	116	71	33	62
ATGGTGTTTGCGAAAACTTG	FBXO31	79	110	15	100	9	37
ATGTAGCCCTCCTGTCAAAG	DDB2	25	143	78	43	34	44
ATGTATGCATTTATGCTCTG	MDM4	46	73	23	71	108	48
ATGTCACTTGACGAGCAACA	DCAF6	59	193	46	31	78	49
ATGTCATAGAGCCTCACGAA	WDTC1	92	108	51	51	56	47
ATGTCCAGTGTGTTACACCC	BARD1	9	30	28	38	3	74
ATGTGGTGATTTAACAGTGT	WDSUB1	57	54	80	15	14	15
ATGTGTGCAGCATCGCCAAG	STC1	75	87	55	96	16	30
ATGTTCGCAATGTATGAGGA	ZC3HC1	8	67	11	66	61	18
ATTAATCGATGGTGTATCAG	SHPRH	6	76	60	48	35	23
ATTAATCTTATAAAGCTCGA	UBE3A	38	48	10	28	28	36
ATTACAGGATACCTGTACAG	NEDD4	1	87	17	24	20	8
ATTACATACAATATTAGGAA	DCAF13	4	16	4	78	30	59
ATTATAACCGGAGATTCTCA	RNF170	39	58	84	54	73	57
ATTATATAAGCAGCACATCG	RNF19A	125	74	47	95	112	34
ATTCAATGCTACTGTCGTCT	OTUD6A	109	105	95	116	87	88
ATTCCACAGGGACATTCCCA	RNF145	31	103	65	67	19	50
ATTCCTTTAGCTCCTAACAC	BFAR	50	68	51	97	15	116
ATTCGATAACCATTAGCGTG	SMURF1	27	8	33	65	50	23
ATTCGCACGACCTTTCTGGT	MKRN3	69	57	70	55	28	58
ATTCGCATCTCGGCCATTCG	ASB7	78	96	67	33	52	55
ATTCTAACTTGTGGACCGAA	UBR1	41	119	117	129	26	40
ATTCTCAATGAGCCATGACT	MARCH10	86	64	63	28	14	26
ATTCTGCAATCTATTCAAAG	RNF128	74	90	78	68	55	56
ATTCTGTGCGGGATAGCGAA	MYLIP	42	112	34	43	33	49
ATTCTTGTGAGAAGTGTGGT	USP37	44	113	9	47	15	7
ATTGACCGAATTAACAGACC	TRIM36	22	47	35	52	108	51
ATTGACCTCTATGAAAGGGG	CCNB1IP1	4	126	14	55	31	36
ATTGCCCCCCTCCAAACACG	CREBBP	234	204	200	184	109	63
ATTGCCGTTACAGACCAGAA	RBBP4	20	200	41	104	56	46
ATTGCTACATTCTCCAACCG	NEDD4	29	137	31	105	55	24
ATTGCTACCATGTACTCACA	ZSWIM2	46	124	38	59	49	70
ATTGCTTATACATGAAAGAG	OTULIN	78	193	29	100	49	89
ATTGCTTTGTGATGTGACCC	KLHL9	115	174	86	84	47	61
ATTGGAAGACCTATTATGCA	DCAF1	21	134	6	41	36	18
ATTGGAGTAAGAGAATCCTA	CUL5	232	222	172	167	99	41
ATTGGCAAGCTACAATAATG	UBE2D2	51	36	36	33	42	76
ATTGGGCACACATTATGGCA	VPS41	219	308	145	148	92	159
ATTGGGCATAAGCCACTCCA	FBXL6	33	64	13	50	13	31
ATTGTAGTACAGTATCCAAG	MIB1	14	89	58	48	41	22
ATTGTCGAACATGTCCTGGG	FOXD4L4	23	33	14	69	20	17
ATTGTGCAAAGCTAAAGCAA	HACE1	24	151	39	70	70	44
ATTGTTAAGACAATGTTGAT	ASB17	122	174	50	92	106	82
ATTGTTGATCTCGTGAGCTG	HERC6	32	179	25	68	8	106
ATTTAATCAGCAAAGTCTGG	HECTD2	39	71	31	44	10	59
ATTTACAACTGAAGAATGCA	FANCL	40	62	19	41	15	30
ATTTACCTGAGGTGTCCAGG	FANCL	51	123	25	41	15	65
ATTTACTTGCAGATTGTCTG	RCBTB1	41	218	71	159	42	27
ATTTATCCCACAGAAAGACC	IRAK1	39	55	60	50	25	38
ATTTCACAGAATATTCGCTA	USP15	102	166	32	49	38	64
ATTTCTTACCTGCAATTAGG	UBE2E3	41	125	56	86	45	95
ATTTGACACTCCTTATGAAG	UBE2Z	4	128	26	84	38	25
ATTTGACCGACTGATATGTG	SNRNP40	19	28	22	15	45	14
CAAAAAATATCGTGTCAAGT	UCHL5	51	32	28	75	23	36
CAAAAACTCATACCGCATGG	RASD2	72	136	88	47	101	90
CAAAAAGAAAGTGACGCATG	DDB2	67	159	78	54	49	44
CAAAAATGCCGCGAAGACTG	KLHL41	54	132	55	80	95	44
CAAAACGCCCGTGCGGACCA	RNF138	54	89	24	100	80	97
CAAAAGAGAGGTGTTTACCG	USP9X	13	15	48	15	16	20
CAAAAGCTGGTCCAAAGTAT	ASB12	61	130	85	59	57	47
CAAAATTATTGACGATAGCA	KLHL15	20	42	17	22	30	33
CAAAATTGCGAGCATCCCGT	HECW1	54	110	72	86	40	40
CAAACACTTACCTAAACTCG	PIAS2	16	75	25	41	48	29
CAAACAGCGGCGTTTCACGG	PDE4D	7	51	31	14	13	13
CAAACCCAGGCCGTTAGTGG	MARCH3	34	57	17	44	39	47
CAAACCTGAATGCAAACCGT	USP31	24	27	16	69	62	58
CAAACTCTCTGGCTATGCAT	CCNB1IP1	66	143	53	105	75	31
CAAAGAGGTAACCTTCAGGG	MGRN1	55	48	8	47	18	22
CAAAGCCACTGTGCTAACCA	PRPF19	2	84	NA	19	5	20
CAAAGCTATAATCCCCCTCA	FUS	78	43	25	110	17	37
CAAAGGTCCTATCCAGTACA	TRIM69	52	81	55	74	22	133
CAAATCACCATACAAAAGAG	RC3H2	8	79	51	62	22	25
CAAATCCGAGCCCAGACAAG	MARCH10	11	146	16	83	52	59
CAAATTCAGCCCTCAAAAAG	RAD18	60	124	36	52	99	48
CAAATTCCAAAAGACACACG	RNF181	41	127	61	32	63	76
CAACAACAAACTGTAGCCCA	UBE3D	49	72	53	66	10	67
CAACAACTTCGATACATCCT	PEX12	38	93	47	27	28	30
CAACACGAAGTAGTCAGCCG	FBXO6	10	43	36	28	32	26
CAACATAATGGTGTGGAACG	UBE2A	32	182	51	38	46	59
CAACATCACAGAGAGCCGTT	TRIM59	42	21	34	22	23	57
CAACATCACAGAGTCGTTCA	RAB40B	69	117	50	115	66	31
CAACATTCTCATGTGTGACT	TRAF6	73	173	20	16	73	52
CAACGGGCAATAACACAGTG	UBE2Z	145	106	66	73	25	26
CAACGTCAAACTGACCGTGG	TRAF7	17	56	22	49	81	45
CAACTATCTTAATCCTCGGA	FBXO42	3	43	31	29	15	11
CAACTCGCTCGAAAAGAAGG	TRAF3	51	62	26	40	29	5
CAAGAAGTTACAATTATATG	RNF122	43	50	57	35	33	109
CAAGACGGCGTATCAACTCA	USP9Y	73	188	63	37	48	46
CAAGAGTGATTACAATCTGG	TLE2	29	133	30	81	33	36
CAAGATCTACCACCCCAACG	UBE2L6	32	123	88	60	49	51
CAAGATCTTCCACCCGAACG	UBE2S	18	143	27	50	20	60
CAAGATGGATGATCGTCCAG	MAP3K1	43	15	16	25	39	62
CAAGCAGGAGAGCGAAAGCG	ZBTB18	32	156	66	39	32	42
CAAGCTAACCATCTTACGCA	ARNT	25	115	64	62	58	28
CAAGCTACTATGTTCCAAGG	BIRC2	8	139	35	72	36	36
CAAGCTGGGGAACAAAAAGC	RNF180	17	53	12	38	4	19
CAAGGATAACGGGTGTTCGA	RHOBTB1	24	79	20	16	18	43
CAAGGCTAATGTGCTGACTG	ASB16	36	21	43	90	39	37
CAAGGGCAACTGCACGTACA	RNF150	15	104	53	54	18	31
CAAGGGTGACAGTTTAATGG	FBXL7	71	47	10	86	54	15
CAAGGGTGTAGCTTTGTCCA	ASB3	22	128	32	49	40	19
CAAGTGTCCTACATGCCGTA	TRIM13	178	128	159	152	50	94
CAATACGTTTAGCAGACCAG	HERC1	36	119	24	54	13	8
CAATGATACACCGCTCAGCT	ASB8	28	96	16	24	39	25
CAATGATCAACATGTCAGCA	USP47	53	165	38	63	24	46
CAATGCACACACAGCCCTCG	USP2	82	67	61	48	49	44
CAATGGTTGTCTGGCAAGTG	PELI3	14	83	68	61	19	29
CAATGTACAAGAGACACTGG	KLHL22	58	106	36	32	40	16
CAATGTATTCACCAGATACG	PDZRN4	26	109	570	25	31	83
CAATTAGTAAACCATGACCA	RNF103	89	191	85	87	50	61
CAATTGGGTGTACTTCCGGA	CCIN	4	38	4	47	16	41
CACACCACTGACCTGTACAG	USP43	62	48	37	36	43	69
CACACGAAGTTGCTGTCAGG	RNF151	76	78	36	41	4	47
CACAGACCAGACACAAGCTG	USP51	61	55	162	108	31	108
CACAGACTGGAGTTAGCACG	SMURF1	104	91	33	82	62	20
CACAGCACTAAATACAACTC	NAE1	12	34	26	19	17	29
CACAGCTAGAAGCAGCACTT	DZIP3	56	72	14	48	57	30
CACAGGGGACACTTAAAAGT	RNF138	62	123	25	67	33	37
CACAGTTCCAGACAGAACTC	UBAC1	50	136	17	53	19	35
CACATATTTCAGTGAAGTCG	ASB17	30	191	27	39	63	54
CACATTCCGGCCGGACATCG	FBXO6	56	108	55	100	60	74
CACCAACAACACCCACATCG	PPIL2	21	72	20	27	48	19
CACCACAATCTCAGCCGTGT	KLHL17	42	53	88	69	27	29
CACCACCATAGCCATACTGA	CUL2	6	29	36	13	5	12
CACCAGCAGCACATGAACAC	ASB10	56	330	38	96	45	26
CACCAGGCACTGAGTAACCG	PELI3	77	83	27	93	58	34
CACCAGGTTATTGTCCACAC	TRIM56	48	19	57	36	35	42
CACCAGTCAAACCAAGCACG	CUL1	8	8	13	37	45	30
CACCCCCAGGCATCACATGT	UBE2T	69	171	171	101	74	119
CACCCTCCTCCAATCATGGG	HUWE1	38	92	49	109	25	77
CACCGGATCCACCAGCTGGG	RNF103	117	165	57	124	126	104
CACCGTCTACAGCCGCATGA	TRIM50	48	60	87	118	20	63
CACCTGGAGAGGGTTCGCTG	MARCH10	50	97	62	58	53	44
CACCTGTTTCATGAACGCGG	USP43	118	111	61	168	33	32
CACCTTGAAATCAACCGCCG	USP21	64	69	17	64	54	42
CACGGACGTATCATCCACCA	BAP1	43	186	96	77	70	14
CACGTTAATTCGGAAGCTAG	WSB2	56	36	51	25	37	11
CACTACGACAGTGAGAAAGG	RBBP4	2	19	17	28	9	7
CACTCCAAAACGCCGCCAAG	USP36	16	17	17	20	15	22
CACTGAGAGACATTAATACA	RNF139	6	114	64	23	26	31
CACTGCACCAGCAGTCCTAG	BCL6B	29	47	40	56	34	30
CACTGCGGAGGTTTCGAGGT	TRIM11	20	109	55	52	52	23
CACTGGGAAGACCTCAACGC	FBXO18	117	91	18	29	23	63
CACTTACCCTGATACATCAC	UEVLD	15	50	14	12	3	32
CACTTGCGAACTCAGAACGA	CUL7	46	26	79	70	25	57
CAGAAAAAAACTGCGCCCAG	UBE2O	14	50	21	41	18	10
CAGAAAGCATCAAAACTGCG	TRIM25	69	23	29	34	72	47
CAGAAGAAGCACGACGAAGA	PDZRN3	30	10	9	30	38	6
CAGAAGACGCATATTTACAG	SIAH1	138	136	140	183	87	107
CAGAAGAGTGTACTGTCGCA	RBX1	12	17	2	22	6	21
CAGAAGCGGTCCTGTGTGGG	DTX2	86	75	109	105	86	23
CAGAAGGACGAGTACTACCG	PEX10	5	23	23	27	55	13
CAGAAGTCTCGCCATCTATG	DTX3	43	17	66	89	27	20
CAGAATCTGTCACTGCGAAG	MARCH1	65	114	31	88	51	29
CAGACCTGCTGAGATATCTG	HERC4	20	107	76	94	37	67
CAGACTAGTGCTGAGTCTTG	RPL4	23	67	22	23	5	11
CAGAGCACGGACGCTATCAG	SPSB1	23	121	83	100	37	43
CAGAGCTTGCAAGACACCAG	RNF144A	26	77	22	80	20	23
CAGATAAAGAGGCCATACTG	UBAC1	29	48	31	105	30	58
CAGATACAGACTGTGTGGTG	USP19	34	111	38	33	41	61
CAGATCTCTCAAGATTCAGT	RNF138	91	84	18	74	45	23
CAGATGACAATCTTAAAGAG	RNF10	60	96	62	39	58	31
CAGCAAGCGTACTTCATCTG	ZRANB1	71	21	20	82	65	89
CAGCACACCAGACCCAACGT	USP12	9	74	11	29	45	11
CAGCACCACGAGCAGCGAGT	SPSB4	77	83	79	57	53	57
CAGCACGATGCATTCAAGCA	FBXL12	28	176	71	4	52	44
CAGCACGGCCGACAAGAACG	KLHL26	12	48	48	96	55	79
CAGCATATGGTATATTGTGG	MDM4	99	185	100	112	89	37
CAGCATGCTGCATCCCTGGG	TRIM58	173	114	81	51	138	29
CAGCATGTGAGTAAAGTCTG	FBXW2	32	116	44	80	40	26
CAGCCAAGCAGAGAAACTGA	TRAF3	16	28	63	27	5	53
CAGCCATGAGCGGGTCATCA	UBE2T	39	161	61	30	55	48
CAGCCTCCTAAAGCTCATCG	TRIML2	35	147	25	40	5	17
CAGCCTGAATGTCAATAACG	WDR26	28	39	27	36	6	41
CAGCGCGGTTCCCACTCGGG	RNF187	6	61	19	47	32	56
CAGCGGCTTGAGACCGTAGG	KCTD13	21	84	8	66	39	19
CAGCGTGTGGTTACACGGGA	RNF168	67	81	29	47	69	50
CAGCTCCGGCAGAATTGCCG	TRIM32	27	94	23	50	27	77
CAGCTCGATCTCGGCCGACG	BTBD1	98	89	57	67	72	80
CAGCTGAAATATCCCTGTAG	TOPORS	69	117	93	85	73	112
CAGCTGGATGTCCAGACGGG	TRIM72	60	144	45	81	53	34
CAGCTGGGACATGTACAATG	USP4	49	31	46	29	47	63
CAGCTTTGTCCCAGGCCGAA	RFFL	17	79	69	43	19	73
CAGGAAAGTCTCTCAGCGCA	MAGEB4	32	203	56	80	27	54
CAGGAACTCGTCCCGCGACA	FBXW5	70	98	49	56	53	35
CAGGCAGAAGCAGATTCAGG	RABGEF1	55	120	52	67	39	28
CAGGGAGACTACATCCAACT	RNF8	6	135	27	30	52	45
CAGGGCCCAGACACCCCACG	TRIM56	81	195	25	41	12	24
CAGGTAACACAGCGTGCGCG	KBTBD13	58	48	34	48	31	25
CAGGTAGAGTGGCTTGTGCG	ZMIZ2	16	80	8	91	11	22
CAGGTCACCTGATCGACTTG	DTX3L	24	195	51	115	35	67
CAGGTCACGTCTAATATCTG	TULP4	137	76	39	78	36	32
CAGGTGATACAGGAGTTGCG	TRIM9	44	72	63	108	49	46
CAGGTGGACACCAAGAACCA	MIB2	8	148	55	106	29	36
CAGGTGGCCGATCTTAGTGG	TRIM8	30	72	44	45	12	24
CAGTAAACTGAGGTGCTCCA	FBXO33	50	64	72	117	32	53
CAGTAAAGAAGGCTTGTGAG	KLHL23	32	31	34	41	22	27
CAGTACCCCCGACAACAGAA	RNF40	5	72	3	33	12	23
CAGTAGGGTTCATGCCAGCG	ZMIZ2	11	54	47	81	21	62
CAGTATAAGGAATAAGGGGA	HECTD2	14	104	12	78	38	28
CAGTATGCAAAGGACACTTG	TRIM13	55	115	115	138	60	45
CAGTCTATAATATGTTCACG	WSB1	14	68	15	44	59	74
CAGTCTGATGCAATATAGTG	VCPIP1	54	96	42	86	56	60
CAGTCTGTTCTGATAACCTG	CDC20	179	226	121	59	158	90
CAGTGCGACTACCGCGCCCG	PDZRN4	65	139	32	84	34	58
CAGTGGACACCATTGCAAAG	RAG1	10	81	22	22	53	45
CAGTGGGGCCCATCTCTCGT	ZSWIM2	18	84	29	37	16	41
CAGTGTGAGCATCAACTGAG	RBBP4	17	93	3	37	1	35
CAGTTAAATGAGGGAACTGG	PJA2	56	86	15	70	27	38
CAGTTTAGCATGATACAACC	DCAF16	133	35	95	122	102	63
CATAACTGAAGCATCGACAT	UBE2R2	9	243	16	45	15	46
CATACTTACGAAGACACACA	ATG16L1	30	30	23	23	5	31
CATAGACCAGGATCACACCC	RAB40B	9	55	80	37	31	51
CATATCAATTCCATTACTGG	HACE1	12	124	10	71	35	62
CATATCCCTACAGGGCGATG	TRIM43B	16	90	25	56	13	48
CATATTCCAAATTCATAGCG	KLHL28	47	43	30	89	29	41
CATCAACCTTTAGTGAACCG	RNF220	2	23	14	47	38	23
CATCAAGGTCTTTCCCAACG	UBE2S	6	28	37	39	21	42
CATCACAGCAGAAAGTGTGT	KBTBD12	81	181	68	104	68	80
CATCACCAACGACTGCCATG	NHLRC1	32	136	31	10	37	75
CATCAGCCTCCTTAACTGGA	USP50	57	195	61	96	57	48
CATCAGTGCTCTGAGCAATG	FBXO45	43	179	174	40	28	43
CATCCATGAGCTCCAATGGG	USP35	19	76	37	139	25	78
CATCCTCGACGAGCAGACGG	NEURL1	14	95	44	114	35	53
CATCGACGCCACCACTATCG	PCGF2	72	142	45	55	40	35
CATCGTAAACAAGTCCAAGG	FBXO8	98	76	31	31	26	16
CATCTACTGTCTCACGTGTG	TRIM63	107	231	90	140	136	87
CATCTAGGAGCATCTACCCA	ATG10	55	30	82	58	55	20
CATCTATACTGCTGAAATCG	KLHL3	98	118	25	54	67	30
CATCTATCAACAGAAGATCA	OTUB1	61	126	69	40	69	40
CATCTATCGACTACCTACGC	DCAF12	15	37	9	73	18	5
CATCTCATGTGCCAAGAAAG	IRAK4	99	45	40	42	48	66
CATCTCGAAGCATTCCAGCG	ZBTB16	32	33	11	25	12	42
CATCTTACCTGATGTAAACA	RNF185	31	84	64	56	71	46
CATCTTGGTCAGGAACCGAA	CDC34	34	41	33	44	6	16
CATGAGCGACGGATCGTGCG	NEURL1B	15	9	69	56	20	29
CATGCCTTGTTGGAATCGGT	AREL1	29	81	52	27	38	27
CATGGGTTCAACATGCCAAG	BIRC3	32	19	4	28	34	32
CATGGTCATCAGATGCACTT	RBBP7	96	82	17	67	79	51
CATGGTCGTCCACTTCCACG	KLHL42	37	84	66	38	12	29
CATGGTGTCCTGTCCCGTGA	KCTD13	19	118	20	54	37	29
CATGGTGTGTGGGATACAAG	TRIML2	29	102	50	17	13	16
CATGTACAGTCAGATCAACG	TRIM25	71	117	52	125	62	74
CATGTATCTTCATGAATTGG	CNOT4	20	173	21	103	58	61
CATGTGAGGTTTACTTCCCG	RAG1	55	113	141	90	53	43
CATGTGGCCGTTGCCCACAG	KLHL29	9	141	16	26	8	30
CATGTTACGAACCAACTGGA	FBXW8	86	136	64	69	26	44
CATGTTGTGTAAACTGGCGT	TLE1	26	57	37	31	25	12
CATTAAGCACCTGCGCTCAG	RNF41	31	162	40	24	21	38
CATTAATTACGTGCAAACGG	KLHL13	47	28	40	51	26	17
CATTAGGGTCCACTCGATTG	DDB1	37	43	17	54	12	54
CATTCAGAAAGGGCTCGTAA	UBE3C	50	96	17	97	73	34
CATTCAGGGACGGTTAAAGA	RNF146	46	87	33	15	19	19
CATTCCAGGCAGAATCACCC	UBA3	9	96	8	68	6	38
CATTGGCCAAAGCTACCTCG	USP32P3	23	116	22	131	6	72
CATTGGCCGCTACACGCTGT	USP2	22	87	9	26	28	13
CATTGGGATTTATATCAGTG	PDZRN3	6	88	26	26	29	41
CATTGGGCAGCATTAATCAG	RNF180	9	52	11	70	27	30
CATTGTAATATTAACAGTCA	UBE2E1	58	59	103	79	72	51
CATTGTCGATATGTGCGTGG	DDB1	16	93	60	100	11	86
CATTTAACCCGTTCACTTGA	BIRC8	93	116	80	81	92	106
CATTTATTGATAGAGAATGG	HLTF	44	46	20	43	22	33
CATTTGCGAGTAAGTCCAAA	TRIM37	21	226	16	32	8	49
CCAAAATAGTGCTCATTGAC	USP12	62	171	28	41	34	62
CCAAACATTCCGCATAAACG	TRIM22	31	99	36	66	64	31
CCAAACCAGGTCAATTCCCT	F9	24	184	62	37	27	46
CCAAAGAGTATTGTCGAGAG	VPS18	67	37	88	84	68	64
CCAAAGTCACTATTTAAGCA	FBXO30	29	162	73	57	107	17
CCAACAAGAACAATATCCGC	COPS5	6	92	47	14	38	14
CCAACAGTCGGAAATTGCGA	UBE2V1	38	163	30	92	33	72
CCAAGACGTGGCCCGCATGG	OTUD6A	95	73	60	50	59	52
CCAAGTCTAGCTCCTCAAGG	TRIM27	73	120	36	145	34	52
CCAAGTTACTTAGGCCACAG	USP15	49	90	18	78	60	58
CCAATATCGTGTGTGCCAGG	RHOBTB2	42	93	61	53	59	52
CCAATTTCTACCATTATCCG	MSL2	112	87	87	88	74	34
CCACAAATTGCTTATGAACG	WWP1	47	55	60	59	92	62
CCACACAGGCTATCTGAACA	RACK1	29	107	49	51	34	11
CCACACGTTCCTCACAGAGG	TRIM5	34	41	25	46	20	26
CCACACGTTTACATTTCGTG	ZSWIM2	18	58	37	53	6	10
CCACAGATGATGTCCAACCT	NOSIP	59	71	24	34	34	34
CCACATAAAAGACCCGCCCG	HECW1	1	33	39	58	20	11
CCACATCACAGCCTATCCCC	RNF166	23	58	30	3	7	15
CCACATCCATTAGGCCAAAG	KLHL32	41	98	35	44	14	50
CCACCACCTGCCAGCACATG	TRIM73	32	205	53	110	64	145
CCACCGAAGAACTTCAGCCG	RNF130	72	81	34	45	42	42
CCACCGAGGCCTGCGCAAGG	RPL3	23	4	3	22	9	8
CCACCTCGCAGAGCTACACG	ANAPC5	3	10	3	40	6	12
CCACCTGAAACTTGTCCTCG	AIRE	73	159	76	41	37	55
CCACTCTTACCTGTTCATAG	SMU1	5	31	28	9	37	18
CCACTGAACTAAGGCGGGAA	KLHL12	6	22	41	21	47	11
CCACTGCCGAGTGAGAACTG	UBE3D	18	62	22	9	50	49
CCACTTGTTAACAGAGACCG	TNFAIP3	9	84	31	38	12	29
CCAGAAACAGAACTTCTCAT	ZC3HC1	9	55	9	61	8	23
CCAGAAAGTAGTGCTAGCCG	TRIM71	36	5	51	55	27	13
CCAGACCTAAAGTAACGTCG	STAMBPL1	7	75	8	48	16	33
CCAGAGCGGAAGTACCGACG	STAMBP	3	47	10	14	27	16
CCAGAGTACAGAAGATGCAT	RNF144A	9	91	7	45	27	42
CCAGATAGATACCACTCCAC	RBBP5	7	75	25	50	14	36
CCAGATATCGGGCCATACGG	FBXO31	22	149	60	147	21	48
CCAGCAATGCCACATAACCT	FBXO45	122	187	147	109	67	101
CCAGCACCGAGTAGCACACG	RBCK1	112	147	43	110	83	41
CCAGCAGAAGTCCGTCACCG	RNF152	25	42	11	20	9	30
CCAGCAGTTCCATTGCCACA	KLHL14	59	116	72	55	22	67
CCAGCATGAGACACACGTTG	FBXL7	57	136	22	108	64	43
CCAGCCAACAGGAAGACCAC	TAF1D	23	155	131	65	69	47
CCAGCGGGTGAAGTACACCA	TRIM28	4	76	5	49	8	46
CCAGCTTCCAACTGACGATG	UBE2Q2	36	61	27	118	37	48
CCAGGATCTGCCCATCCACG	BIRC7	61	81	15	36	15	26
CCAGGCACAGGGGATCCATG	USP41	58	79	27	51	7	44
CCAGGCCTGTCTACAACGCT	MARCH5	9	83	13	65	46	27
CCAGTACACACCCACCATCG	RASD2	40	276	84	71	53	75
CCAGTCCCGAGGTTTGGACC	PCGF1	29	80	17	36	48	42
CCAGTCGAGCCATATCCCTG	FUS	11	104	28	97	30	49
CCAGTGATACACCGTTCCTG	RNF123	10	52	22	56	34	40
CCAGTGTCGTTGCAACCCCG	USP10	69	161	30	67	22	63
CCATAAATGAGAGTCTGCAA	USP47	22	108	31	36	60	46
CCATAATAGTGGCTTGCCAG	UBE2D1	18	110	46	75	48	53
CCATAATATCTATATTACGG	AMBRA1	56	180	76	124	32	31
CCATACCCTCGAAAGACCAG	RAB40A	54	61	35	46	54	25
CCATACCCTCTTCGACTACG	UHRF1	8	93	62	48	77	86
CCATACTCCCAGAAACGCCA	RNF4	29	29	34	53	8	14
CCATATTCGGAGTTGAGGCA	FBXO40	65	156	48	33	97	118
CCATCATGACTCTATGCACA	KLHL13	50	262	91	63	50	83
CCATCATGGACTAGGCTCTG	RNF34	59	65	108	31	73	62
CCATCCCAGCCTACCCTACG	ZNRF3	64	74	96	52	17	61
CCATGATGCAGCTTACGTCG	ASB1	50	103	46	38	38	34
CCATGGGATACATCAAAACG	OTUD5	28	83	41	49	12	18
CCATGGTGCCTGACTAACAG	TOPORS	23	109	64	33	7	22
CCATGTATCAAGCATAAGCT	CUL5	121	97	72	76	67	105
CCCAACACCTACTACGAGGG	CDC34	72	49	69	17	16	34
CCCAACCTCAATTCCCAAGG	KCTD11	55	253	21	74	48	95
CCCACATGTGAACCGGACCA	RNF26	86	111	66	116	39	52
CCCACATTTGAACTGCACAG	BCL6B	29	120	23	114	72	101
CCCACGACGCCAGAATGAAG	USP8	29	126	32	29	35	54
CCCACGAGGCACGTCTACAC	TLE3	61	173	98	105	49	36
CCCAGAATAAGAATGCACCG	BACH2	54	67	17	24	11	58
CCCAGAGATAGAGCTGTACG	KLHL15	13	94	42	48	50	40
CCCAGAGCTATGACGATGAG	ASB15	13	130	46	77	49	66
CCCAGCGTACCTGTACCCCC	FBXO7	15	145	31	94	8	39
CCCATGCCGCAAGAGAACGT	ASB6	4	20	3	24	8	18
CCCATTCCTTAACTCCACGG	USP3	55	129	46	67	37	41
CCCCAAATAATGGGCTACTG	RNF139	32	57	37	90	82	24
CCCCAAGTTCCCTCCATGCG	HOXB4	56	106	18	54	62	49
CCCCACCGTTCAATGCTGCG	MARCH6	40	87	29	73	45	31
CCCCATGGATACTCACGGGT	UBE2L6	44	49	24	41	26	35
CCCCCACTAGTATCCCCATG	RNF25	62	76	43	148	97	80
CCCCCATGACTGCCACACAA	KLHL32	23	170	23	55	45	58
CCCCGCCGCCGAATCCCTGG	USP42	50	71	55	61	28	29
CCCCGCTCACCGTTCCCGAG	AIRE	42	73	11	55	37	130
CCCCGGGAAATCTCACAGAG	IRAK1	13	53	44	79	10	22
CCCGGCACATCAGCACCATG	RNF217	31	55	53	107	40	46
CCCGGCACCATGTGACATTG	RLIM	49	32	38	13	62	11
CCCGGGGGTCCCGAAGCGAG	BCL6B	44	70	30	57	22	17
CCCGTATGGCTCAACTTCGA	VHL	24	206	64	81	48	52
CCCTCCCCTACCTGATATGG	RNF11	17	25	44	128	7	40
CCCTGAAACTCAATCAGTGG	KLHL38	17	44	27	23	93	30
CCCTGCATTGTAAACTACAG	KLHL12	35	177	29	71	34	37
CCCTGGCACAGGGACCACGA	TRAF7	34	64	50	60	20	23
CCCTTGACTAGACTGCAGCG	RNF2	63	166	28	60	30	42
CCGAACTGAGCACCCCCGAC	TRIM2	41	10	15	4	2	40
CCGAGGTCCTTACCCGAGCG	ASB18	59	28	63	44	21	24
CCGATGGGTGCCGACATTCG	TRIM4	32	95	53	48	104	101
CCGCAGCAGCCGGGCCAATG	FBXL15	79	146	53	66	30	50
CCGCCATAACAAGGACCGAA	RPL18	26	155	79	182	37	19
CCGCCTACCACAAGTCGGTG	FBXL14	55	104	44	42	46	37
CCGCCTCACTGGCACGACAG	ZNRF3	167	51	21	52	28	37
CCGCTCAGACCAGCCCACGG	FZR1	32	68	21	34	37	6
CCGCTTCCACGAGATGCACG	TRAF7	92	153	66	49	27	69
CCGGCCTGGAGACATAATCG	PDLIM2	4	45	5	59	25	31
CCGGTCCCTCCGATTAACGT	ASB6	61	76	22	80	68	32
CCGGTGCTGAAGACTAACGC	UFC1	4	22	48	17	11	22
CCGTGCTTCTCTACGCCATG	FBXO18	49	178	65	165	47	92
CCGTGTCATTGCCCACACCC	RPL3	7	88	13	13	2	3
CCTAATGTGCATCTAAGCTG	USPL1	45	15	42	80	10	81
CCTACACATGACTATCAGAA	RNF167	51	134	86	98	117	81
CCTACCGTGTGACCGAGACA	FBXL12	25	110	62	65	43	33
CCTACCTGATGACACGAGTG	WDR59	8	141	14	182	30	113
CCTATCTGATGACAGACATG	USP50	28	122	60	42	40	83
CCTCAAAGAAGGTCACACCC	RAB40A	94	72	94	122	56	78
CCTCAAAGGGGGAATCCTGA	UBE2N	10	28	16	26	10	57
CCTCAACCACGAAGGGACGT	AMFR	57	43	29	22	40	36
CCTCAAGAAGTGGAACGCGG	RNF7	73	58	22	84	94	31
CCTCACAAGAAGAGCATGCT	JOSD1	84	111	28	74	78	50
CCTCACCGACGCGTGCCGTG	FZR1	34	33	40	68	89	54
CCTCACTCCCCACCTTCATG	TRIM73	67	69	25	64	14	21
CCTCAGAGACCACCTCGACA	TRIM25	62	339	69	223	28	86
CCTCATTCGACCAGTTCCGG	RPL37	13	92	21	102	16	22
CCTCCAGACACACCATATGA	UBE2K	52	85	13	45	8	46
CCTCCAGAGTGAGAACCCCT	SYVN1	62	52	7	35	6	9
CCTCCATTGGCACAACACTG	TRIM68	27	70	48	66	44	101
CCTCCCGAATTGAACCCATG	KBTBD6	77	59	34	52	35	30
CCTCCGACTACATTATTCCG	SH3RF3	5	47	61	67	33	39
CCTCCTCACTCCTTAGTCCA	COPS5	22	65	44	101	18	55
CCTCCTGTCCCACCACACGG	JOSD2	25	151	78	67	87	66
CCTCGCTGTACACACAGACA	PWP1	28	83	16	69	7	50
CCTCGTTCCAGTCGACATGG	USP17L26	61	35	31	19	24	46
CCTCTAGCAACTGAGCGAGG	USP19	4	119	53	35	40	58
CCTCTGCGCCAGGTACACGA	FBXL15	4	40	24	47	4	18
CCTCTGGATCACCCTCTGAA	BCL6B	117	73	66	71	45	49
CCTCTTACCACAATAGCATG	WDR26	41	73	31	33	27	28
CCTGAAAAGACATGTGCGAG	USP13	31	21	21	41	56	26
CCTGAACCTGAACAAGACAA	ANAPC13	40	130	34	114	34	41
CCTGACCCAAGTATGATCCG	EP300	19	93	57	34	29	50
CCTGAGGAGTTTCCGAAGTG	RFPL4A	6	143	52	34	51	45
CCTGAGGCCCAATAAACACC	MAP3K1	35	120	61	120	72	63
CCTGATAGCGCATATCAAGG	UBE2D1	26	71	24	35	21	35
CCTGCAGAATGGGCACTCGA	NHLRC1	111	63	26	11	20	45
CCTGCAGCATCTAGTCCAAG	ANAPC4	10	70	35	59	8	29
CCTGCCATCATTCAAACCAG	OTUD5	12	40	35	63	17	25
CCTGCGCACTCAAGTTCTGG	TRAF3IP2	34	57	27	67	27	60
CCTGCGGAGGAACAACCGTG	TULP4	15	88	50	88	42	103
CCTGGACGGAGCATGCCAAG	BIRC7	28	75	68	65	26	82
CCTGGATGCCATCATCACAC	RNF126	71	20	27	17	50	8
CCTGGCCTACGATTCTTGAG	BACH1	9	37	37	66	23	34
CCTGGCGCGACATAGTGGAC	FBXO17	7	38	9	13	7	20
CCTGGTCATAACCATCATGG	RNF182	6	132	24	205	32	16
CCTGTACCCGAATAACCATG	ARIH2	19	62	58	53	71	21
CCTGTCGAAAGCTCTTCCAA	CBL	35	128	24	17	13	18
CCTGTCGGCCGACCGCAAAG	NEURL1B	169	81	45	33	85	49
CCTGTGAAATCCCAAGTACA	UBE4A	44	82	52	45	38	22
CCTGTGACTATATCTAGACA	KBTBD8	129	84	97	64	87	63
CCTGTTGAAGGCGTGATGAG	WDR61	4	24	2	37	9	18
CCTTATAATGCAGTCCCGTG	ZMIZ2	53	69	39	93	62	31
CCTTCACAGACACTTCAACG	UBE3B	28	148	56	18	52	16
CCTTCAGTCGCATTAACTGA	RNF34	44	77	89	50	53	26
CCTTCATATACAGAACCCGG	UBE2E3	42	95	54	11	10	4
CCTTCATCCGTGATACGCTG	FBXL2	48	152	71	89	133	44
CCTTCCCGCAGAGGCACATG	TRIM27	10	82	33	22	51	42
CCTTCTCTAGTCGTGCATTG	MKRN1	57	156	56	119	68	89
CCTTCTGCGTAACCCGTGTG	FBXO2	83	226	36	49	38	41
CCTTCTGGATTATGGCGCAG	ASB8	11	74	26	51	31	42
CCTTGCAAGATATAACACGT	CBX4	34	182	36	66	36	19
CCTTGCACCTCGTTCCGTAG	PCGF1	47	77	9	92	19	66
CCTTGCCAAATAACCGTGAA	USP16	33	28	33	26	63	32
CCTTGTGTAAACTGGTTGGG	MID1	29	149	41	109	58	61
CCTTTCGCACAGATGTGCCA	VCPIP1	37	63	30	47	10	14
CCTTTCTTGAGCACGTACGA	USP20	81	117	26	24	72	26
CGAAAAAGCAGTTCCGCTGG	SOCS1	46	52	106	41	40	29
CGAAACGAAACAATTTCGCG	RANBP2	12	10	1	NA	12	4
CGAACTGAAGCGCATCGTCG	ELOB	87	16	38	56	50	20
CGAAGACTTATATCATCCCG	VPS41	2	21	4	37	3	17
CGAAGGTGCAGTCGTAGCGG	ZNRF4	35	88	27	90	34	45
CGAATAAGGTTGCGTCCGAT	FBXO27	135	116	33	81	60	65
CGAATTGAGCAGTGTACACG	CBLL1	6	129	36	94	4	36
CGACATAAAGCACGTATCCG	UFL1	38	23	7	91	41	43
CGACGCCAACAAGACCAACA	ASB2	73	144	49	47	22	35
CGACGTGGCCGATACACCCG	IRF2BPL	33	82	25	31	10	33
CGACTTAGATAAATATGATG	PWP1	26	88	34	57	37	29
CGAGACAGAATAGGAACCGG	SMURF1	9	49	4	8	25	59
CGAGATAGAAGCCCACCGTG	KLHL3	127	91	92	31	81	32
CGAGATGAATCCCTCATACA	FANCL	132	63	43	64	17	35
CGAGGAGGAGTACTACGGGT	MARCH9	10	45	28	8	13	8
CGAGGCAGCGCACATTCACA	RNF10	10	39	31	54	14	50
CGAGGGCGATCTATACAACT	CDC34	76	86	54	63	35	57
CGAGTCCCGAAATCGCATCC	NACC1	36	119	61	60	48	29
CGAGTCCGACCTCTACAACT	UBE2R2	44	141	54	105	56	28
CGATCACAGAGTTTCAAAGG	UBE2Q1	27	87	49	65	29	34
CGATGATGTAGGGCGCGAGA	DTX4	57	61	30	39	65	26
CGATGCCCACATCCGAAAGG	FBXL14	47	185	37	73	38	86
CGATTGCTACCTGATCCCAT	FBXO22	48	265	85	148	57	80
CGCACCAGCACAGAAAGTCG	DCAF8	59	70	47	55	18	57
CGCACGCCCGACAGAAGCGG	RNF187	30	97	51	244	34	63
CGCAGGGCCTACCTGCCGAG	DCAF15	31	106	34	32	32	61
CGCATGCATGCCAAGCACCG	RNF121	20	125	54	180	23	72
CGCCACTGCACACGAAACGG	TRIM3	113	63	25	75	61	59
CGCCAGGTTACTCAACACGA	FBXO22	80	69	53	36	8	44
CGCCATCCGCAAGACCAAAG	OTUB2	26	14	31	36	19	68
CGCCATTGCCAGCTCGACGT	TRIM46	59	172	10	89	26	17
CGCCCACACTGTTGGCACGT	RHOBTB1	6	53	60	27	33	17
CGCCCTACCTGGGCCGTGAG	UCHL1	82	125	49	27	93	22
CGCCGCATCCACAGCTACCG	VHL	33	37	18	32	44	17
CGCCGGCCAGTGGCGCTTCG	UCHL1	27	79	32	45	35	45
CGCCGTTGTCGGCCCTACGG	FBXL19	39	69	3	25	18	55
CGCCTACCAGTGCATCCGAG	TLE2	29	58	63	18	3	12
CGCCTAGATTGAGTCCCATG	DCAF11	37	153	40	34	6	72
CGCCTCATACCAGCCCGACG	RBCK1	74	125	77	73	114	56
CGCGCGGGTAGTCACCTGAG	RWDD3	6	121	6	5	19	10
CGCGTACAGGCGCTGCACAT	KBTBD7	48	102	96	38	43	70
CGGAACCAATCATTGCACAG	TRIM69	34	51	59	43	20	10
CGGACTCTGAAGATAGCCTG	NLE1	3	18	4	35	16	34
CGGAGATGAAGCGGTCGCTA	UBE2QL1	105	156	42	143	37	79
CGGATTTCCACCCGGACACG	UBE2J2	6	37	75	11	81	31
CGGCCATCTTAGCAAGCGGG	TRIM11	10	85	74	45	23	59
CGGCGCAGGCTACAACAGTG	OTUD5	32	93	49	90	36	29
CGGCGGTTGATGTATAGGCG	HECTD3	19	72	6	10	5	32
CGGCGTCGAAGGCGAAAACG	IRF2BPL	51	143	54	70	62	35
CGGCGTGCGAACGGAATGTG	SOCS1	52	167	52	30	76	40
CGGCTCAGCTCCTTTACGGG	UBE2C	26	82	33	34	35	57
CGGGATTGTCACCCTACGAA	WDR76	50	49	39	19	26	12
CGGGCCAGTGAGAAGCACCG	TLE3	6	137	24	31	8	29
CGGGGGCGCAGTATCGACGC	TRIM33	8	30	4	44	13	8
CGGGGTCACAATTAACCCGG	SH3RF1	56	18	26	34	65	22
CGGGTCGTAACGGTGCACTT	KLHL34	43	142	38	33	25	36
CGGTCAATGTATTCAACTCG	BTBD1	13	105	40	29	29	12
CGGTCAGGACATTGGAACGA	CBX4	48	54	7	46	16	12
CGGTCTGGAGACAACACCAG	MED8	41	70	51	80	37	29
CGGTGAAGGACTGAATCGAG	MUL1	28	92	27	22	20	22
CGGTTGGGGCGAAAGCCCGA	TRIM58	38	82	31	63	25	18
CGTAATCGCGATCACCTGTG	MARCH1	48	137	52	69	42	50
CGTAGCTCGACGCTTACTCT	UBE2V1	97	113	105	75	78	51
CGTAGGGTCCGAGACCCATG	MYSM1	4	71	8	73	3	20
CGTCGCTGGTGGAAGCACGG	RHOBTB2	7	20	23	40	37	50
CGTGAGTGTGCAGTGCCCAG	TRIM17	29	44	22	41	49	25
CGTGCCACGTGCCGCCGTCG	KBTBD13	18	97	53	45	8	48
CGTGCTCAATGATAACCCAG	USP49	4	71	2	37	13	23
CGTGGGGGTAGATCCCGCCG	SH3RF3	32	38	10	58	30	36
CGTGGTAAACATCGAGTACG	RNF149	39	77	57	130	109	41
CGTTTGTCATCAGAATCAGA	RPL7	16	57	23	21	36	19
CTAAAGATGTAATATTCAAG	PIAS2	32	11	11	68	15	24
CTAAAGTAAAGAAAGCTCCG	UHRF2	21	34	13	56	19	11
CTAACACACAACGATGACAC	KBTBD3	36	86	9	38	23	14
CTAACATCAAGCGTGCAATG	ASB7	30	155	55	162	77	57
CTAATCATGTTTATGAGCGG	PRPF19	1	36	5	7	11	14
CTAATCCTGATACCTAACCA	BACH1	57	151	106	117	36	35
CTACAAAGACCACGTCACTG	ABTB1	10	175	21	55	12	45
CTACACTTGGAACTTCAGGG	USP3	43	21	9	59	63	58
CTACAGAATTCAGTTTGGCA	UBE2U	31	88	41	35	34	79
CTACATTTATGTGTGACAAG	NFX1	59	93	58	117	24	66
CTACCTACTTTGAACATGCG	USP4	26	171	62	128	58	23
CTACGTAAATAACACAACTG	IRAK4	71	78	20	100	70	46
CTACTCCAAAAATGCCACAG	PEX2	40	26	71	62	16	40
CTACTGTACAGCAAACAGAC	KLHL38	8	31	14	49	18	43
CTAGAACCTGATCTTGCACG	RNF31	29	191	69	52	34	53
CTAGAAGTAATGTTACAGTG	RNF6	33	98	26	25	7	58
CTAGATCAACCACTACCCAC	UBE2Q2	8	146	78	41	67	66
CTAGATTGATGTCATGTATG	BMI1	60	87	63	86	59	50
CTAGCAGGCTCCACTAACTG	SPSB3	169	104	45	69	65	89
CTATAGTAGTGAATGGCCAT	FEM1B	81	101	80	92	89	31
CTATCAACTGTGATTCGTGA	LTN1	69	58	86	142	48	61
CTATCCGTTTAAACCCCCTA	UBE2E2	13	73	30	62	37	44
CTATCTTGTCAAGATATGAG	CBL	52	55	17	65	27	22
CTATGACCTCGACTACGACT	MYC	8	53	2	34	8	40
CTATGATATTGCATTTAGCC	DCAF7	74	90	74	92	76	63
CTCAACAGTGCTCTACAGGT	STC1	22	111	55	37	33	26
CTCACCAGATTCCCGAAGGT	CISH	71	162	65	39	98	34
CTCACCCTTTAACTCATCAG	USP20	26	53	90	22	30	9
CTCACCTGCAATTAGGTGGA	UBE2E1	13	240	62	42	73	32
CTCACGCATCGCCATCAACG	KLHL25	106	65	90	32	91	38
CTCACGTGACAACAGGATCG	NOSIP	50	32	25	54	23	28
CTCACGTTTCGCATCGACCG	RNF130	7	120	22	65	52	28
CTCAGAGGTAACCTCTACAT	MDM4	30	108	84	94	54	25
CTCAGCGTGCCCATCCCGGG	TRIM33	30	136	14	79	11	48
CTCAGGCGTGAGGTATTCGG	SART1	6	52	35	12	28	39
CTCATCGGCCAATCAGAGCA	WDR5B	26	101	13	48	46	73
CTCCACTGACTTCACGCAAG	ZMIZ2	26	30	122	92	61	67
CTCCAGACAGCTCTTATGCA	MARCH2	52	117	73	70	38	59
CTCCAGATAGTCACAGACGC	DTX2	5	100	27	109	77	39
CTCCAGTGAGATACTCCACG	USP32P3	32	40	8	32	15	50
CTCCCCTCACTAAAGGATGG	OTUD7B	14	154	34	22	20	9
CTCCGCCGCACTACTCGGGG	OTUD1	50	135	63	50	45	32
CTCCTGGTAACCATTGCCAT	ZNRF1	10	110	57	58	22	25
CTCGAGTCCATCTTCCACCG	UBE2Q1	6	24	1	15	24	22
CTCGGCCAGTAACAAAAGTG	CUL9	62	84	54	64	52	50
CTCTAAAGCACATCTCCCGA	FBXL14	85	89	101	75	55	36
CTCTAATTTAAATAGCATGG	TRIM37	28	38	22	10	37	13
CTCTACAACTTCGACCTACG	SH3RF2	113	116	38	102	62	51
CTCTAGTTGAAGTCACCCTG	MAGEA6	7	72	41	20	85	50
CTCTCAATGTCACATCACAG	KLHL12	24	180	23	112	39	73
CTCTCCATCGAATTCTACGA	PCGF2	41	17	9	49	28	55
CTCTCGCTAGAGTTCCCCAG	UBE2C	37	65	13	6	17	12
CTCTGCAAAATGTGTTGTTG	RNF115	41	229	79	76	21	103
CTCTGCCCATTCAAAGACTC	TRAF4	7	105	33	49	20	22
CTCTGGACACCTACGGACGG	GRWD1	59	94	21	94	21	75
CTCTGTGGGTCATCTACAGG	UBE2R2	51	104	59	50	62	40
CTCTTCAGTAGAGTTCGAGG	CUL4B	23	43	30	54	24	32
CTCTTCCTATTCCTACGCGG	BACH2	4	26	35	28	1	27
CTCTTCGCCAAGGTCAACGC	NEURL3	19	41	32	73	10	23
CTGAAAACAACATCATGCAG	UBE2B	40	81	64	53	85	43
CTGAACAAAATCCTCCAAGG	E4F1	47	4	14	56	1	10
CTGAACACCACCAACGCCTG	DTX2	128	147	82	97	74	97
CTGAACTATAGTAACTGTCT	RCBTB1	37	119	59	97	93	41
CTGAAGAAAAGCCCTCGCCG	PPM1D	57	58	28	84	42	38
CTGAATGAGGGACTTCACGT	CUL7	6	59	42	60	50	32
CTGAATGCAAGAAGACAACG	TRIM51	57	108	37	114	21	48
CTGACACAAGCATTAAACAG	ASB9	44	46	11	50	27	11
CTGACACGGAGTGAGGTCGT	MPND	88	125	94	103	49	74
CTGACAGTGGATCGAGCGGG	ANAPC2	20	48	8	71	18	46
CTGACATCAAGCTGACCGTG	TRIM50	27	41	28	81	14	31
CTGACTGTGTTCTTAGCTCA	CRBN	41	178	57	148	30	129
CTGAGAACTCCAGTGCAGGG	RNF185	44	209	68	90	35	83
CTGAGACAGTATGCCGTGGA	SKP2	36	53	9	31	4	24
CTGAGACCCGACATCACTGG	USP2	66	67	48	33	47	20
CTGAGGAAACTGCCTCCATG	WDR12	4	244	8	46	7	11
CTGAGGACCTACTTTCAGTG	TRAIP	70	13	23	40	17	23
CTGATGCGTATAAAACCCTA	TTC3	16	14	12	88	37	36
CTGATGTGGAGACTAAACGG	HERC5	14	103	115	29	56	54
CTGCAACAAGTAGACAGTTG	ASB15	74	168	26	70	32	66
CTGCAACAGCTGATCGAGAG	ASB13	50	60	78	86	79	32
CTGCAAGGTGGGCATTACAC	USP43	71	52	74	89	93	49
CTGCAAGTATGAGTTCATCA	MARCH8	116	154	28	80	70	63
CTGCACTGAAATCACGCCTG	ASB18	6	78	78	25	48	25
CTGCAGCAAGCATTGAAGAG	ASB11	66	143	28	24	54	63
CTGCAGCCTGCGCGACCATG	RNF186	121	235	51	75	51	62
CTGCAGTTTACGGGTAGCAA	MYLIP	14	66	19	65	22	33
CTGCCACCGAGCTGACCGAG	ZNRF1	26	142	104	60	42	33
CTGCCACGGCGGCCCCGTAA	RNF208	44	108	88	62	53	36
CTGCCCGATCTGGTCAACCT	NEURL2	82	96	121	44	15	59
CTGCCGATGAGATCTGCAAG	JOSD2	63	93	29	68	42	51
CTGCCGTCTACCCGACTCTG	PDLIM2	54	187	67	69	56	57
CTGCCGTTCGTGGTACACGG	JOSD2	35	225	59	86	31	50
CTGCCTCAAGTGCTCCCACG	USP49	11	118	45	72	61	30
CTGCCTCAATTACGAAACGT	UBR4	29	115	31	155	33	45
CTGCGGGGAGGACTCCGTCG	MYC	7	33	20	14	2	40
CTGCTCCCACTGGTTGACGC	TRIM47	5	31	22	8	2	23
CTGCTGCACTAGTAATCGTG	TRIM24	83	136	45	66	52	45
CTGCTGTACCCCATCGTCCG	USP35	56	117	87	72	73	37
CTGCTGTGATCCATACTCGG	KBTBD6	53	111	106	128	53	62
CTGGAAGACACTCTGCAATG	TRIM63	26	109	56	61	101	32
CTGGAGCATTACAGAGACAT	USP13	10	69	18	70	71	62
CTGGATTTCCAGGTTACAAG	UBE2B	82	81	21	47	25	71
CTGGCATAAGCGGTACAGGA	KCTD5	12	6	10	16	6	6
CTGGCCAACTTCAAACCCCG	GAN	22	100	30	52	65	34
CTGGCCACAGGAACTCATGT	WDR61	67	40	18	40	30	97
CTGGGGCTTCCGTATCACAG	PDLIM2	39	54	20	33	25	44
CTGGTCCACAGGTACCAAAC	RNF144B	95	107	28	52	97	41
CTGGTCCAGCGCCTACACCG	UBE2QL1	34	83	58	58	29	37
CTGGTCTCTGACATACGAAG	ASB10	39	153	19	28	28	32
CTGGTGGCGCAACATCTGGG	MARCH4	16	63	40	19	11	65
CTGTAATAAGTGGCATCACG	EP300	34	30	19	64	34	31
CTGTAGTATTCACGTAACTG	USP32	24	60	35	84	4	24
CTGTCAGTGAAAACCACTCG	CISH	63	85	32	124	44	72
CTGTCATCCATATTTCCAGA	ATXN3	58	48	27	59	35	33
CTGTCCATCAAGACTAGCAG	BAP1	64	44	44	44	31	32
CTGTCTGGCAGAACTGAACG	IRF2BP1	3	125	18	70	6	17
CTGTGAGCAGGACCCGCCAA	MID2	35	19	35	8	4	16
CTGTGGAACTTGCAAATCGA	TAF1D	5	130	31	17	43	7
CTGTGTCGCACAGGACAAGA	TNFAIP1	96	286	52	71	23	28
CTGTTACAATATCTCCAACG	FBXL7	16	108	20	52	51	14
CTGTTATTACCGCTCAGGAA	CDC27	67	60	3	63	18	22
CTGTTGCCTTCATAGATAAG	UBE2N	88	76	71	47	51	34
CTTAAAAAAGCCTATATCTG	FBXO4	55	88	63	39	71	31
CTTAAAGAGAATTGTAATGG	PEX12	11	19	19	58	12	31
CTTACCACAGAAACAAGTGT	NFX1	17	54	11	38	3	43
CTTACCTGCAGAAGATGACC	TRIM31	22	135	47	17	39	83
CTTACTTCGGATATGGGACT	AHR	100	105	103	63	61	65
CTTAGCCCACTGATGAACGA	CREBBP	237	205	210	282	102	51
CTTCAACACCTGGATACACC	KLHL31	46	54	70	40	81	28
CTTCAACCTGCCCTGAACCG	KLHL4	16	56	35	40	73	54
CTTCAATCTCTTCAGCACAG	IFNA10	40	52	12	18	11	20
CTTCACTGGATGATCCATCG	PDZRN3	35	76	34	80	51	63
CTTCATAGGAGAATCCGGTG	CCNF	51	141	56	68	45	16
CTTCATCCGGATCATATACA	USP41	53	110	65	80	34	71
CTTCATCTCTTGGATCAAAG	CBLB	64	158	65	45	56	44
CTTCCACCGCATCAACGACT	NEURL1	22	203	31	37	39	73
CTTCCCAAAGCTTAACCCTG	ATG16L1	128	55	85	38	35	33
CTTCCCAGGCAGTACCACTG	TRIM28	5	38	3	39	54	14
CTTCCCTGGAAACCTCAATG	SMURF2	44	209	66	38	37	57
CTTCGAATCGAATACCAAGA	SOCS2	66	155	33	72	51	32
CTTCGAATGACAGTAAGACA	AURKA	NA	21	1	1	2	27
CTTCGGGGAGACAACGACGG	MYC	7	25	3	18	4	59
CTTCGTATACTTGATTGGAG	KLHL22	22	30	28	40	5	7
CTTCTCCTCGCAAGACGACG	HECW1	68	153	30	43	10	40
CTTCTGTAAGGAGAAGACCG	MARCH4	51	86	88	45	25	62
CTTGACTCACAAAGTCCACA	SYVN1	5	47	45	18	66	15
CTTGACTCAGGAGGCCAACG	TRIM58	86	196	57	82	33	58
CTTGCACTTATTGAACGGGG	RNF133	52	91	46	51	15	22
CTTGCCCTAAAGTAAAGTAC	ATG10	5	39	16	3	12	16
CTTGCCGCAGATTATCAGAG	TRIM27	45	127	22	44	50	104
CTTGCCTCGAAACAAATCTA	SMU1	26	51	5	25	NA	11
CTTGCGTTGTGAGATCCCAG	RACK1	1	10	4	1	1	8
CTTGGCGTCCGTGAAGATGG	ELOB	40	62	47	41	18	36
CTTGGCTGGACCCATAAGGT	USP47	5	49	18	21	50	18
CTTGGGTCCGAGGCAAACTG	FBXO24	97	123	124	170	43	108
CTTGGTCAAGCGTCCGACTG	KDM2B	41	67	64	71	60	61
CTTGTATCGACATACACACT	POC1B	32	180	70	106	23	67
CTTGTCAGAATCAGAAAGTG	DCAF16	66	42	35	8	1	47
CTTGTCCCTAGTTACACAGG	MBD3L1	79	163	94	48	58	118
CTTGTGATGAACTTCTTAGG	USP12	56	81	45	23	23	37
CTTGTGCATAAGCGGCGGGT	RNF19B	27	72	21	51	23	24
CTTGTGGCGCTGAAAACGAA	TNFAIP3	18	89	3	14	3	14
CTTTATACACTGTTAACGTA	CUL1	45	87	54	42	24	84
CTTTCCGCTAAACTGTGGCA	MAP3K1	69	165	23	72	77	67
CTTTCTCCCCACCTCAACCA	RNF133	15	28	41	7	11	6
CTTTGATAACTACATGCAGC	USP46	49	24	22	61	58	29
GAAAAACGAGATGCCCATGG	USP6	53	83	12	38	70	12
GAAAAACTTCCGTAACATCC	UBE2L3	9	99	70	80	16	33
GAAAAATAGATGTGTCGTGG	RPL4	2	37	2	9	NA	44
GAAAACAGCATGGACCACTG	USP40	22	85	61	49	78	78
GAAAACTATGCAAATCACGG	USP38	8	150	15	32	37	15
GAAAATGATCCAAGGCGATA	TRIM59	41	76	15	43	28	22
GAAACACAGGACTGTTCTGA	ATG10	76	11	53	52	39	44
GAAACACCGTGACCACGCCA	TRIM21	88	103	96	25	44	31
GAAACCACTGATTGCTTGTG	CUL4A	207	210	110	157	119	46
GAAACTTGCATGACATACTG	MARCH3	10	68	20	84	38	35
GAAAGGACTTGAATGACGCC	RNF187	61	74	71	35	76	69
GAAAGTCCGCTACACGGAGA	USP13	42	231	17	38	23	51
GAAAGTTAAACAACACACCA	UBE3A	13	90	46	36	23	54
GAAATCCGACTTGGGCACCA	BACH1	27	178	61	146	68	47
GAAATGAACATGGACGTCGC	RNF146	98	51	35	31	13	21
GAAATGGGTGCGAACAGACA	KLHL41	18	53	63	13	35	22
GAACAACATTCAGATCACCA	FBXO32	18	230	106	110	87	39
GAACAGAGGACAACGCAACA	SMURF2	78	115	72	39	106	41
GAACATGTAAGGGCCCGACA	PIAS1	8	150	36	69	11	28
GAACATTCGAAAGGACCTGG	CDC26	7	30	2	13	6	16
GAACCCCTGAGCATAGACTG	TRIM6	23	77	42	48	44	36
GAACCCTTGAGTCTAGACTG	TRIM34	21	61	9	63	26	6
GAACCGTCAGACAGTACTAG	BAP1	67	143	72	36	38	46
GAACCTCTGAGCCTAGATTG	TRIM22	65	76	88	86	47	42
GAACCTGGCGGGACACGACG	LNX1	72	37	73	38	49	38
GAACGGCGGGTTGACAACAT	ITCH	98	103	22	56	28	62
GAACGTTATGAATTAAGCCA	FBXL5	3	147	44	82	23	36
GAACTGAAAACATTCATCCA	USP43	59	146	24	77	67	42
GAACTTCACAAAAGACACGG	WDR5	26	38	11	44	5	29
GAAGAAGCTCATCTTAGAGG	TRIM4	18	75	38	38	32	17
GAAGAAGGTTTGGATTACGG	SMURF1	30	143	81	92	46	17
GAAGACGTCGAACTCGAAGA	CBLC	19	59	38	42	26	34
GAAGAGAACATCCAGGACCA	UBAC1	32	4	20	21	15	21
GAAGATAAAGACCCTAGGAG	SART1	105	94	14	47	38	29
GAAGATCTCGATATATGACG	UBR4	95	98	27	95	4	44
GAAGCAACTCACCGAAGATG	OTUD6B	41	158	88	106	29	18
GAAGCACAAAAAGGGACAGT	RPL24	10	47	23	66	20	20
GAAGCACGAGCTCGTCACCA	PIAS4	58	72	11	75	41	36
GAAGCAGCGCTGGTCAAGAG	RNF216	39	77	37	41	57	53
GAAGCAGTGCAAACGCCATG	TRAF6	144	95	41	102	55	129
GAAGCCCATGACGTTAGTGA	JOSD1	39	53	57	99	16	75
GAAGCCCCGGACAGTTAACG	TRIM32	59	102	12	16	11	67
GAAGCCGTGCAACTGAAATG	RFPL4A	72	153	137	101	47	44
GAAGCCTAAAAGTGAATTTG	USP26	6	41	7	47	8	13
GAAGCCTCAAAGAATATCCG	USP38	25	24	26	20	23	53
GAAGCGCGATGACGGCTACG	SART1	22	35	37	17	16	3
GAAGCGCTGGAACAGCATTG	STUB1	143	60	78	51	170	41
GAAGTAACTCAAATTGCTTG	HERC3	166	131	51	177	92	53
GAAGTAATAAGCGAGCGAAG	UBE4A	22	136	57	59	48	37
GAAGTACTAGTCGCTGACCG	TRIM32	39	153	38	40	57	74
GAAGTCAATCATGTTCTCTG	PELI3	97	59	81	116	24	74
GAAGTCACCACTCTCATCTG	USP17L2	76	291	102	134	101	84
GAAGTCCACACTATGTTGCG	ANAPC2	20	30	51	65	7	33
GAAGTCGCTCTCTAAGACAG	SOCS5	26	39	51	35	68	15
GAAGTGCCGAGCATAGCTGA	RMND5B	80	204	91	65	53	58
GAAGTGGAAGCTGAGAACGA	FBXW10	63	52	34	25	19	33
GAAGTGTCAGAACACTCCAC	FBXL5	21	53	40	43	56	55
GAAGTTACATGTATCGATGG	RFWD3	66	111	37	138	55	52
GAATAACCAAATGCAGCGGA	ATG16L1	75	69	115	32	17	20
GAATACACCACCCTCATACA	UBE2E1	49	48	61	24	22	37
GAATATTCTTTGGACACGAG	WDR61	69	100	70	75	57	89
GAATCTCAATCATCCCACAC	UFL1	19	75	28	102	33	62
GAATCTCGCAGAGCCCAACA	ASB2	61	211	63	155	84	68
GAATGAGAGGCAGTTGACTT	RBBP7	49	107	60	183	51	66
GAATGAGTGGAGACTAGACG	DCUN1D2	43	63	61	79	72	72
GAATGCACATGACACCACAA	USP32	39	122	46	69	39	40
GAATGCATCAGAACCATGCA	PAFAH1B1	5	21	7	16	4	5
GAATGCCAGAGAAGGTCACA	RPL19	15	21	17	16	5	16
GAATGCCCTCGAAAGACATG	CUL7	13	101	22	62	18	43
GAATTATGGACAGCCCCACG	BACH2	6	42	22	13	2	6
GAATTCAAAACACTCTGTGA	RNF217	68	119	90	90	31	62
GAATTCCAAGAGATCATGGC	IPP	55	153	25	61	14	27
GAATTGGCTCAATCAGACGA	MID1	27	157	62	65	94	53
GACAACCCACATCTGCAACA	RNF175	102	283	123	150	100	150
GACAACGACGTGGACCTGCG	RNF44	188	408	88	167	156	68
GACACGGCGTAAAGTGATGT	FBXW11	32	168	70	159	53	30
GACACGTCAGATACCCAGTG	PARP11	65	68	50	29	17	33
GACACTAAACCATTAGCATG	FBXO30	65	59	32	93	40	92
GACACTCAACAAAGTCACTG	TRPC4AP	132	52	69	60	47	107
GACACTGATCAGCCACACAA	FBXL3	12	75	86	26	73	9
GACAGAAGTGATGCTAGAGG	USP17L26	4	130	5	32	6	18
GACAGACTGGAGCAAACGGT	KLHL5	17	129	29	55	48	28
GACAGAGGCTCAACACGGCT	LRR1	57	61	61	24	15	43
GACAGTCCAAGCACTAGTGG	UBE2E2	13	126	44	76	102	32
GACAGTGGAGGTCCTAGACA	TRIM8	51	22	48	82	36	53
GACATCCTGACTCTTGCATG	WDR26	81	144	51	97	84	72
GACATGACCAGGACTGTGGA	USP17L2	55	155	63	50	9	92
GACATTTCAGAACACGTACC	SNRNP40	40	126	27	77	18	53
GACATTTCATTCGACCACAG	PAFAH1B1	3	18	17	36	7	38
GACCACAACGATGAGTGGGG	RING1	14	108	26	58	5	24
GACCACTCACCTAATTCGGT	PIAS4	34	112	53	47	37	30
GACCCATTTAGGTTCTTCAC	DTX4	8	104	42	28	28	72
GACCCCAACGAGATCAAAGT	RPL12	7	72	12	34	8	13
GACCGCATCTCCCCCCACGG	UBE2Q1	20	64	112	40	77	72
GACCGGACACTCGAAGAGCG	SIAH2	48	113	36	61	17	24
GACCGGAGAATCCGCATCTG	CIAO1	40	11	18	53	9	7
GACGACGGGCTCTTTGCACG	HOXB4	9	124	38	36	33	95
GACGACTCACTCTACTTGAG	USP17L26	22	235	95	72	92	40
GACGCGTGTGAATGCAACGA	UBE4B	3	160	21	59	44	61
GACGGCATCCTGTCTAACTG	FBXO18	51	121	50	75	24	61
GACGGGCGAGGACGCATTCG	KLHL21	NA	31	3	10	17	15
GACGTGACTCAGAATTCATG	USP45	77	215	56	162	74	30
GACTACATGGCATCTACCAT	RNF121	78	51	70	55	31	60
GACTATTGATTAAGAACCCA	KLHL3	87	143	59	43	40	43
GACTCACAATGACTCTGTTG	RNF4	60	169	62	115	47	43
GACTCGGCAACAGAATCTGA	CYLC2	60	111	97	67	36	33
GACTCTAGCAGATCTAACCC	KBTBD7	30	141	21	26	49	26
GACTGATTATCAGCCAACAC	RNF180	30	121	44	127	58	44
GACTGCACAGTGGTAATACC	KLHL23	23	53	64	38	40	11
GACTGGAAAGTCTATTGTGA	BARD1	6	55	58	66	78	35
GACTGTGTCCAAGCCCGTGT	DTX3	40	137	22	87	26	45
GACTTAACGGGTAATCAAGT	UBE2G2	65	202	50	71	57	52
GACTTATTACCTGATCAGTG	USP31	56	208	16	54	53	80
GACTTCGTGGTAGATAAGCG	UBE2O	43	171	96	93	65	91
GAGAACATTACCGGATTCGA	MDM2	11	74	31	34	8	15
GAGAACGGCTACGTGCTGGA	UBE2QL1	10	76	55	117	97	184
GAGAATACCTTAGTCTCAGC	DTL	34	94	6	77	43	24
GAGACAACATTTATGAATGG	UBE2E2	33	159	79	45	30	67
GAGACCCCTCGTACAAGTGA	USP38	55	35	20	26	61	57
GAGACCCGCTCTTCAGCATG	PEX12	9	87	48	74	40	53
GAGACCGTCCACTACAAGAG	MGRN1	27	133	58	101	30	98
GAGACTATGACATAGCAGCA	VPS41	8	34	31	60	10	43
GAGACTGAAAGATTACCTCA	USP25	123	163	80	84	34	33
GAGAGAGACAATGCAGACCG	MKRN3	29	58	34	62	11	16
GAGAGGTGGCCCATTCTCGG	CBLC	21	138	23	73	24	71
GAGAGTCTGTAAACGCCGTG	WDR26	32	16	24	77	51	35
GAGAGTGGATGGTCGGTCCG	ASB10	66	130	64	51	63	76
GAGAGTGGGATATCTGACCC	CUL9	21	98	33	44	37	45
GAGAGTTGACACACTCCACG	ASB9	12	49	24	32	19	60
GAGATACTCACTAACGACGT	MID1	65	26	16	31	18	4
GAGATCGCGATACACCCCTG	FBXO24	29	62	82	71	81	36
GAGATGCAGGGACACACGAT	VHL	36	150	41	89	48	32
GAGATGTTAATTGTATTGGA	MYSM1	54	216	63	88	23	113
GAGATTACATCAGTTATCTG	KBTBD3	53	98	52	55	86	64
GAGATTGTGAAGCGTCTGAG	TLE2	26	112	15	51	20	24
GAGCAACTATAAAACGCTTG	BIRC8	33	109	36	78	25	64
GAGCAATCTCTCTCAATAGG	RNF31	97	65	37	54	13	28
GAGCACACGTATGAGAGCTG	USP36	33	258	49	48	61	52
GAGCACCTCCGACTACCTTG	OTUB1	68	124	97	84	71	25
GAGCACGACCACATCTACCG	RNF113B	42	57	38	27	45	57
GAGCACTAGACAGCGCAAGA	TLE1	101	87	33	59	45	36
GAGCACTGGCCCCACACCAG	ANAPC11	43	31	22	43	9	27
GAGCATCTCAAACACAACGA	CUL3	38	69	31	75	23	8
GAGCCAAAAGCAGAGCAACA	MNAT1	72	161	84	184	31	53
GAGCCCATGATGCTCGACTG	TRIM27	60	158	67	80	116	56
GAGCCCCAGGAAATCCCGAG	STC1	20	143	29	58	12	133
GAGCCCGGGTCATCTTCTGC	TRIM31	75	142	89	71	22	46
GAGCCTCAAGAACATGACTG	UBE2O	32	102	15	100	21	29
GAGCCTGTGAGCATCGAGTG	TRIM21	112	141	62	42	56	83
GAGCGGCTGAAGGTGGACAA	TRIM26	37	81	75	85	18	32
GAGCGTCAGCAGTCACACCG	FBXL6	53	46	27	40	19	45
GAGCGTGGTTGAGACAAACG	BRCC3	33	118	13	44	12	68
GAGCTGGGTGAAACACGACG	KLHL17	49	86	37	89	66	36
GAGGAAACCTGACTTTAGCA	KLHL7	21	14	9	30	40	45
GAGGAACATATCATTAGTGC	CUL5	108	86	76	76	36	7
GAGGACCGCATGGACGAGCT	TRIM47	65	99	39	32	56	61
GAGGATGACAAGATCTATCG	RNF113A	2	8	8	25	3	24
GAGGATGGGATACTTCAACC	TMF1	46	57	39	20	12	28
GAGGATGTCCTAATGCATGG	RNF111	24	173	65	84	29	95
GAGGATTCGCTGACCGCCGG	YOD1	29	55	79	57	43	34
GAGGCAAGATCATACACGAG	RNF25	12	51	42	17	38	28
GAGGCAGAGGTCGTAACATG	USP21	117	85	29	77	18	58
GAGGCCAAGTCTCCACAAGT	BIRC6	64	62	28	54	55	33
GAGGCCGTGAGCACCAACTG	TRIM40	47	136	79	92	59	22
GAGGCTTACAACCCCAGTGA	KEAP1	6	22	10	37	7	23
GAGGCTTCTTATTGACGTCG	ASB13	57	68	10	13	18	14
GAGGGGACCCCATATGCTGG	UBE2S	23	246	29	155	17	34
GAGGGTATCTGCTTCACGGA	RFWD3	61	137	40	59	75	27
GAGGTCTTGGGGATTAACTG	NLE1	8	44	6	41	11	38
GAGGTGATCATGGATCGTCA	TRIM63	110	65	37	51	10	27
GAGGTTGAAGACGGCGCCGT	DCAF10	65	26	79	24	38	31
GAGGTTGAGCAGGATGAACT	UBE2QL1	43	124	43	82	40	107
GAGTAACTGATACCACACAC	TRIM34	9	74	48	42	5	89
GAGTAATACCAACCTGGTAC	TRAF5	60	113	32	39	38	56
GAGTAGTGGAAAATGGCGAT	PJA1	27	71	41	77	59	62
GAGTCCCTAATGCTACAGTG	TRIM73	19	127	38	71	51	101
GAGTCTACTTGCACCTCCGG	USP5	26	7	23	20	15	13
GAGTCTCTGCGAGTCCCATG	DCAF4	6	101	33	60	51	29
GAGTGCACGCCATAAACTGG	DCUN1D2	51	45	36	101	24	49
GAGTTTGGGAAGGTAGACCC	STAMBP	74	31	43	29	98	25
GATAACACAACTAATGGTTG	USP1	70	333	73	135	105	124
GATAGGCTAATCATAATTTG	WDR5B	42	221	102	74	68	104
GATAGTTCCATGGAGCATGT	TRAF3IP2	9	22	21	48	4	47
GATATCATCGATCTAGGTCA	RBBP6	36	102	42	111	15	34
GATATCGGTTTGGTACCACA	FBXO40	46	99	40	122	87	54
GATATGCCATTCTTGCGAGG	MYCBP2	73	161	87	110	105	99
GATATGTACAGATTGTAACA	HERC4	61	103	34	96	44	33
GATATTTATCAATCTCACAG	CDC23	16	30	11	58	3	6
GATCAACCGCAACGCCCGTG	IRAK1	5	55	27	67	48	83
GATCCAATTACACGTCAAGT	UBR2	89	223	96	127	58	111
GATCCACCCTCTGAATTGAC	KLHL31	107	115	114	60	93	52
GATCCCGTCTGTATTTATTG	RNF167	6	132	64	66	14	49
GATCCGGTGATGACCGACTG	TRIM11	29	67	47	63	29	22
GATCGACAAGTAACAGACCT	TRIM23	51	156	68	81	43	59
GATCTGGAATCACACTCGGG	USP36	25	134	40	91	22	33
GATCTTAACACAATCCACAT	ASB4	55	37	24	17	6	14
GATGAAAAGGTACTAACAGG	TMF1	41	79	11	28	33	35
GATGAAACACTTGCACAGGT	KLHL8	56	230	18	76	52	110
GATGACACAGACACATCGCT	RNF169	11	103	40	7	7	32
GATGACCCATGGCGTGCTAG	NSMCE1	74	165	20	112	17	71
GATGAGGGACACCCGCACAC	PIAS4	16	68	9	17	34	6
GATGCATATTTCCAACAACT	HERC5	36	125	20	21	53	49
GATGCCAAAATATGTCCTGA	WDSUB1	49	145	8	43	46	29
GATGCGGGATAGCTCCGTGA	RAB40C	15	129	37	139	40	159
GATGCGGTGACCATTCCCTG	TRIM15	28	50	25	64	29	33
GATGCTACTGGTCTTATACA	USPL1	32	20	9	29	46	13
GATGCTGGAGAGCCTACGTG	TRIM45	31	52	9	89	15	14
GATGGATCGAGACATGACCA	HECTD4	49	46	34	41	15	20
GATGGCACATCAATTACAGG	CDC27	25	39	25	60	53	20
GATGTACCTACCCGTCGAAG	FEM1B	22	17	67	38	78	73
GATGTAGTCAGTGAGAATCC	FBXL3	21	59	60	92	69	39
GATGTCCGGACATTCTCGGA	TRIM45	4	33	8	52	11	19
GATGTCGCAATACCACTGGT	ANAPC13	30	56	8	21	29	2
GATGTGGACATTTCTCAGCG	SOCS7	11	84	68	54	57	76
GATGTGGTCAAAGTCCGCTG	HERC2	27	101	96	39	96	45
GATGTGGTCCTCGTCAACTG	KATNB1	80	98	61	51	33	28
GATGTGTACAAGTCACTGCA	PIAS2	34	146	5	46	10	51
GATGTTATTGTCCGACTCCG	NEDD4L	94	114	89	20	75	67
GATGTTCACTAAATGAGGCT	ANAPC10	14	86	52	29	44	38
GATGTTCAGAAGGCAATTGG	MARCH7	98	85	15	24	8	11
GATGTTGAAAGAATCCACGG	ERCC8	21	155	27	72	8	25
GATTAAGTGCTGGAACGGCG	ANAPC11	4	15	12	79	10	36
GATTAGAAACTATTCTCGCC	FBXO25	25	40	64	103	37	26
GATTCACAGATTCAATCACT	HERC4	71	39	66	83	19	16
GATTCCCTCTCCCCCGACGG	RNF217	1	24	12	7	19	9
GATTCTTATGGAATTCCTCA	RFWD2	17	34	14	58	39	24
GATTGACCTGAACTCAACTA	HERC3	84	188	29	77	76	30
GATTGGCCCAAATCTTGGTG	UBE4A	126	298	50	83	44	47
GATTGGGAGGGTATCCGGAT	TSG101	34	77	22	69	6	26
GATTTACCGGAGGAAAATCG	OTUB2	3	66	20	23	38	30
GATTTCGGCGTAAACATCGA	KLHL15	21	45	46	44	15	65
GCAAAAAGTGCATCCTCCGG	RNF151	64	60	6	53	20	5
GCAAATCCGGAATGTCAATG	WDR59	4	151	17	100	15	54
GCAAATTGATTTCAATGGTG	FBXO6	63	140	48	36	60	59
GCAACACGACAGGTACCCTG	GNB2	133	160	39	88	91	41
GCAACACGTCTACCCTCCGT	SH3RF2	43	42	45	63	3	30
GCAACATCTGAAAAAACACG	RNF213	6	5	28	82	28	8
GCAACGTCTGGAGTGCATCG	KLHL10	45	181	78	84	52	52
GCAACTAAACCATTATGTAA	NSMCE2	11	113	5	13	29	51
GCAACTAACCATCACCACTA	KCTD6	22	81	41	99	32	38
GCAACTCCAGCTACTAGAAC	TRIML1	7	71	16	10	6	20
GCAATACCATGCTGGTAACG	KLHL9	37	84	101	144	49	82
GCAATGACAATAATACCGTG	UBE2K	25	45	87	60	88	26
GCACAAGAACTATCTACGTG	AMFR	74	53	48	111	21	80
GCACAAGGGAGAGATGTACC	SH3RF3	2	41	7	17	55	35
GCACAATCACTATCAATGCT	RNF20	29	32	4	29	22	34
GCACACGGGAGTGAACCGTA	RNF128	86	78	59	85	62	21
GCACAGTAAAGCTTGTTCCG	WSB1	11	61	12	37	4	30
GCACATTCTACTCACCAATG	HECW1	12	72	30	32	35	32
GCACCACAGGCACATAACCA	RNF168	28	20	1	32	28	51
GCACCGAGATCTGGTCGTTG	KLHL14	78	77	49	103	46	26
GCACCGTGAAATTCGTGTGC	RNF128	46	112	28	67	6	71
GCACCTGGTTGTTCAAGTTG	RHOBTB3	61	113	68	70	39	72
GCACGGACATCAGCCTACAG	RNF43	40	81	74	92	65	8
GCACGGGGTAGTCAATATTG	PIAS4	175	196	93	114	67	21
GCACGTGTGGCAGATCACGT	SPSB1	81	41	31	93	35	8
GCACTAGGTGAACGTATTGG	TRIM24	9	172	73	57	42	10
GCACTGTACCATAATCAAGT	ZFP91	19	111	63	91	34	80
GCACTTGAGCAGCCACAGCG	FBXO2	42	100	36	7	5	33
GCAGAAGAAGCTACGCACAG	RNF40	73	83	10	54	3	73
GCAGACATCGATAAGCATGC	TRIM35	6	47	45	36	23	55
GCAGAGGAGCGTATCAGATG	USP19	42	79	81	156	46	55
GCAGAGGGGCACGCATGCCG	SPSB2	26	114	14	41	32	53
GCAGAGTATTGCGGACCCAT	FBXO22	123	92	39	42	24	44
GCAGCAATTGCCTTAGTCGG	TRIM3	6	10	93	54	23	33
GCAGCACACACCTCACAACG	FBXO10	54	32	25	97	26	48
GCAGCACTCGAAATTCTGTG	DCUN1D3	11	123	74	97	95	33
GCAGCATTTGAAAACCCCAA	BRCA1	9	18	13	47	4	42
GCAGCGCAAGGTGTATCTGG	RNF123	13	80	22	31	10	38
GCAGCTACGAGCCCACGTGG	TRIM56	57	71	69	64	27	30
GCAGCTGTACTGTTACGAGG	CORO7	60	40	45	46	4	12
GCAGGACCGAATTCAGCAAG	OTUB1	13	128	10	28	36	40
GCAGGATAGTGCCTTTGGCG	PML	27	138	47	63	127	63
GCAGGGACTTACAGCTCGGA	CCNF	20	23	49	60	27	23
GCAGGTCTTGGACCTAGAGG	FBXO27	18	57	40	54	55	62
GCAGTGATGGAACAGCCTAG	WDSUB1	54	157	56	19	39	25
GCAGTGCAAAGCCTGCCGTA	RNF144A	8	8	17	31	14	5
GCAGTTCTTGATGCGACACA	HERC1	18	73	97	84	36	89
GCATAGAGGACATAGACGAG	USP17L26	32	137	16	34	9	31
GCATCAGCGTGTCATACACG	HDAC4	63	55	41	8	30	20
GCATCATGTTGGACAAACAG	USP41	26	136	51	50	7	13
GCATCGCACCATGTCTCAGG	RNF20	62	94	26	114	29	56
GCATCGTATCACGGACCGCG	MIB2	43	43	1	10	5	16
GCATCTGCCTTGATATCCTG	UBE2D4	16	192	37	52	50	70
GCATGTCGTATCAATGCTTG	DCAF7	14	239	117	84	31	63
GCATTACTTAGAGCTCGGAA	UBE4B	5	41	14	24	6	76
GCATTGACGGAATCTGTGCA	DCUN1D3	133	135	168	61	131	56
GCATTGATACGCGCATTCGG	CUL7	8	45	16	36	28	32
GCCAAGATATAGTCATAACG	ERCC8	71	54	81	76	17	22
GCCAAGTGCTCTTCGCCCCA	OTUD1	17	74	60	77	50	60
GCCACCACCACTACTCATGG	FUS	9	111	71	63	33	84
GCCACCTTCAAAGCTTACAT	MEX3C	54	179	85	133	67	49
GCCAGTGTGGTCATCATTCG	PPM1D	67	119	46	60	57	31
GCCATTGATCTGATGTACGG	USP22	19	189	106	116	33	34
GCCATTTCTTTAGTTCACGG	G2E3	67	112	51	52	61	40
GCCCACCAGCAGTGTGACGT	KLHL30	21	95	11	65	28	14
GCCCACCCAAAGGATTCGTG	USP9X	40	12	28	64	20	14
GCCCACCTATAGCCTACATG	BIRC6	12	90	53	82	20	31
GCCCACGGACAGATTCTCAA	LRSAM1	93	130	81	62	30	18
GCCCAGCACCCCTATGCACA	RNF43	55	127	38	83	44	29
GCCCAGTTATGTCGCCAGCG	ASB6	93	56	21	54	15	64
GCCCCGCACATGGTCCTGCG	NOSIP	19	158	69	30	93	20
GCCCCGTGAAATAACAAACC	RNF216	4	32	37	15	35	2
GCCCGAAGCAGACCGAGTGT	TRAF3	18	56	74	52	32	60
GCCCGAAGCTAACTTGTGAG	RNF19B	59	76	12	12	40	39
GCCCGCCTGTATCTCGCGTG	RNF135	10	66	69	37	76	13
GCCCTGCACAACCCCCACCC	FOXD4L4	13	66	21	18	29	23
GCCCTGCACGAACAAGACCT	RMND5B	104	147	63	28	18	96
GCCCTGCTATCACCCCAACG	UBE2C	13	64	44	42	41	66
GCCGAAGCAACTTACCATGT	SPSB3	108	49	35	24	30	128
GCCGAGCAGTCAAATTCCAG	RPL24	28	63	14	29	25	15
GCCGCTCAGATAGTTCTCGG	FBXO33	63	98	44	115	24	70
GCCGCTTACACGTGTCCGCA	RNF114	49	40	30	82	28	21
GCCGGGCACCAAGTCCGACA	RNF144A	8	27	24	23	1	15
GCCGTCAAAGGACCAGCGGT	RAB40C	6	14	2	12	16	52
GCCGTCGGACGACACCCGAG	SART1	32	29	41	7	55	39
GCCTAAAAATCGATGCCCAC	SOCS4	5	19	42	25	39	21
GCCTACAAAACCTTAAAGGT	TRIM36	39	175	64	105	18	40
GCCTGATACTCGGTGAACAC	RHOBTB3	11	84	90	97	47	66
GCCTTGAAAATGCAATCGGG	COPS5	2	13	1	49	2	27
GCGAAATATCCTAGACAGAG	TRIM6	37	85	48	80	62	31
GCGAACACCCGAGATCTCAG	MARCH1	47	40	27	43	28	63
GCGAGACCGAGGTATATGAG	KLHL22	20	61	37	48	31	41
GCGAGAGGCGTGGTAGACAG	ASB1	88	158	36	51	37	85
GCGAGCGCGTACCTTGCAGG	KAT2B	51	89	11	216	8	74
GCGAGTGAGCGGTCTCGTAG	MIB2	44	110	4	49	7	26
GCGATATGGTTCATGGCTTG	RNF170	78	181	63	74	121	41
GCGATTGCAGAAGATGACCT	VHL	30	53	19	40	66	66
GCGCAGCTGCGGATCCAGAA	UBE2M	9	30	23	100	24	20
GCGCATACTTTCAGCCACGT	SOCS6	5	6	19	19	30	15
GCGCCCGTGACAGCCGAGTG	TRIM72	53	35	52	17	57	56
GCGCGGCAGTAGCGCTCGAG	TRIM47	49	112	30	73	47	44
GCGCGTCGCTCGTTTCCGTG	SOCS7	77	55	81	38	57	69
GCGCTAAAGTCCAATGACTT	ASB4	38	99	20	67	11	25
GCGCTAGAAGAAACCTGCAC	OTUD6B	2	20	24	21	31	20
GCGGACACTGTGCTGCGACA	MARCH2	69	157	33	51	78	56
GCGGAGCCGCCACATCGTGT	YOD1	57	39	57	27	67	46
GCGGCACAGACTCAGCTCTG	TRIML1	58	51	42	114	64	73
GCGGCACGCGTGGAACCCCG	SPSB4	9	132	36	58	53	44
GCGGCACGTAAAAACCTATG	DDB1	22	5	5	41	NA	32
GCGGCCACATAGGATGTGGA	BRAP	31	46	45	37	66	18
GCGGGAACTCTACGCCAACG	UHRF1	30	104	55	207	57	71
GCGGTACCAGCGCGACTACG	PML	14	65	23	76	31	13
GCGGTATCCCTTGTATCAAG	UBOX5	21	49	9	65	29	17
GCGGTGACCTTGCGGCACAG	RNF186	18	58	91	30	93	29
GCGGTGACTATCTCCGTGTG	DCAF7	60	184	21	104	78	61
GCGGTGATTGTACACATCGA	KLHL34	9	62	44	67	7	56
GCGGTGGACGTGTAGTGCGG	OTUD1	26	62	52	92	33	32
GCGGTGTATACATAATAGCA	FBXO10	47	58	18	28	23	38
GCGGTTACAAAGAACTGAGG	PRC1	2	3	3	5	4	15
GCGTCACACATCATTACCTG	KLHL1	10	79	14	37	17	22
GCGTTGAGGATGGCGTCCAG	TRIM62	42	144	29	145	61	126
GCTAACGTGCTATTATACCA	RFWD2	39	113	42	101	58	91
GCTAACTGAACACTGACTGT	PARP11	86	73	46	34	87	67
GCTAATGGTCGATTTGAAGT	UBE2J1	33	46	49	69	35	47
GCTACACTTACGACGCTGGG	DCAF8	33	46	66	39	62	71
GCTACTGTGTCACAAACGGG	MSL2	18	43	36	83	63	66
GCTATATCCTCAACTTCCTG	KCTD21	13	153	11	48	26	37
GCTATGTGCCTTCTACTCAG	USP32P3	28	38	76	92	15	6
GCTCAACCCTACATCGCTGA	KLHL34	62	217	20	174	83	88
GCTCAGTCGGAAGTTCCGAT	OTUD1	18	67	47	55	15	29
GCTCATCATAGCGATAGTAG	PCGF1	14	94	11	66	13	47
GCTCATTGACCGTACTGCTG	MARCH8	96	330	77	26	79	56
GCTCCAGGATAAAGTGACAT	RNF40	15	172	8	88	4	23
GCTCCGAGCACTCCACGCGG	TRIM72	2	51	9	6	4	21
GCTCCGGCGTGTTACCCGAG	LRRC41	12	40	64	12	26	10
GCTCCTCCGATGATCAGGTG	PRPF19	5	29	12	28	8	61
GCTCCTGTGAGTATTTGTGG	PJA1	54	194	80	99	119	76
GCTCGACACCTGATCCGGCA	ASB16	5	65	21	8	26	43
GCTCGCGATTTGGCCCTTCG	RNF5	109	119	19	46	17	36
GCTCGGATGGGAGCAATCCG	SOCS7	80	66	21	59	59	18
GCTCTATTATCTTGGTCCAG	RNF115	60	101	24	33	56	31
GCTCTGCCTGGACTTTACCG	RNF150	16	84	12	21	14	35
GCTCTGGAGAAATTTCTACT	BRCC3	79	115	17	31	31	68
GCTGAAAGAAAGCTTACTGT	ANAPC5	1	43	2	16	8	3
GCTGAACCGGAGACACCGCA	KATNB1	21	65	18	11	60	20
GCTGAACGGACTGTCAGACA	TRIM9	25	94	7	70	15	32
GCTGAACTTCACCTGAATCG	HUWE1	46	85	38	83	13	57
GCTGAATCATAGTGGTGTGG	RNF220	95	148	114	80	34	66
GCTGACCGATTTACCCGTCG	HECTD1	21	63	4	7	3	20
GCTGAGCTTAATGATGTGTA	RNF141	106	56	57	88	113	104
GCTGCACATTCCTTCGAGAA	KLHL18	27	158	48	43	45	68
GCTGCAGACTGACCACTACG	SPSB2	14	180	117	68	129	92
GCTGCAGCGTCACCATTGAG	UBE2H	78	103	28	52	56	37
GCTGCATCTAGACCTAGCCG	ZFP91	12	69	29	4	18	26
GCTGCCCGACAACTACACGC	CUL4A	47	77	39	22	25	81
GCTGCCGGAGCAGTCACACA	MARCH2	70	142	26	43	55	18
GCTGCGGATCTACGAGATCG	KDM2B	71	190	57	73	64	55
GCTGCTCAAGCGACAACTGG	TRIM62	87	141	73	108	49	83
GCTGCTCTGGACTGTACTGA	AMBRA1	56	250	29	96	92	97
GCTGGACAGGAGCTCGACAG	TRIM68	4	56	31	47	4	29
GCTGGACATCATAGGACACA	SPSB1	3	70	26	46	37	30
GCTGGAGTTTCAAGACATCC	ENC1	17	164	16	85	16	49
GCTGGCAAACCTGTACAAGA	ANAPC7	43	29	33	23	24	1
GCTGGCCCAGCCATGCACAG	RNF186	19	49	11	59	20	7
GCTGGGAGAAACTTACTGCG	TRIM15	33	22	51	19	67	14
GCTGGTAAACTCATAACCAC	CUL2	72	117	29	50	33	47
GCTGGTGAGGTCGTCAGACA	TRIM35	16	2	24	8	43	26
GCTGTCGGATCGATACAGGA	PDE4D	81	157	82	27	67	32
GCTGTCTCTCCGTACCCACG	KCTD11	21	170	27	90	33	43
GCTGTGAAAAGAAATCATAG	BARD1	9	39	5	23	3	15
GCTGTTAGCAAAGCTAGAGA	CUL4B	11	38	22	25	14	26
GCTTAGACTCTCTGCCACAC	USP48	179	76	89	63	70	63
GCTTCACCAGTCAAACAGCA	ELOB	12	72	17	13	37	13
GCTTCAGCCAGATTCATATG	MYCBP2	65	78	4	39	11	70
GCTTCATACTCATCACGACT	RNF2	70	91	26	53	33	24
GCTTCCATCGCGCCAAAAGG	UBOX5	67	135	35	77	42	40
GCTTCCCACAGCGGTCAATG	KCTD10	7	27	23	9	31	30
GCTTCCGGATCTGCTGACCT	RPL19	11	73	7	39	6	54
GCTTCGCGAGTTCTTGAGAG	TRIM35	30	236	54	47	24	16
GCTTCTTCTGTATCGGTACG	CUL4B	84	155	131	70	104	99
GCTTGAGATTAATCCGGAGA	USP40	23	90	15	65	7	16
GCTTGCTGGAACCATCAACG	IRF2BPL	18	69	15	60	38	19
GCTTGTATTCTTCTGGTCGG	UBE2H	33	121	28	46	32	24
GCTTTCATGGATTTAAACCT	PEX2	46	106	31	25	32	16
GGAAAACCTCCAAACACAAG	RNF19B	16	54	25	15	56	51
GGAAACACTTACCGGCAATG	TRIM37	13	116	32	38	35	41
GGAAATGTGTCATAAACCAG	TRIM43B	28	198	9	55	21	34
GGAACATGAATCCAGCCACT	ANAPC10	44	107	60	70	60	66
GGAACCGATTGATATAGCGT	UBR4	56	52	14	51	52	44
GGAACTCAGACTCCAGGTCA	MAGEA6	2	36	23	52	42	9
GGAAGAAACCTATATCCCAA	CSH1	10	4	2	23	5	12
GGAAGAACACCGTGGCAGCG	RNF14	50	131	36	23	47	34
GGAAGACAACTCGAGCTCGG	ZNRF4	9	17	34	46	37	17
GGAAGGGACGCGGAGCCAGT	SOCS2	69	15	59	82	39	65
GGAAGGTCCTATTTCCGGCA	ENC1	63	119	19	35	57	62
GGAAGGTGTACAGTTCAGAA	FBXO24	16	69	37	48	24	14
GGAAGTAGAACTGCTGCCAG	FBXO2	6	89	2	2	9	35
GGAAGTGAATTCTCATCAGG	USP54	16	43	44	58	38	37
GGAAGTGGACCATCAGCTAG	HERC1	29	48	37	28	34	18
GGAATATCCCCCATAACTCG	KAT2B	51	69	11	52	29	18
GGAATCCTACTCAGAATGTG	UBE2R2	12	46	55	35	30	58
GGAATCTATTAAGAATGATG	UBR1	67	25	21	62	36	25
GGAATTAGGTAGTATTCCAA	RNF13	129	162	29	58	63	47
GGACAACACTTACAAGTACG	CCNF	71	148	106	87	53	77
GGACAACATGGACTATGTGT	TRIM41	20	66	3	23	12	28
GGACACGTGAAGCGTCCTAG	RNF114	53	43	34	113	67	16
GGACAGAGTTCATCAAAACG	USP26	12	87	83	26	7	31
GGACAGCAATGCCTTCACCC	JOSD1	142	85	56	73	19	43
GGACAGTTCAACAAGTTCTG	TOPORS	113	150	71	60	96	15
GGACATAGAGGACTATTACG	ARIH2	128	232	175	114	109	76
GGACATCTCACAGACCAGAC	USP22	70	84	64	57	86	56
GGACCACATGACTCGGAAGA	USP49	52	51	41	85	60	53
GGACCAGAGGCAGTACATTG	TRIM26	56	206	73	26	21	59
GGACCATAACTGATGATGTG	RPL18	11	61	21	17	20	21
GGACCATACTTACCCGAACT	GRWD1	32	67	15	53	23	91
GGACCCGGTTCAGGACGTGT	FBXL15	11	36	7	17	20	10
GGACCTCCATGTTCCCAATG	USP35	124	152	89	117	67	58
GGACGAGCGCGAGTCCCGCG	KATNB1	58	64	7	85	16	29
GGACGCAAAGGGGATGATCG	USP42	71	94	64	55	39	73
GGACGCCAAGAGCGAGCAGT	KLHL36	20	123	20	25	13	15
GGACGTGTATGGGACCACTA	NEURL3	56	164	27	117	108	54
GGACGTTAAGAAAATAATGG	BIRC8	14	27	5	22	39	26
GGACTCAGATTCGAGTGACA	USP20	86	67	12	27	53	28
GGACTGTGAAAGCCATCACA	RAG1	5	44	47	42	13	33
GGAGAAGTGATACATACCAA	MUL1	53	163	31	54	14	15
GGAGAAGTTTGAATTAGACG	USP5	27	112	39	84	43	35
GGAGACATATGCGACATGTG	MKRN3	61	92	26	65	28	88
GGAGACCAGACCTAACAGAC	RNF185	44	149	57	53	25	58
GGAGACCCTGCACTCCCATG	RBCK1	88	216	56	110	72	89
GGAGAGTACGAGAGAACTGG	KCTD13	54	93	21	47	27	25
GGAGATCCGTGCGCACAAAG	KLHL17	106	58	50	57	26	43
GGAGATGGAGAGCTATGATG	STUB1	7	27	11	4	8	14
GGAGATGTTCTCCAAACCAG	TRIM54	37	33	9	7	37	3
GGAGATGTTTACCAAGCCAG	TRIM63	52	129	18	106	57	51
GGAGCAATGTCTCTTAGCCA	TRIM69	18	52	83	95	30	72
GGAGCACCAGACTCACGCCA	TRIM4	13	74	36	67	27	27
GGAGCATCAGAGATTGATAG	STAMBPL1	40	98	60	76	33	28
GGAGCCCATTGAGAGCGATG	HDAC4	12	78	55	23	56	9
GGAGCCGGTAGTACCGGCGA	ANAPC2	31	56	46	54	64	48
GGAGCTGGGGACCTGCCAAG	AMBRA1	12	140	11	87	8	100
GGAGCTTCTACCTGCAAGTG	PEX10	7	93	32	45	27	38
GGAGGAATGGATAACAACAA	KLHL1	22	110	54	19	23	19
GGAGGAGGATTACCGCTACG	ARIH1	11	55	30	44	30	23
GGAGGATAGTACTCTCACTG	DCAF5	40	74	17	39	51	30
GGAGGCGAAAGCCAACGGCG	MYLIP	7	13	6	15	14	3
GGAGGGCACTACCACTACGC	RNF20	8	19	31	9	31	72
GGAGGGCTTGCCGATAAACG	USP33	29	72	68	43	4	50
GGAGGTAGTGCTAGACAATG	KLHL41	26	228	66	81	55	33
GGAGGTGGATAACGTCCATG	SH3RF2	27	92	56	71	16	81
GGAGGTTATAGAGTTTACAC	UBE2Q1	10	76	33	32	7	34
GGAGTCAGAGAACGTCAACG	FBXW5	24	147	50	45	53	44
GGAGTGAGAAATCGGATCTG	UBE2T	23	25	29	18	5	31
GGAGTGCTATGATTTCGAGG	KLHL3	11	69	12	35	37	25
GGATAACCCTATTGGCAACT	CYLD	7	83	89	13	46	37
GGATAACGTACCAGACCCAG	RPL12	10	43	6	10	1	10
GGATAAGGGAACGGTTTGGA	CSH1	29	41	31	29	31	56
GGATAGCCATCTGAATTGAG	DDB1	13	88	9	22	15	22
GGATATAACTGAGAACCTCG	RC3H1	90	68	40	67	22	29
GGATCAAGAAATGTCATGTG	TRIM38	25	122	84	84	83	51
GGATCATGCTCACTAGCTGG	RNF31	26	86	41	21	35	48
GGATCCGGTCCCGTACCGGG	FBXL12	39	148	39	62	57	38
GGATCCTGAACTCCTTAGCA	UCHL3	45	183	55	94	25	43
GGATCTGCCAACCATAGACA	TRAF3IP2	25	18	26	32	33	33
GGATGACATGACCAGGACTG	USP17L2	60	108	69	116	90	64
GGATGAGGTATGCTTCCACG	CHFR	19	136	22	60	35	44
GGATGATCCAGTATCTCTCA	AMBRA1	47	87	30	89	54	41
GGATTATCATACTCATCTCG	AREL1	38	61	25	21	29	7
GGATTCCTCAGGCCGACCAG	RHOBTB1	78	136	66	60	56	53
GGCAAAGGTATAGGAACCGT	RNF220	11	51	12	18	2	6
GGCAAATGAGCCCAACCACG	VPS18	22	76	53	35	12	34
GGCAACACGGTGGTGCAGTG	TRIM50	16	169	73	60	30	113
GGCAACCTTTCAGTTCACTG	USP7	8	50	9	72	23	18
GGCAACGAATGACTCCAACT	TRIM24	62	172	42	143	59	21
GGCAACGCCAGGCATCATCG	USP31	14	54	34	44	9	89
GGCACAGCGCACACACATAG	E4F1	7	126	7	27	2	22
GGCACCAAGGCACATAACGG	USP25	13	8	38	89	17	27
GGCACCACAAATTGCACAGT	IRAK4	24	222	34	73	21	29
GGCACTCCACAGGTACACGC	FZR1	129	30	45	49	39	35
GGCACTGACGTCCTTCCCAG	KLHL38	9	87	37	73	38	38
GGCAGATGGGACACTGAAGC	TRIM73	35	57	42	66	14	9
GGCAGATGTAGCACTACTGG	TRIM32	23	88	7	43	24	66
GGCAGCAATAGGGTCCACGC	RBBP5	13	50	1	6	5	24
GGCAGGCCCACTATTCCACA	PPIL2	125	257	47	59	92	53
GGCAGGCCTGGTGCACGAAG	MARCH8	5	65	36	42	17	37
GGCAGTGACGCCGAGTCGTG	SPSB4	5	4	8	6	28	5
GGCATAGTCGCAAACATCTG	RICTOR	60	107	44	54	14	55
GGCATCGGTGAGAAGTGACG	NEURL1	22	147	15	62	61	86
GGCCAAATGTCGTCCATCTG	CDC20	21	93	98	93	48	59
GGCCACAGGTGGTCATCACA	TRIM17	35	65	32	58	39	10
GGCCAGGTAATTACCGCAGG	CIAO1	7	77	4	18	32	40
GGCCAGTACTGGAGTCCGCG	ASB10	56	40	6	19	27	28
GGCCATCAGTACTTCCTGAG	FBXW10	73	201	90	56	86	84
GGCCCAGCTGTACTCGCCTG	CBLC	27	125	54	123	41	100
GGCCCAGTCTTACCGTTCAG	RBBP7	23	117	23	62	44	35
GGCCCATGCGCTATGACCAG	HECTD3	32	90	34	108	47	21
GGCCCCATGTGGCTTCACTG	UBOX5	47	220	65	235	62	83
GGCCGAGATCAGTATCAACG	TBL1X	10	117	65	117	72	60
GGCCGGCTGACCATCACGCA	KLHL30	8	70	44	44	46	70
GGCCGGCTGAGCATGAACGT	NACC1	24	139	27	74	38	60
GGCCGGCTTCAAGCGCGAGG	OTUD6A	46	144	11	61	61	40
GGCCGTCTACTGCTTCCACG	KBTBD11	91	116	86	24	37	84
GGCCGTGTATTACACCAACC	STUB1	84	66	86	33	147	25
GGCCTCAAAATAGCGGCTAG	KLHL25	5	53	4	37	8	42
GGCGACGGTACAGTTAGCTG	UBE2V2	63	71	24	98	19	44
GGCGACTGCTTAACACACTG	USP1	30	45	12	102	31	20
GGCGCGTACGACCTCACGGG	FBXO4	4	30	3	22	24	11
GGCGCTGGCGAACCCCCCGT	TRIM9	23	24	24	35	3	57
GGCGCTTAGAGAATTGAGAG	CDC23	62	113	46	54	61	36
GGCTAACGAGATAATCATCA	RNF149	52	65	74	101	22	21
GGCTACGTGGAAACCCCTCG	RPL3	37	134	36	69	10	65
GGCTCAGGGTTACCGAAGAG	BRCA1	50	53	31	31	21	18
GGCTCCCACTGTATAAACGA	WDR59	24	151	50	98	41	53
GGCTCGTTAATTGACCTCTG	PELI1	27	83	8	49	11	36
GGCTGACAAAATGACTCGAT	KLHL20	86	129	43	54	45	45
GGCTGATTATAGTGCTCATG	CBLL1	94	145	54	94	43	65
GGCTGCTAAGACAATCCGGT	KLHL18	12	45	2	6	11	6
GGCTGGAATTTGAGCCATCG	FBXL8	45	79	36	113	31	38
GGCTGGGTATAATACGAAGG	LITAF	54	26	89	60	47	19
GGCTGTACTAACCCATGAGA	TRIML1	47	109	41	32	47	60
GGCTGTGGCCAAATGGACGG	BFAR	7	75	35	48	19	33
GGCTTACATTGTAGGAGCGT	RNF121	24	104	32	69	45	47
GGCTTCACAGATACATTGGC	HACE1	39	79	26	87	28	58
GGCTTCGATCACCCAGGCCA	TRIM74	19	196	73	82	30	35
GGCTTGAACGGATACTCCGG	UBE2L6	36	106	30	43	24	44
GGGAAAATACTTGCCTTAGG	UBE2D3	24	123	66	31	30	68
GGGAAGGTCTCACTGCACTG	E4F1	8	115	27	43	2	33
GGGAAGTGAGGTGATTCGTG	LRSAM1	79	175	21	149	65	33
GGGAAGTTTGATGAAGACCG	RNF152	31	21	24	48	10	46
GGGAATGGGACGACCAACCA	RCBTB1	9	174	32	33	36	19
GGGACACTCGGTGTGCGACG	TRIM8	72	76	105	79	71	38
GGGACGCCCAGCGATACAAG	RNF40	53	69	45	58	41	74
GGGAGAGAGACCATCCGTCC	RNF126	58	124	29	142	34	38
GGGAGCAGATCACCAGGACA	TRIM17	28	82	54	60	67	38
GGGAGCCATTGCAAATCTGA	DCAF6	15	109	70	35	31	42
GGGAGCCGTTCATCTCATGG	TLE3	83	159	84	145	43	57
GGGAGTTAGTGAAGCCTACG	ANKIB1	72	105	24	24	64	47
GGGATATCCACAGAGTACCT	RPL27	7	47	20	14	21	9
GGGCCAGAGGAGAACGTGAG	FBXW8	17	100	45	20	21	37
GGGCCGCGCACTCTACGCAG	FBXO17	29	64	32	83	23	14
GGGCCGTTAAGCAGCGTCTG	IRF2BPL	24	137	49	26	15	50
GGGCCTACAAGTATCTACTA	FBXO10	125	158	19	132	41	37
GGGCGACCGTCACAACACTA	RNF41	50	7	30	14	52	5
GGGCGACTCACCTCCAACGG	RNF126	24	65	46	64	64	34
GGGCGTGAGGAACTTCACTG	UBE2C	22	32	33	31	41	27
GGGCTCAAGAGAGGACATCG	USP11	83	121	60	158	42	43
GGGCTCGGAAGTAGTCACTG	ABTB1	41	33	18	70	10	39
GGGCTGCGGATCGCTAACCC	CBX4	17	152	17	11	11	37
GGGCTGTTCAGATCCAGTAG	USP45	65	171	55	57	45	77
GGGGACCCTGAAAGAATACG	TRAF2	11	25	47	67	23	36
GGGGACTTGACGGGCACCTG	ASB16	36	129	45	44	52	59
GGGGAGGTCAATAATGTAAG	DTX2	111	242	50	90	100	101
GGGGCTGACTTACCGCAGAG	HDAC4	52	81	20	95	71	40
GGGGGACGTTTGAAGCGATG	KDM2B	33	39	52	129	47	36
GGGGGAGCAGTGTAGGGACA	RING1	27	126	16	50	36	78
GGGGGTCACCCCAATGACCG	KLHL29	76	26	54	36	37	23
GGGGGTTGTGAAGCACCGAG	TRAF5	7	88	40	36	25	48
GGGGTCCCACATAATCACAT	WSB2	111	144	63	118	35	68
GGGTATATCTGATAGCCGCA	FBXO30	7	91	21	57	17	29
GGGTCCTCAAGCCAAACGCG	KBTBD11	59	53	41	60	33	25
GGGTGATCCATTAACTGACT	ZC3HC1	36	152	19	44	62	42
GGTAAGGGCTGATTACCCGA	HECW2	65	20	28	25	56	9
GGTACAACGAACATTCCTGG	UBE2Z	17	145	40	50	18	41
[truncated: 853 more rows]

## Sheet: THP1 0 min GM-CSF
sgRNA Sequence	Target Gene Symbol	Art.CSF2RB_THP1_0.min_L_Rep1	Art.CSF2RB_THP1_0.min_H_Rep1	Art.CSF2RB_THP1_0.min_L_Rep2	Art.CSF2RB_THP1_0.min_H_Rep2
AAAAAGCTGGGTTAGAAGCG	FBXO21	46	8	25	41
AAAACAGGACAACCGTGCCT	FBXO27	27	34	39	50
AAAACATAGAAAAACGTGTG	CADPS2	13	23	11	40
AAAACATCGGCAGATACCAA	FBXO9	61	16	13	8
AAAACCCCAGGATGGTACTG	SOCS2	41	52	32	30
AAAACTAACTCACATGAACC	MKRN2	35	68	34	48
AAAAGAACAACGTTTCATGC	UBR7	3	21	1	13
AAAAGAATTGAATTTACATG	RNF24	45	23	65	48
AAAAGATAATTCGAGAACGA	HERC2	7	28	14	44
AAAAGATTTGCGCACCCAAG	PRC1	1	NA	8	NA
AAAAGCTCTCTGTTGAACAA	ANAPC5	45	5	29	12
AAAATACAGAATGAATACCT	PEX2	50	42	25	38
AAAATGCATGAAACCAATCA	MYSM1	30	83	53	61
AAAATGGCTGTAGTTAACTG	UBR3	30	50	56	75
AAAATGTTAAGGAGTCATCA	TRIM38	11	9	15	27
AAACAAGAAAGGTCCTCGAG	UBE3A	52	22	19	7
AAACACATCAATCACTCTGA	PSMD14	46	12	17	7
AAACAGATCCTACTTTGGGA	KLHL2	31	31	28	56
AAACAGGACTCTGATCACAT	FBXW10	27	28	27	26
AAACATCGACGAAAAGGGGC	UBE2L3	2	15	19	18
AAACATTCACCCAGAAAACC	RNF170	33	38	21	22
AAACCCCAATTACGCCGGCG	HOXB4	47	41	60	56
AAACTTACTAGTGACCGAAG	ANAPC5	16	4	7	5
AAAGACTGACCCATTGACCG	RNF167	12	7	10	11
AAAGCAGAGGAATCAGACCC	RNF141	25	16	21	9
AAAGCATACGCATATCAACT	LRR1	33	10	9	17
AAAGCCAAAACTGATGCTGG	ATG3	44	18	21	NA
AAAGCCAACAACCAAAGCCA	PSMD14	NA	NA	11	NA
AAAGCCCCTGAAGACACTGG	USP41	95	74	21	103
AAAGCCTAGAAAATCAACTG	KLHL4	37	32	5	4
AAAGGAAAGAGATAGAGCAA	FBXO4	23	12	24	7
AAAGGATTGTGCTCTGACTG	OTUD6B	51	50	84	65
AAAGGCCCAGATACCCAAGA	DCUN1D1	47	4	26	43
AAAGGCCTCCAAATAGACGT	CYLD	50	22	17	38
AAAGTACAACTCTCAGTGAG	USP6	44	60	35	62
AAAGTAGTGTTGACTAAGGG	RICTOR	27	29	30	13
AAAGTCGAGAGTCTCTCCGA	ZBTB18	36	21	23	23
AAAGTGGTGCATTCGAGGAG	RNF165	81	69	56	27
AAAGTGTTAACAGGACACAC	FBXW11	18	3	7	7
AAATACATACCTCAGCAAGG	FBXO33	39	58	48	45
AAATACTAACGGTTTCCCAC	ZNF645	38	33	29	18
AAATACTTGAAGGACGAAAG	CDC16	28	5	26	7
AAATATCTGACAAACAAGAG	USP42	54	19	54	26
AAATCAGTATTCGAAAAGCA	USP54	30	19	28	17
AAATCCTGATAGTGGCATCG	PRPF19	51	19	41	11
AAATCGGTCGCTTGCCAAGG	DCAF4	44	15	58	54
AAATCTCAGAAATCTGAACA	TRIM51	89	36	99	25
AAATGCAGACTCTCCCATCA	UBE2G2	51	33	39	32
AAATGGAACACCAATTCCAG	RWDD3	36	44	8	50
AAATGGATCTATGTTCACAA	FBXO32	50	72	17	73
AAATTAAAAGAGGCACCAGA	SOCS2	69	23	33	19
AAATTACCCAGACAGTCACC	G2E3	44	35	39	65
AACAAACAAGAGGACTGTGT	RNF7	85	23	57	48
AACAATTTGAGGGATTTCTG	SOCS5	33	41	39	46
AACACCACCGTACCTTCCCG	FUS	53	38	58	56
AACACGAGCAGAATTTCAGG	RNF144B	36	28	46	43
AACAGAGAGTATCCAACACA	BIRC6	29	52	15	43
AACAGCAGCAGCGGCCCGTA	ZNRF2	66	29	79	47
AACAGTGATTAACAAGCTGA	CHFR	21	47	34	17
AACATGCACCTAAGGATGAG	ASB14	91	39	54	38
AACATTAGTTATACCCACTG	TMF1	40	52	40	25
AACATTCCGGACATTCATCG	GPR50	125	84	83	95
AACATTGTAGAACTTGACCA	TULP4	17	27	109	37
AACCAAGCGTTCTTACAACA	G2E3	42	46	40	29
AACCACTGTAGGGTTAGCAT	FBXO11	45	55	21	35
AACCAGTACTACGTCCACCT	RNF213	55	102	72	64
AACCCCACTTGTGATAGTCG	KLHL30	48	39	38	59
AACGACTTACCACACCATGG	TRIM45	45	29	65	56
AACGCAAGCGGCTCTACCAG	RNF25	62	62	27	30
AACGGCTCCAATGAGGACCG	PCGF2	37	17	26	25
AACGTCTTGAAGAACAATGG	WWP2	86	66	35	36
AACTACCTCTTCGTGGCGGG	KBTBD11	67	21	34	25
AACTAGATGGAGTTACCATG	USP14	42	55	35	59
AACTCACCAGCAGTACGTGT	UBE2S	27	22	12	16
AACTGACAGAGTCCGTACTG	BACH1	34	39	40	69
AACTGCATCCAACAATGACT	SIAH1	59	25	15	20
AACTGGATCTCACGAAATGT	VPS41	22	50	25	98
AACTTACTTAGCACACATGT	USP36	55	13	65	41
AACTTCGAGTAGTAAAAGAG	RNF133	29	40	28	32
AACTTCGTCGGCGACCTCGG	PDZRN4	10	12	28	35
AAGAAATTCTCTCGTCAACG	RNF168	57	13	46	9
AAGAACTGGGGAGTTATAGG	USP30	24	26	9	13
AAGAAGAGTGCACCTGACTG	TRIM9	28	60	28	53
AAGAAGATCACACTCAGTAG	MAGEB4	57	45	58	48
AAGAAGCAAGAGTTAGCCCG	STAMBPL1	104	72	53	35
AAGAAGTCCATGCTAGACAA	TRIM5	44	84	24	50
AAGAAGTTACCCTTACTCAA	TRIM69	46	9	51	8
AAGACAGCTCGGAATCGAGT	USP21	58	22	37	27
AAGACAGTAGTACAATCGTG	UBR1	56	73	54	53
AAGACCCAGGATTGCAACAT	LTN1	20	15	37	18
AAGACCCGAACCAAGCACAT	OTUD4	35	25	23	13
AAGACCTGAACTATCCCCAG	UBE3D	38	43	29	32
AAGACGTCCTCAATTACCCC	KLHL20	38	40	33	45
AAGACTTTGTGATTGTCCGC	SKP2	61	28	45	35
AAGAGAAATGCACTGTACGG	NFX1	31	29	34	73
AAGAGAATGATCCATACCAC	EED	74	11	62	17
AAGAGCATTACCACCCTTCA	SIAH2	20	36	30	53
AAGAGCGGACCTCAGAACCA	FBXW7	24	61	15	91
AAGAGCTTTAACCCTCCGTG	UBE3B	101	4	61	63
AAGAGTCCCTTACTCTGCTG	OTULIN	3	29	36	31
AAGATATCACAACCATGAGC	ARIH1	32	4	9	17
AAGATATGACACTTACAAGG	UBE2V2	13	9	26	17
AAGATGAACAGGAAAACAAA	NANOGNB	8	12	8	10
AAGATGAGATTGCGGCCGAA	FBXO17	51	47	35	58
AAGATGCCCACCATAAAGCA	BFAR	13	23	10	13
AAGATTCTCCATGGGACGAG	RBBP5	82	18	88	31
AAGATTGTGGCGGTGCACAT	KLHL5	65	21	47	16
AAGCAGAAATGGAGAGAAGA	NANOGNB	37	22	49	16
AAGCAGAGGACAGTACGTCT	FBXO18	70	44	41	72
AAGCCCTCCTTACAAATGGG	UBE2I	35	24	25	6
AAGCCGAATTAGCCAGTCCA	HERC6	80	76	35	60
AAGCGCGCCCACCTCGGGAT	UCHL3	69	85	54	64
AAGCGTTGAAAAGGCGCTGG	OTUD7B	35	47	6	39
AAGCTAACCTACACCATGAG	SNRNP40	34	37	15	62
AAGCTCAAATGGTCCAAAGT	RNFT1	86	36	51	20
AAGCTCGTTGTCTTGTGGAA	HERC2	37	23	64	53
AAGCTGAAGAAAAACATGGG	OTUD7A	45	46	31	52
AAGCTTTATGGATTTACCAA	FBXL3	49	47	56	34
AAGCTTTGCCGCATTCACGT	ASB13	52	53	54	41
AAGGAAAACTGATCAGACTG	UBE3A	1	19	3	12
AAGGAAAGATTCATGAACCA	USP16	12	10	17	2
AAGGACAACACATTTGGATA	LITAF	42	58	40	36
AAGGACCACTACATCGAGCG	TRIM71	45	35	28	36
AAGGCAGATGGACTAAGCAA	HLTF	48	47	75	61
AAGGCTCCCTTATCATATGG	UBE2L3	36	4	17	39
AAGGCTGACCACATCCGGAA	CISH	31	10	28	23
AAGGTCACACATAATGGCTG	TRIM36	46	40	35	5
AAGGTCAGTTGCATTCAGGT	FBXO8	39	48	36	30
AAGGTCCCTGTACATTCACA	MARCH3	63	85	49	33
AAGGTCTACCCCATTGACCA	BAP1	31	54	5	23
AAGGTGTTCCTTAAGTGACT	USP15	17	38	14	34
AAGGTTTACCTAAAGCACCA	USP54	16	12	5	48
AAGTACACAACAGTTTCGCC	UCHL5	37	88	31	89
AAGTATGTCCAGCTCAACGT	TNFAIP1	21	32	40	20
AAGTATTGAGTGAGTTCTCG	MARCH10	47	39	60	68
AAGTCCATAGATGCAGGACC	WDR61	79	70	85	36
AAGTCGAACTGAACCAGCGA	RBBP6	96	14	43	9
AAGTCGATATCCCTCAGTAC	F9	52	12	18	17
AAGTCTGTGCTAATCTACAC	FBXL4	44	58	34	42
AAGTGCACGCGGATGCTCGT	SOCS1	31	28	21	37
AAGTGGATGGTGCAACACGG	FBXO27	33	19	45	14
AAGTGGGTCCGACTCAACGT	KCTD5	48	84	44	67
AAGTTACCTCACCAGCCGCA	MGRN1	57	53	42	51
AAGTTGCGAATGGATCCCAA	SIAH1	26	58	20	32
AAGTTTCAGAGATATTGGAC	ARIH2	25	21	18	15
AAGTTTGGTAGAACTCGAAG	SOCS5	94	50	63	46
AATAAAACTGGTGCGCAAGG	LNX1	35	17	48	34
AATACAAACCTGGTCTACGT	ITCH	71	30	43	50
AATACAAAGCTGACTTCCTG	ASB14	36	40	27	40
AATACAGTAGACCCACACAC	UBE2U	29	29	25	53
AATACTGAACCAAATTGCTG	KLHL14	45	28	55	18
AATACTTACAGTATTAAGTA	HECTD2	57	56	68	61
AATAGAGTGGAGTGCCCAGG	ASB9	12	65	13	30
AATAGTCGAAGGCGACATGT	KLHL8	70	84	81	59
AATATAAAAGTACACTGAGT	WDSUB1	69	71	63	38
AATATTCCTAGAAAGTTCGG	TRIM39	57	25	53	71
AATATTCGAAGGGAGGGGCT	UBE2J2	13	14	18	20
AATCACGAAATGGCCAACGG	TTC3	40	52	27	32
AATCACGGATCTTCTTGACA	TRIM15	38	14	32	43
AATCAGTACGTGATTCGGCC	RNF208	28	17	45	33
AATCAGTATTCCATGAGACA	DCAF17	56	34	59	65
AATCAGTCCAATTGTTCCAC	UCHL3	58	19	30	10
AATCCACAAGCTGTTACCAG	RNF169	40	54	61	14
AATCCTGAATATCAGAAGCT	ATXN3L	6	28	28	3
AATCGATGGATTGCGCCATG	STAMBP	72	38	71	52
AATCGATTTACAAACCGAGG	PRC1	11	NA	5	16
AATCGGACTTATTCACGCAG	UCHL1	71	42	59	55
AATCTTAACAACTTACCAAG	HUWE1	144	27	77	9
AATCTTCTCTGACAGGACCG	UHRF2	45	106	43	29
AATCTTGTGTGGACACACTG	RNFT1	101	26	54	44
AATGAATGGATCTTTCACCG	USP45	66	66	22	52
AATGACAGTCCCTATCAGGG	UBE2D2	24	35	31	59
AATGACAGTCCTTACCAAGG	UBE2D4	43	36	40	24
AATGACCTTTATGTTATAGG	KBTBD12	50	15	30	54
AATGCAGTGCATATTAACAA	KCMF1	40	11	40	21
AATGCCATTAGCGATACGAG	DCAF1	NA	18	33	8
AATGCTATTACGGTTGATGC	FBXL6	26	26	31	21
AATGGAAAGAATGCTCCACG	USP32	20	19	12	34
AATGGACCGTCACAGGCTTG	RPL19	43	1	34	30
AATGGAGTAAATAGTTCTAA	UBE2V1	53	69	40	84
AATGGCACTTCACGGTTAGA	UBE2J1	35	21	54	54
AATGGCTCTAATGAAGATAG	BMI1	62	33	53	62
AATGGTCCCACGTAGAACAT	LRRC41	20	16	21	13
AATGTAGTCCCCATACATGA	UBE2O	90	33	83	35
AATGTGGTGCTTCGACCCAG	USP37	45	NA	26	8
AATGTGGTTCAGTCCAACAA	DCAF1	9	14	9	2
AATTACAAGAAAGCGTCACC	RNF135	14	12	40	35
AATTCCGCTATCTCTTCAAG	RNFT1	37	53	22	9
AATTCGTACACATCCACCAA	MALT1	51	59	36	44
AATTGAGCGCAATACATGCA	USP47	99	29	28	62
AATTGCTGCACACCGAATCG	OTUD7A	59	61	70	47
AATTGTTCGGATTAAGCGCT	ASB8	35	51	19	28
AATTTCAAGATATTTGTGAG	RNF14	28	25	36	32
ACAAAAGATGATAGTGTGGG	TRAF6	93	61	37	53
ACAAAATCTCTCAAATCCGG	USP25	63	27	50	44
ACAAACCTAAATATGCCTAG	BRWD1	44	43	23	66
ACAAAGAATGTCCTACCTGT	RNF2	41	NA	17	14
ACAAAGGCCTTAAACATGCG	USP13	20	34	25	74
ACAAAGGTCAACTAGTCCTG	RNF6	76	25	87	70
ACAACAAATACTCATATACC	KCTD10	28	23	23	26
ACAACAAGTATTCCTACACC	TNFAIP1	34	44	55	55
ACAACACACGAATTACACAA	ITCH	80	26	42	25
ACAACAGATGTGGATTACAG	OTUD4	74	32	89	50
ACAACATCAGCCGAGCCGCG	OSTM1	21	NA	5	12
ACAACCCCAGCACCAACGAG	KLHL42	53	9	48	19
ACAACCCCATGACCAATCAG	KEAP1	47	18	48	19
ACAACCCGCAGACGGGTCAG	KLHL21	12	31	37	22
ACAACCTCATGCCTGCACGA	TRIM54	82	80	102	60
ACAACCTCTTCAACACAACC	RPL18	13	9	7	4
ACAACTCAAGCGTGAATGAG	KLHL21	49	46	66	93
ACAAGAGTCGGAGACCACTG	MPND	63	7	21	55
ACAAGCAGCCCAGATCAGAA	CADPS2	31	56	24	36
ACAAGCAGTTGGAGTCCAGA	CISH	57	71	27	57
ACAAGGCTATCTTAGCAGGT	SPOP	44	19	75	23
ACAAGTACGAAAATGTCCCC	RFWD3	30	15	2	37
ACACAACCCAAGCATAGGGG	RNF19A	18	18	21	41
ACACACAGTGCAATATACAG	TRIM23	39	39	46	25
ACACAGAGAATGGGTACGTA	PAFAH1B1	25	17	46	11
ACACAGCAATCACGATCGGT	RNF38	51	22	67	20
ACACAGGCGTCCTGCATTCG	SH3RF2	34	62	60	50
ACACCCGGTTAATTGTCACA	ASB11	37	64	49	48
ACACCTACCGGCAGACTTCG	ZMIZ1	51	32	30	28
ACACCTATGAAGACCAGCAG	CDCA3	47	33	27	29
ACACTCAAAGCGGTAATCAG	SHPRH	26	68	53	28
ACACTCACTCGGGATATGCG	UBE4B	40	14	26	21
ACACTCCTGATAAAGCCATG	HECTD4	84	29	50	54
ACAGAAAAGACGGTTATGTG	SOCS4	86	49	61	49
ACAGAAATCTGGCACCCAAA	UBE2G1	58	25	15	41
ACAGAACGAATGTCCGCAAG	LONRF1	47	48	62	73
ACAGAATTGATACTAACTGG	FBXW7	56	77	16	83
ACAGACAATGACACCTTGTG	RNF182	58	28	44	34
ACAGACTCTGAGTAGACTGA	TRIM38	38	27	51	25
ACAGAGCTACTAGTCAACAT	WDTC1	47	31	13	58
ACAGATAACAACATCCCTCA	RNF25	30	98	62	56
ACAGATAACTGGGTACCCAG	CDCA3	35	15	16	30
ACAGATGAAATACAGAAGGG	USP45	98	87	30	85
ACAGCACCATAAGCCACCCG	UBE3B	58	12	20	72
ACAGCAGCGCAGAGCTGACA	OSTM1	23	10	27	41
ACAGCGGCAGACTGAAGGAC	MED8	23	NA	5	NA
ACAGCGGTTAGATGGCGTCA	RNF6	25	27	41	68
ACAGCTGAACACTCTGAACA	MED8	47	NA	21	6
ACAGCTGGCCAGACAAGTCG	SH3RF1	42	52	18	17
ACAGCTGTATTCTGTACGGG	DTL	40	14	50	9
ACAGGCGGCGCAACCCCCGG	UNKL	85	26	79	31
ACAGGGACAGGACTCGACCG	AMFR	15	4	38	12
ACAGTACCTCTTGGCGCTGG	UBE2E1	36	33	22	24
ACAGTCACAGAAGGACTCGC	SPSB3	48	28	51	41
ACAGTCGACTGTATGCACTT	ZRANB1	68	17	49	60
ACAGTCTGAATTAGACGTAG	UHRF2	19	13	25	10
ACAGTGCGAGTTCTCCAAAC	DCUN1D1	11	39	15	18
ACAGTGTGTAACCACTCTCG	CIAO1	16	22	41	14
ACAGTTGACAGACATTGTAG	KBTBD8	59	23	70	60
ACATACTACCTTATTCAGCT	ANAPC4	62	26	57	8
ACATATTGGACAATTCTGTC	RCHY1	32	37	84	34
ACATCAAGGTGAAACCCAAG	TRIM39	27	47	1	73
ACATCACAGAACAGCCGTGT	TRIML2	84	100	47	76
ACATCCAAGTTACTTGACGG	NEDD4	45	98	23	74
ACATCCACGCCATCCTCGTG	MUL1	42	37	35	33
ACATTAGTGGGACATACAGG	FBXW7	55	170	35	82
ACATTCGGGTGAAATAATGG	UBE2I	32	10	29	NA
ACCAAATGGCTGGAATCCCT	RNF5	59	52	48	32
ACCAAGCTGCAAGTCCTGTG	RFFL	76	49	69	51
ACCAAGTTGGACTTACAGAG	DCAF13	16	12	16	5
ACCAATGTTCATATAAATGG	CRBN	68	39	71	52
ACCACAAAGAGCCATACCAA	PIAS3	20	34	58	38
ACCACAATATATATGTTGAG	RNF24	28	33	17	58
ACCACACTTCCCATGCATGG	FBXO45	80	48	24	7
ACCACTTATAAACCAACCTG	RNF121	25	43	24	41
ACCAGAATTTGTAGACTGCG	XIAP	30	31	11	23
ACCAGCGGGCAGTCGTCGCC	ANAPC11	49	36	32	14
ACCAGGTACCTTATATGAAG	UBE2W	49	9	33	10
ACCATACCCAAATTATTCCG	USP7	62	54	23	17
ACCATGTAAAGTGCATACTT	DCAF10	28	84	37	120
ACCCAACACCTAGCCAGACT	RNF11	20	27	48	46
ACCCCAATCCCAATGACTGG	USP28	41	41	13	88
ACCCCCTTCTCCTTACTCAA	FBXO2	44	24	32	20
ACCCGAACAGCCTAGCGCCA	DCAF10	11	9	14	19
ACCCGAATGTGTACCCTTCG	UBE2I	71	53	46	11
ACCCGCCGGGTGGCCGTACG	RAB40B	20	38	23	28
ACCCGGAAGTAATGAGTGTG	BIRC3	57	56	53	47
ACCCGGATTCCAGCCAAAGC	RNF139	14	21	15	20
ACCGAAAGATACCTGCACAT	KLHL1	38	50	30	13
ACCGCACAATCTCAGCATCG	PRC1	29	15	41	57
ACCGTTACTGTAGGCGTACG	RAB40C	49	26	27	32
ACCTACTGAACCCTCCTCCG	SOCS3	67	22	43	36
ACCTCCACACCTCCCCGTAG	RNF44	63	30	21	37
ACCTCGGTACGAAACCACAC	KAT2B	54	21	24	26
ACCTGCTACCAAACAGTGCT	ERCC8	72	53	32	60
ACCTGGTGTGGACCCACGCG	USP22	42	32	81	49
ACCTTAGTCCGTACCTCGAG	RACK1	6	8	17	2
ACCTTCGCCTGCCCGTACTG	RNF166	78	22	23	60
ACCTTGACAGACACACAGGT	BRCC3	77	55	68	134
ACCTTGCCCATGTCTCACGC	RNF149	37	38	33	58
ACGAAAGGACAACCCAATTG	TRIM3	21	35	30	7
ACGAAGACATAGTAGCAGAG	RNF34	19	24	15	18
ACGAAGGGAACGTCATCGTT	RPL37	28	30	29	39
ACGACATGCTTCATACAACT	CDC16	22	9	12	17
ACGACCCCGTGACTAACACG	KLHL17	8	21	17	19
ACGAGACAGCAAAACATCGC	KCTD5	53	35	19	25
ACGAGGAGATGACTGAGCGT	KLHL42	36	NA	14	5
ACGAGTTTATGTGCCCATGT	BTRC	53	30	27	53
ACGATAGACCCAACGCATGA	KLHL24	33	45	35	31
ACGATTATGGAATATCCAGA	EED	58	14	62	32
ACGCAAAGCTGTCATCGTGA	RPL27	43	NA	34	NA
ACGCCTGCGGATTCTACTGG	SOCS1	106	35	57	57
ACGGAAACCTATCCGATGTG	KLHL20	14	33	32	11
ACGGAGACTCGTCATCACCG	DCAF4	38	31	21	33
ACGGAGCAGGGTACACTCGA	RC3H1	47	33	42	23
ACGGCGCTTCACATCGTCCG	TRIM3	10	12	34	24
ACGGGAACATGATCACTTGG	TRIM46	11	102	40	78
ACGGGAATTCTATCGCCCAG	RANBP2	29	34	11	46
ACGGTTTGGGCATTTCTACG	CHFR	55	44	57	43
ACGTAAACAGAACCACGACG	HECW2	61	25	30	41
ACGTCGCTCTTGCTCACGGG	DTX1	63	12	3	20
ACGTGTACTTGGTAATACGT	LTN1	38	37	30	18
ACTAATGGGACATGAGTACA	CDC23	58	13	18	11
ACTAATGGTTTCTCCATGTG	WDR53	27	47	42	30
ACTACAGCTCACTACCACAC	NUP43	38	23	43	13
ACTACCACTTGAATACATGG	HECTD1	22	28	26	33
ACTAGGTTAAGAGTAAACAA	DZIP3	27	2	8	20
ACTATCTTGAGGAATAGTGG	HERC4	30	25	40	26
ACTATTTATGACTACGTGCG	AREL1	22	43	27	67
ACTCACCTCTGAATCCACTG	TRIM51	79	50	27	49
ACTCACTCAAGGTGTCCCAT	USP29	76	77	93	82
ACTCACTTGGTTACACTAGG	KLHL13	22	17	27	20
ACTCCATTCGGACTACCCCA	KLHL8	94	59	81	82
ACTCCTACAATGTCACCCAG	RNF208	65	8	47	52
ACTCTGCAATCATCCTCCAC	TRIM68	15	16	35	28
ACTGAATGAGTGCACTCCAA	USP26	83	40	73	68
ACTGAATTGTCCTTTCTGTG	RNF180	77	60	57	53
ACTGACCAAAATCAGCCCCG	USP10	23	42	69	51
ACTGACCACAGACTCATGGT	USP54	95	30	51	26
ACTGACTCCACAAATAGTGT	CUL2	30	42	34	41
ACTGATAAGTTCAAGCCAGG	PJA2	87	25	66	50
ACTGCAAGGGGGTAATTCAG	MUL1	46	21	48	29
ACTGCATTGTCACAGCCCTA	RING1	37	11	42	55
ACTGCATTGTGACAACCCAT	FBXO42	28	25	66	90
ACTGCCAATAGCAATGCTGA	MSL2	23	58	21	54
ACTGCGACCAGAGATCGTGT	CCNB1IP1	51	48	49	26
ACTGCGGTCATAAGCACCAG	WWP2	64	14	23	12
ACTGCTCACCCCTTTGATGA	DDB2	89	67	97	30
ACTGGAGGCAGTGTTAAATG	RNF145	43	60	29	69
ACTGTAAATCCAACATTTCG	USP33	62	105	45	54
ACTGTGAGCACAACCCGAAG	RNF41	13	24	19	15
ACTGTGTCCAATTAATGACG	FBXW2	43	41	58	31
ACTTAAGATCATGTGCACCG	RNF213	72	30	45	50
ACTTACAGGTCCCATAATTG	UBE2D3	24	49	20	17
ACTTACCCGTACCAGTAGCG	HDAC4	60	48	46	59
ACTTACGCTTCATCAATGTT	UBE2H	49	15	55	25
ACTTACTAAAGTGTATCTGG	UBE2G1	37	52	44	48
ACTTATACCCGGTCTCCAGA	FBXO9	33	48	16	47
ACTTCAGAACAACATAGGCA	RFWD3	47	63	48	45
ACTTCATGAAGCAGACCATT	UCHL1	32	8	45	44
ACTTCTCGAAATCTAATTGG	RHOBTB3	35	3	36	NA
ACTTGACCGAGCCATCACAG	MARCH4	34	53	42	58
ACTTGCCACAAGTCTTGACG	TRAF2	29	26	44	57
ACTTGGAGCAGTACACGTCG	UNKL	43	36	32	35
ACTTGGTGCCAAACTCTGAA	FOXD4L4	42	19	42	50
ACTTGTCTCAGACTGAATTG	SOCS4	120	126	56	133
ACTTTACGTTTGCATGAAGG	BARD1	40	1	58	9
ACTTTCGATAGCACATGTGA	ELOC	48	7	38	3
AGAAAAATGGAAGGTCACGA	DTX3L	39	42	20	11
AGAAAATGAACACTTGCTTG	FBXW10	22	42	36	58
AGAAACAATCAGCTATGCCT	NANOGNB	81	55	99	79
AGAAACAGTACATGTGACAG	KLHL12	32	84	26	33
AGAAACCAGAAGGTACCCTG	FBXW8	43	5	37	49
AGAAACCTACAACTCATGGA	BRCA1	43	5	36	11
AGAAACGCAGTCCATCCAAG	SHPRH	53	2	78	12
AGAAATAAGCTGAAAAAACA	LONRF1	29	26	29	20
AGAAATACCAGATTATACCA	KLHL23	43	39	23	45
AGAAATACCTCATCCGAAAG	USP1	37	32	27	20
AGAAATAGCAACATTCGAAG	TRIM22	36	31	23	35
AGAAATTGATTGGACACACC	PDE4D	43	41	24	64
AGAACAGGGCCATCTACCAC	NEDD4L	21	21	17	13
AGAACCAGCTCATGAACCAT	RWDD3	37	22	37	37
AGAACTATGAGATTGAGACA	TRIML2	63	24	65	44
AGAACTCAACAAAAATCCAG	UBE2G1	5	33	23	43
AGAACTCGGCGAAGACGTCG	USP35	31	40	49	50
AGAACTGCATGCAAGCGATA	USP28	35	27	56	37
AGAACTTGGCACATGCATCA	KLHL24	55	53	43	53
AGAAGAAGCAGAGAAGCGCG	TRIM62	106	10	62	13
AGAAGAGACAGTCGTTGCAA	FBXO33	41	27	51	31
AGAAGATCTTTGATTAAGCG	FBXO25	42	22	8	28
AGAAGATGACCCGGGCTCTG	TRIM31	17	17	29	58
AGAAGCAGTTGTTAAACCAG	TRIM54	51	17	26	29
AGAAGCTAGAGCGTTTCAAG	FBXL19	33	14	33	37
AGAAGTATGTCCGACAAGCC	RPL14	25	48	25	32
AGAAGTCTGTTATACACAAG	TRIM38	35	6	19	9
AGAAGTGGAAGCCCTATCTG	USP28	30	70	32	85
AGAAGTTTGTTCAAAACAAG	NSMCE1	21	22	20	39
AGAATACACCGCCTTGATAT	UBE2D3	21	48	21	57
AGAATACGCTTGATCCAAAG	SMURF2	22	22	26	73
AGAATCCTTACCTTCATAAG	UBE2J2	32	27	34	14
AGAATCTGGGATGCTGCATC	WDR5B	75	37	18	25
AGAATTCATTCGATCTCGAG	RC3H2	19	11	25	8
AGACAAACAACTTCGAATCT	PSMD14	33	23	59	16
AGACAAACACAACCGAAGTG	RNF150	60	79	42	64
AGACACGGACAACTGTCGGT	USP24	22	23	24	11
AGACACTTATACTATGAAAG	MDM2	45	16	52	21
AGACAGACTTCTCGTTGATG	ASB1	59	26	42	47
AGACAGGGGAAATATGTCTG	UBE2F	55	38	64	14
AGACAGTGGAGATCGACCTG	FBXO31	45	50	43	44
AGACATCTAAGGTTCGACCT	IPP	10	43	8	14
AGACCCCACATACATGACCA	TLE3	51	76	81	47
AGACGCTCCAGCCTACGTCG	DCAF11	2	NA	5	21
AGACGGGGAGATACATTCGG	RNF38	NA	NA	NA	NA
AGACTAGTCAGTACCGTGTG	RNF26	30	20	33	43
AGACTATAGAATCTAACTGG	FBXW11	20	5	6	NA
AGACTCATCTTGTTGCATCA	AHR	41	22	38	14
AGACTGCGGCCAAATAGAGG	ASB12	108	56	63	101
AGACTGTGGATCTTTCACGT	USP48	75	32	14	42
AGACTTCACTGTGAAAGTAT	FBXW2	60	48	71	48
AGAGAACAGCAAACACTCGG	WDTC1	33	8	27	44
AGAGACACAAACTGCCCCAG	RNF44	40	24	23	52
AGAGACACAGAAACTGTGAA	LTN1	9	10	28	20
AGAGCCTTCCATAAAAACGA	FBXO11	38	40	21	27
AGAGGCAGCTGAGGAAGACC	TRIM43B	23	59	13	35
AGAGGCCGCCAACATGATTG	ASB16	11	34	5	64
AGAGGCGCGTTAAGTCCCCG	TRIM2	21	31	19	32
AGAGGGGCAGACACAAACTT	ASB7	61	41	46	18
AGAGGGTAAGCTTGTCATCA	SPOP	49	16	56	72
AGAGGGTAAGTTACCTGCGG	DCAF11	33	67	40	87
AGAGGGTCACGAGGTCGATG	FBXO44	22	48	40	15
AGAGGGTGTTCTATCAACAT	UBR2	22	21	1	18
AGAGGTACATCTAACTCCTG	OTUD4	89	61	30	67
AGAGGTCATCAAATCTCAGG	TRAF5	60	67	64	10
AGAGTGCATCGACCCCTCGG	MYC	33	10	46	20
AGAGTGTCTGACTGGAATCG	KLHL32	19	58	34	42
AGATAAGTGACTTGCTTCGG	ZSWIM2	55	43	45	27
AGATATCTATGCTTTATGTG	CUL2	45	20	20	46
AGATATTATAGATACCCCAA	BRWD1	52	59	30	11
AGATCTAGATGATGTATCAG	MARCH7	43	13	25	41
AGATGACCACAAGTGAAAGG	MARCH1	42	24	31	54
AGATGAGCCTTCCTTCTAAG	POC1B	32	22	30	18
AGATGAGTTAGGAGGACTGT	SPOP	73	23	40	45
AGATGCCCTGATCGGTCACG	TRIM41	41	31	46	103
AGATGCGACCTAAAGTCATG	FBXL12	20	18	24	17
AGATGCGGCAGAGATGTCGA	RAG1	61	10	30	18
AGATGGCCTACGAATCTCAG	LRSAM1	39	32	11	54
AGATGTATGATCCCAAAACG	USP7	36	29	20	32
AGATGTCTAACGATAAGGAG	ARNT	39	43	29	46
AGATTTGGGGATCACTGTGG	FBXO40	97	35	78	66
AGCAACAGAAGAGTAAACTA	RNF24	43	10	36	6
AGCAAGACAGAGCTCGATGG	ZRANB1	58	52	38	34
AGCAAGATCTCAGTCAGAGT	ANAPC10	26	8	31	1
AGCAATTATAACCAAAGACA	FBXO22	17	9	34	6
AGCACACAGAGACACAACAG	HECTD4	19	53	15	50
AGCACAGGATAACGACAGCG	ZNF645	7	23	28	20
AGCACCTAGACACTCAGAGT	KCTD11	16	29	28	31
AGCACCTCCTACCTAGCCAA	RHOBTB2	19	39	38	45
AGCAGACTCTACACCACTGA	NSMCE2	23	40	28	25
AGCAGAGGCTGTGAGCACAA	MID2	51	18	54	32
AGCAGCCGTGCACTCTTGCG	USP49	66	30	51	67
AGCAGCGACACTCAATCAGC	RNF216	79	35	52	37
AGCAGCTACGATAAGAACCA	HERC2	29	62	37	36
AGCAGGGAGATACTGCACCG	RNF26	41	18	47	67
AGCAGTCGTCGGCGCACTCG	RNF187	52	31	52	31
AGCATAGTCCTTATGCATCG	CUL9	42	46	22	50
AGCATCCACAGATAAAACCG	SNRNP40	39	57	19	12
AGCATGCCGAGAATTAACCA	GAN	27	44	13	41
AGCATGGGTGAACCATGACA	KLHL2	17	40	17	70
AGCATGTGGTACTTACTGGG	CUL4B	23	57	74	67
AGCCACATCACCAACCTCAA	CORO7	55	75	59	74
AGCCACTCACCATCCGGGAA	RPL18	17	9	13	2
AGCCACTGCACACCGAGCGG	ZNRF3	36	31	31	34
AGCCACTTACATTCCCATCG	TRIM2	79	64	75	55
AGCCAGACGGAAGGATCATG	MPND	55	37	33	20
AGCCCGAGTACGCGCGCGTG	ZNRF2	10	32	36	81
AGCCCGATGTCTGCGCCACG	NACC1	83	30	13	36
AGCCGAAGAAGACACAGTAG	USP22	12	41	24	11
AGCCGGTGATGGTCCCACGC	BIRC7	65	21	53	67
AGCCTATCCGCCGCTACCTG	ANAPC2	22	13	18	40
AGCCTCCGAGGCATAAATGG	RNF38	75	30	95	55
AGCGGCCTCCTGACGAGCAG	ELOB	45	6	34	16
AGCGGGAGTGGACCATCGGG	CHFR	42	8	35	34
AGCGTCCGACTCGACTCGGA	UBE2F	19	31	105	59
AGCGTGCCACACCAGGACAT	UBE2L6	66	14	47	43
AGCGTTTCAAGCGAGCTGCA	LRRC41	16	14	34	18
AGCTAATTTAAATCTTGTCC	TRIM6	49	27	41	35
AGCTACACTTCTTACCCGGT	TRIM15	59	69	73	39
AGCTACTCTCGAGTGTTGCA	DCAF12	45	31	37	26
AGCTCAGGCTCCAAGTCGGG	RNF7	37	48	52	35
AGCTCGAACTCGTATCCTGG	IRF2BP1	79	98	78	58
AGCTCGCCATTATCCGAGAG	ASB7	28	11	17	14
AGCTCTACGTCTTCGTCGTG	CADPS2	35	43	76	9
AGCTGAGCCTTGAATACCAT	USP14	66	63	33	47
AGCTGTAAAAAGCCCAACAC	RNF103	25	15	25	15
AGCTGTCCCACATCAACGCG	TRAF7	25	37	42	17
AGCTTCAAAACAAACCCTTG	PARP11	41	38	23	20
AGCTTGAGAAAAGTCTCCGG	TRAF3IP2	21	12	32	16
AGCTTGTAGAGCACCTCTCG	HECTD3	22	28	29	58
AGCTTGTTTACATAATCCGC	CUL5	36	34	47	5
AGCTTTCTGCAGAAGACACA	RNF175	77	43	40	27
AGGAAAAACAGTCTCAGCAC	F9	44	39	40	24
AGGAAACATGTAATGATAGG	BRCA1	26	11	24	13
AGGAAGAAGAGCCTATTAGT	UBE2Q2	30	24	33	30
AGGAAGTCATCCGCTGACGC	RABGEF1	24	16	36	11
AGGAATAGTGATCCTAACCA	ANAPC1	16	NA	4	8
AGGAATCTGTGAACCGACAG	RFPL4A	20	27	33	17
AGGAATGCGGCTTCATCTCG	MKRN2	5	20	43	28
AGGAATGTTAGACGAAGATG	ATXN3	13	24	8	27
AGGAATTGAATGATCTGGCA	UBE2D2	21	3	29	21
AGGACACACGCGGTTCCAAG	WDR53	4	17	8	7
AGGACATCCATACGGCAGGT	SYVN1	23	27	29	6
AGGACCGGGCGGATATCATG	USP21	64	65	52	70
AGGACGCCAGGATCCGACTG	CORO7	33	21	44	45
AGGACTATGTGCTTAGACTG	MARCH5	8	19	8	1
AGGACTCATCAGATGATGAG	DCAF8	61	39	41	22
AGGAGAACTTTCAAGCACTT	MBD3L1	17	13	17	23
AGGAGAGCCTTATGATCCCG	TRIM39	50	61	25	31
AGGAGCTGATGGATACCACA	FBXO44	29	18	8	41
AGGAGGAATCTATATTCTGG	USPL1	55	13	35	7
AGGAGGATCCCTCTGCAAGT	UBE2D4	52	39	54	33
AGGAGGGACCTGTGACGTCC	RNF165	41	42	74	56
AGGAGGGCCTTGATACTCCT	IFNA10	35	19	33	7
AGGATCAGCCCCAGTACCTG	JOSD2	63	24	41	76
AGGATCTCTCTCGAGACCAG	FBXO44	24	17	39	14
AGGATGCAAAGCATCGCATT	RAD18	53	36	51	17
AGGATGGCATAGGGCAAGCG	KLHL10	21	7	31	12
AGGATGTTATGTCAGCTCTG	GAN	51	NA	30	6
AGGATTAACTAGAACACTAG	BIRC3	56	59	78	31
AGGCAACATGTAGCCGCTGG	PEX10	19	35	7	11
AGGCCAGACAGTTAACACCT	OTUB1	93	98	42	90
AGGCCGAGTATCCCCGCCGG	ZFP91	72	21	37	62
AGGCCTACGATCTCTATCCG	TRPC4AP	38	74	51	68
AGGCCTGATCATGTTTAGCA	HECW2	44	54	38	34
AGGCCTTAGAGCCACAGCGG	RPL37	NA	6	3	NA
AGGCGAACAAGAATCCGAGG	KLHL31	21	13	18	26
AGGCGACGAGAGCCAAGATG	MAGEB4	16	40	50	3
AGGCGATCCTAATCATGTCA	KCMF1	10	9	11	20
AGGCGCACCACGTTCCACGA	NEURL3	77	81	44	60
AGGCGCCTGACACAAACGTG	GNB2	43	22	40	42
AGGCGCTACGCCAGGACCGA	RPL24	11	10	16	NA
AGGCGGCCAAAGATAACAGG	CCIN	8	26	8	34
AGGCTCCTTTAACCGAACAG	LRR1	NA	NA	6	NA
AGGCTGCGCTGATGTACAAG	ASB1	10	42	20	39
AGGCTGTAGCTCGAAACCGT	RFFL	32	28	28	14
AGGGAATATCCGATGTAGCC	WDR5	33	17	25	15
AGGGACTAAAGGAGCCACGA	UEVLD	14	34	57	43
AGGGACTCAATGACACAATG	CCNF	11	42	37	9
AGGGAGCATTCATATTTGGA	USP50	42	59	34	36
AGGGATTATGAGGATAAACA	OTUD4	58	37	23	22
AGGGCCATGAATCCACTGTG	CIAO1	73	47	48	80
AGGGCCCCATACGTGCGCCA	RNF113B	16	44	21	30
AGGGCCTCATGCATCTGCAG	WDR82	38	6	48	1
AGGGCCTTTATGCTGCCCTA	TBL1XR1	35	65	43	66
AGGGCTTAGAATCATGAAAG	USP10	7	52	12	16
AGGGGCACGTGGAACCACTG	TRIM41	43	46	73	57
AGGGTACTGAGAACTTGTTG	TSG101	41	92	63	43
AGGGTTGCTAGAAAATCGGT	USP37	2	14	19	14
AGGTAACAGGAACACCCACA	FEM1B	22	38	15	22
AGGTATTCAGCATTGCACTG	MARCH5	24	23	12	9
AGGTCAAAGCCGTGACGGCG	TRIM71	24	63	88	27
AGGTCAAGTTGAGCCCAGAG	TRIM5	55	74	45	81
AGGTCATCATCGACACTCTG	TRAIP	84	33	43	30
AGGTCCGAGGCGCCTCCCGG	MARCH11	30	20	73	28
AGGTCCTGAGCGCGGCCAAG	KBTBD11	13	67	57	49
AGGTCCTTCACAGCCACCAT	ELOC	26	48	27	24
AGGTCGTGGAAGACCCTGTG	OSTM1	41	52	51	53
AGGTCTCTGGTGTTTGTAAG	SKP2	24	40	42	40
AGGTGATAAACTTTCCACGG	DTL	6	15	28	9
AGGTGCTGACATCAACACGC	ASB2	47	48	12	17
AGGTGGCAAAGATGTACACG	MAGEA6	45	61	47	27
AGGTGGTGGGCACATCAAAG	E4F1	71	38	55	48
AGGTGGTTCAGCTCGCATAG	ZNRF1	62	52	58	46
AGGTGGTTGCTAAGCGACAG	PRKN	64	59	39	56
AGGTTGTGCAAATCCACTTG	FBXO8	38	86	26	71
AGTAAACTGAAGCGTGACGA	UBE2F	15	8	59	18
AGTAATTTGTAAGCGTTGCA	UBE3D	24	49	30	59
AGTACACTCTTCTGAAGTAG	RBX1	7	25	NA	32
AGTACCTCGAATATGAACGC	IRF2BP1	22	16	23	9
AGTACGACTGCGAACAGCGA	KEAP1	68	26	39	80
AGTACTTTGGGAGCACAGCG	KLHL28	24	25	20	27
AGTAGCAAAACATGTTACGT	RNF141	78	62	23	53
AGTATCCCTCAAAACAGATG	MAGEB4	72	37	61	59
AGTATGAACATCCAAATCCC	FBXO11	21	51	36	33
AGTATGAGTTCACCGACCCG	KLHL29	67	39	73	23
AGTCACAAGCTACCACATCA	WSB1	61	29	47	21
AGTCACTAGACACCACCCAT	FBXO9	30	18	20	12
AGTCAGGGTCCCTTATCGTG	MEX3C	70	31	84	48
AGTCATTCATTTGATACCAG	USP42	13	21	33	35
AGTCGGCTTTCCTTTCCAAG	RPL24	6	5	4	16
AGTCGTTACAGTGAACTCGA	CCIN	43	23	13	19
AGTCTAAGCAAATCACGTGG	PRKN	29	13	21	61
AGTCTGACCTGGCCAAGTCG	MPND	61	40	16	112
AGTCTTCACAGACTACGCAC	UBR7	9	13	5	3
AGTCTTTGGGGTTCCAACCG	SPSB2	30	69	39	32
AGTGAGCCCAAAGGTTCGAA	RPL7	43	33	39	8
AGTGAGTAGTGAATATAGTA	NSMCE2	67	57	55	47
AGTGCAATACAGCCTCATTG	FBXW11	18	10	31	11
AGTGCAGAACTGCTTCACAA	BTRC	48	53	52	80
AGTGCCGGAAGAAGTCTGCT	OTUB2	88	29	73	34
AGTGCGCCCTGATATGACAG	RBCK1	63	31	65	23
AGTGCTCCGTGATGCAGCGG	TRIM62	45	72	31	73
AGTGCTTCGAGGCACACCAG	PML	9	36	8	28
AGTGCTTGCGAAGCGTGTTG	KLHL25	94	68	74	25
AGTGGACCGTCTGCACACGC	KCTD21	14	40	35	59
AGTGGATATGACGTTCGATG	RFPL4A	50	16	40	47
AGTGGATTGTCCTGTTTGCG	RAD18	98	70	41	97
AGTGGCTGAGAGTCGAGCCA	PIAS3	70	42	35	31
AGTGGGAGAGTGCCGATACG	MKRN1	7	19	57	15
AGTGGTGTGCACATATGCCA	HERC6	8	20	16	3
AGTGTATTTGCACACACCCA	RACK1	19	17	35	13
AGTGTCCAGTATGTAAAGCT	RNF5	18	39	45	44
AGTGTCTGATATGGTGGTGA	RABGEF1	28	23	34	21
AGTGTGCAGGTAGATCACGG	TRAF4	50	45	31	41
AGTGTGCCTGACACAGCATG	TRIM40	34	38	135	40
AGTGTGGGACACCCGCACCT	FBXW8	26	58	51	56
AGTGTGTACTATGTCGTCGA	YOD1	23	20	16	24
AGTGTTACCACTACTCCACG	HECTD1	74	1	41	11
AGTTATAAATCCAGACATCA	KLHL24	22	36	19	47
AGTTCAAATATGTACACATG	ZRANB1	52	7	22	39
AGTTCAGCCCAAGAAAAAGG	UBE2E2	30	18	33	29
AGTTCATATACCTTAGACAG	USP46	34	11	22	29
AGTTCCCGCTGGATACTGGG	SPSB2	50	33	23	31
AGTTCGAAGACTCCGGCAGT	AIRE	33	26	23	3
AGTTCGATATTGGGAAACCC	TRIP12	34	20	33	14
AGTTCTGCAGCACATAGGTG	CUL4A	88	37	61	43
AGTTCTTAGAGGATGCAGTG	TRIM28	76	21	66	22
AGTTGGAAGAGTGGTACACA	TRPC4AP	96	57	44	54
AGTTGGAGAACGAGTATGGC	MED8	64	1	46	NA
AGTTGGCCGAAGTCGAAGCT	RNF165	16	41	10	35
AGTTGTACTGAAGTCCACTT	TNFAIP3	27	24	48	12
AGTTGTGCTACATGGTGTGA	FBXL4	61	30	35	83
AGTTGTGGAAATAGAATACG	WDR12	31	15	23	11
ATAAAATTCTACCACAGGAG	RNF182	65	63	38	58
ATAAACCTACAACAAAGACG	CNOT4	19	31	29	61
ATAACACAAAGACTACAACC	NEDD4L	58	21	63	11
ATAACACCATACTCGAAGAG	USP33	19	46	14	47
ATAACACTCGCACGACCCAG	WWP2	33	24	36	20
ATAACTTGTACATGCAACCA	CUL3	63	21	41	9
ATAAGGCTTGAGTAGAACTG	FANCL	12	8	14	24
ATAATAACTTATGCATACAC	KBTBD2	26	43	32	19
ATAATACTCGAACTACCACA	WWP1	41	19	26	21
ATAATGTATGCACTGCATCG	RNF19B	67	30	50	63
ATAATTTGGGATGCCCACAC	TBL1X	8	40	18	13
ATACAGAAGACCCGTGACAG	RNF113A	28	24	65	24
ATACAGTCCAAGTTCAGTTG	PIAS2	48	59	60	23
ATACATTCTTACGGCAGCCA	RNF114	16	41	25	12
ATACCAAGAGTAGGAGAGCG	CDCA3	11	2	13	2
ATACCCACCTTATACATGAT	FBXO10	95	42	96	51
ATACTGCCCCATGTTGACCG	ZMIZ1	43	62	52	67
[truncated: 2,210 more rows]

## Sheet: THP1 60 min GM-CSF
sgRNA Sequence	Target Gene Symbol	Art.CSF2RB_THP1_60.min_L_Rep1	Art.CSF2RB_THP1_60.min_H_Rep1	Art.CSF2RB_THP1_60.min_L_Rep2	Art.CSF2RB_THP1_60.min_H_Rep2
[truncated: 2,852 more rows]

[truncated: 1 more sheets: 32D whole-genome]
