# Supplementary material for: A STUB1 ubiquitin ligase/CHIC2 protein complex negatively regulates the IL-3, IL-5, and GM-CSF cytokine receptor common β chain (CSF2RB) protein stability
Source: J Biol Chem. 2022 Sep 13;298(10):102484. doi: 10.1016/j.jbc.2022.102484 (PMC9574515; doi:10.1016/j.jbc.2022.102484)
Supplement: Supporting Table 2 [file mmc2.xls]

## Sheet: TF1 chronic 5 ngml GM-CSF
Target Gene Symbol	fold_change	p_val
MARCH1	1.16101	0.757167
MARCH2	1.67918	0.270084
MARCH3	1.43054	0.196269
MARCH4	1.04793	0.857602
MARCH5	0.998587	0.197251
MARCH6	1.11125	0.516031
MARCH7	0.956592	0.508079
MARCH8	1.37152	0.376185
MARCH9	2.05504	0.62467
MARCH10	1.44132	0.805119
MARCH11	1.79215	0.068864
ABTB1	1.48186	0.493941
AHR	0.958257	0.443633
AIRE	0.750573	0.0148527
AMBRA1	1.11484	0.794937
AMFR	1.17693	0.991431
ANAPC1	1.34184	0.135526
ANAPC10	0.99269	0.0869565
ANAPC11	0.85331	0.551907
ANAPC13	1.36781	0.348612
ANAPC2	0.623296	0.0117391
ANAPC4	0.877818	0.0272651
ANAPC5	1.70207	0.808555
ANAPC7	0.824293	0.10094
ANKIB1	1.54357	0.0320617
AREL1	1.47426	0.979088
ARIH1	1.03773	0.543675
ARIH2	1.43407	0.0754839
ARNT	0.780067	0.162553
ASB1	1.15115	0.83331
ASB10	1.3263	0.930996
ASB11	0.997159	0.527546
ASB12	1.1287	0.872511
ASB13	1.39384	0.0800561
ASB14	1.08813	0.79878
ASB15	0.862647	0.131276
ASB16	1.29518	0.948275
ASB17	0.944549	0.440799
ASB18	1.54407	0.672062
ASB2	1.30676	0.28
ASB3	1.23981	0.709032
ASB4	1.32268	0.228177
ASB5	1.02363	0.16763
ASB6	1.05862	0.721445
ASB7	1.66698	0.0167742
ASB8	0.803256	0.203773
ASB9	1.77869	0.39136
ATG10	1.01685	0.683661
ATG16L1	1.87055	0.709032
ATG3	1.68545	0.7746
ATXN3	1.45232	0.732426
ATXN3L	1.11047	0.821557
AURKA	1.05752	0.076115
BACH1	1.42253	0.0338289
BACH2	1.1825	0.523604
BAP1	1.66085	0.213899
BARD1	1.44687	0.487588
BCL6B	1.56488	0.353058
BFAR	0.945498	0.920407
BIRC2	1.00541	0.291248
BIRC3	1.34882	0.748555
BIRC6	1.23835	0.587447
BIRC7	1.1507	0.0958766
BIRC8	2.44101	0.758163
BMI1	1.46034	0.268107
BRAP	0.879629	0.560379
BRCA1	1.4768	0.972062
BRCC3	1.55482	0.0460309
BRWD1	1.02538	0.691935
BTBD1	1.55583	0.0763534
BTRC	1.1773	0.641108
CADPS2	1.47714	0.389705
CBL	1.62104	0.360365
CBLB	1.09206	0.355259
CBLC	1.02886	0.286592
CBLL1	1.0392	0.71244
CBX4	1.60544	0.483675
CCIN	0.947784	0.798934
CCNB1IP1	0.841649	0.410968
CCNF	1.37467	0.327251
CDC16	1.15921	0.0955961
CDC20	1.44398	0.321487
CDC23	1.02069	0.342595
CDC26	1.0809	0.174516
CDC27	1.09742	0.428303
CDC34	1.1815	0.780042
CDCA3	2.37785	0.0299018
CHFR	1.05516	0.874727
CIAO1	1.66844	0.297265
CISH	1.38899	0.190659
CNOT4	0.73926	0.0101964
COPS5	0.749536	0.0331697
CORO7	1.06399	0.739215
CRBN	0.865837	0.327938
CREBBP	1.1575	0.510196
CSH1	0.978724	0.734222
CUL1	1.45063	0.786396
CUL2	1.09165	0.724881
CUL3	1.74301	0.428654
CUL4A	1.23137	0.608457
CUL4B	1.36226	0.0334222
CUL5	3.31752	0.0132819
CUL7	1.0505	0.809649
CUL9	1.26711	0.435877
CYLC2	1.26168	0.934614
CYLD	1.57665	0.809467
DAZ2	1.43203	0.0174334
DCAF1	0.886634	0.349355
DCAF10	1.17446	0.772973
DCAF11	1.18587	0.289383
DCAF12	1.19475	0.533773
DCAF13	1.2855	0.462665
DCAF15	1.22473	0.419691
DCAF16	1.16082	0.425414
DCAF17	1.21311	0.863086
DCAF4	1.13495	0.949313
DCAF5	0.678938	0.0504348
DCAF6	1.27406	0.226788
DCAF7	0.536474	9.81767e-05
DCAF8	1.18509	0.397504
DCUN1D1	0.651447	0.0296494
DCUN1D2	1.3007	0.743675
DCUN1D3	1.77327	0.0221038
DDB1	0.761513	0.00357644
DDB2	0.933106	0.634993
DTL	0.667022	0.020575
DTX1	1.73689	0.010533
DTX2	1.04372	0.832258
DTX3	1.34252	0.0368724
DTX3L	1.59652	0.0210519
DTX4	1.40016	0.585835
DZIP3	1.50288	0.378373
E4F1	0.514675	1.40252e-05
EED	0.982464	0.250379
ELOB	1.44153	0.450224
ELOC	0.787705	0.257069
ENC1	0.840489	0.541795
EP300	1.07472	0.900449
ERCC8	1.23276	0.233576
F9	1.74278	0.0129032
FANCL	0.87271	0.145778
FBXL12	2.03221	0.325989
FBXL14	1.88567	0.0912062
FBXL15	1.38831	0.132931
FBXL19	0.854532	0.224951
FBXL2	0.899241	0.204909
FBXL3	1.15028	0.634236
FBXL4	0.909579	0.327742
FBXL5	1.19013	0.666522
FBXL6	1.16301	0.558317
FBXL7	1.64862	0.265736
FBXL8	0.659904	0.0118233
FBXO10	1.21597	0.432511
FBXO11	1.57416	0.0764516
FBXO17	1.52014	0.892398
FBXO18	0.967252	0.451613
FBXO2	1.33314	0.64756
FBXO21	1.15877	0.686914
FBXO22	1.26667	0.741978
FBXO24	1.04385	0.423478
FBXO25	1.60769	0.0748247
FBXO27	0.874569	0.122721
FBXO3	0.953257	0.166059
FBXO30	1.14706	0.939425
FBXO31	1.22713	0.229201
FBXO32	1.49732	0.848022
FBXO33	0.877272	0.359958
FBXO4	0.977001	0.233198
FBXO40	0.955584	0.851964
FBXO42	1.44793	0.334446
FBXO44	1.12441	0.743394
FBXO45	1.00405	0.947896
FBXO6	1.30917	0.627321
FBXO7	1.49563	0.819635
FBXO8	1.27897	0.540126
FBXO9	1.26435	0.752609
FBXW10	1.34925	0.572314
FBXW11	1.13631	0.653015
FBXW2	1.55378	0.0384993
FBXW5	0.7225	0.149481
FBXW7	1.10224	0.659691
FBXW8	1.72641	0.0652875
FEM1B	0.974945	0.509046
FOXD4L4	0.935753	0.596269
FUS	1.07859	0.201907
FZR1	1.27477	0.306185
G2E3	2.07695	0.0928612
GAN	1.65017	0.129116
GNB2	0.931587	0.408597
GPR50	1.6105	0.650323
GRWD1	1.00779	0.972062
HACE1	1.2036	0.968471
HDAC4	1.95545	0.798934
HECTD1	0.703192	0.0365358
HECTD2	0.917974	0.266353
HECTD3	1.19256	0.649902
HECTD4	1.35667	0.120154
HECW1	1.22784	0.821178
HECW2	0.995732	0.371487
HERC1	1.89179	0.20007
HERC2	1.87367	0.0325806
HERC3	0.977856	0.607461
HERC4	1.10952	0.810337
HERC5	1.06029	0.41676
HERC6	1.39533	0.871108
HLTF	1.26298	0.480365
HOXB4	0.880695	0.0792707
HUWE1	1.02972	0.237742
IFNA10	1.29367	0.924937
IPP	1.47986	0.65906
IRAK1	1.86279	0.729593
IRAK4	0.905488	0.690884
IRF2BP1	1.69956	0.710673
IRF2BPL	1.31503	0.207013
ITCH	0.995959	0.943703
JOSD1	1.05661	0.0658485
JOSD2	1.07455	0.325049
KAT2B	0.939593	0.653997
KATNB1	1.5215	0.638387
KBTBD11	1.52876	0.0316971
KBTBD12	1.6799	0.561529
KBTBD13	1.01791	0.750098
KBTBD2	2.98892	0.042777
KBTBD3	1.01753	0.656367
KBTBD6	0.835658	0.371487
KBTBD7	1.63232	0.0861992
KBTBD8	1.39818	0.258597
KCMF1	0.996941	0.909046
KCTD10	0.941142	0.908429
KCTD11	1.51103	0.14885
KCTD13	1.29841	0.654194
KCTD21	0.695723	0.00340813
KCTD5	1.06135	0.7246
KCTD6	1.52824	0.41683
KDM2B	1.24332	0.830533
KEAP1	0.932165	0.441641
KLHL1	1.30084	0.417083
KLHL10	1.04872	0.692791
KLHL12	1.07641	0.93087
KLHL13	1.16589	0.869229
KLHL14	1.23009	0.670898
KLHL15	1.03203	0.50223
KLHL17	1.723	0.374656
KLHL18	1.9907	0.00502104
KLHL2	1.38001	0.784656
KLHL20	1.16479	0.58359
KLHL21	0.613935	0.00720898
KLHL22	1.54417	0.691403
KLHL23	1.61477	0.385175
KLHL24	1.4007	0.634236
KLHL25	1.31627	0.499046
KLHL26	1.10841	0.791473
KLHL28	1.18412	0.618906
KLHL29	0.896551	0.167055
KLHL3	1.21097	0.686564
KLHL30	1.49305	0.0419215
KLHL31	1.49082	0.88467
KLHL32	1.23212	0.48014
KLHL34	0.992069	0.877223
KLHL36	0.829548	0.381935
KLHL38	1.31874	0.0789621
KLHL4	1.35425	0.710701
KLHL41	1.5988	0.23683
KLHL42	0.965964	0.249846
KLHL5	1.38442	0.187055
KLHL7	1.42698	0.580463
KLHL8	1.05683	0.694446
KLHL9	1.56572	0.214081
LITAF	1.29362	0.279607
LNX1	1.3341	0.99094
LONRF1	1.30609	0.5954
LRR1	1.05852	0.929257
LRRC41	1.31383	0.868934
LRSAM1	1.51028	0.0136886
LTN1	1.27317	0.789846
MAGEA6	0.783972	0.0984011
MAGEB4	1.86124	0.856087
MALT1	0.772065	0.136508
MAP3K1	1.12746	0.922693
MBD3L1	1.40468	0.2523
MDM2	0.989704	0.873857
MDM4	2.18177	0.0212342
MED8	0.633008	0.00530154
MEX3C	0.859193	0.0464236
MGRN1	1.10481	0.625456
MIB1	1.43626	0.339481
MIB2	1.24695	0.51993
MID1	1.17517	0.924614
MID2	0.94798	0.126367
MKRN1	1.05037	0.271515
MKRN2	1.38658	0.320589
MKRN3	1.771	0.00664797
MNAT1	1.08851	0.986648
MPND	1.22617	0.62467
MSL2	1.07392	0.917826
MUL1	1.06059	0.583001
MYC	0.730978	0.0293408
MYCBP2	1.51045	0.108233
MYLIP	1.17041	0.89195
MYSM1	1.14181	0.79087
NACC1	1.92889	0.371501
NAE1	0.885573	0.197251
NANOGNB	1.15115	0.715119
NEDD4	1.47837	0.170799
NEDD4L	1.38223	0.426564
NEURL1	1.0332	0.716746
NEURL1B	1.47261	0.170799
NEURL2	1.21682	0.900968
NEURL3	2.39833	0.198163
NFX1	1.47244	0.998864
NHLRC1	1.20354	0.799439
NLE1	0.57318	0.00185133
NOSIP	1.17892	0.532132
NSMCE1	1.15156	0.767447
NSMCE2	0.615423	0.0204348
NUP43	0.75211	0.067798
OSTM1	1.2132	0.472048
OTUB1	1.23123	0.226592
OTUB2	1.14848	0.663226
OTUD1	1.36335	0.772679
OTUD4	1.46515	0.428317
OTUD5	1.00682	0.924488
OTUD6A	1.14831	0.709439
OTUD6B	1.29473	0.328766
OTUD7A	0.979209	0.761767
OTUD7B	1.19432	0.998317
OTULIN	1.91943	0.187279
PAFAH1B1	0.544793	0.000210379
PARP11	0.96633	0.338205
PCGF1	1.02396	0.706003
PCGF2	1.04216	0.59432
PDE4D	1.52458	0.625975
PDLIM2	1.27097	0.226592
PDZRN3	0.826744	0.132511
PDZRN4	1.39487	0.577994
PELI1	1.70458	0.0211501
PELI2	1.30421	0.49108
PELI3	1.43406	0.361627
PEX10	0.74633	0.00953717
PEX12	0.932761	0.125624
PEX2	1.02203	0.669579
PHIP	0.591195	0.00598878
PIAS1	1.02897	0.020575
PIAS2	1.72166	0.127349
PIAS3	1.11778	0.487546
PIAS4	1.33689	0.195638
PJA1	1.20973	0.921669
PJA2	1.14915	0.913478
PML	1.16116	0.0347265
POC1B	1.03997	0.378569
PPIL2	0.848725	0.0863815
PPM1D	1.16417	0.980996
PRC1	1.43912	0.527546
PRKN	1.42355	0.0499439
PRPF19	0.662149	0.00726508
PSMD14	1.17271	0.350912
PWP1	0.798717	0.280323
RAB40A	1.75303	0.0355961
RAB40B	1.2574	0.741935
RAB40C	1.19418	0.368429
RABGEF1	3.37758	0.00297335
RACK1	0.972134	0.227097
RAD18	1.07754	0.587181
RAG1	1.34147	0.206802
RANBP2	1.8221	0.998317
RASD2	1.21264	0.292132
RBBP4	0.91547	0.860968
RBBP5	1.15392	0.605386
RBBP6	0.83191	0.128766
RBBP7	1.03047	0.653184
RBCK1	1.42315	0.242763
RBX1	0.481671	9.81767e-05
RC3H1	0.792524	0.0917111
RC3H2	1.4023	0.0757924
RCBTB1	1.02306	0.805638
RCHY1	1.61897	0.00242637
RFFL	1.17479	0.990281
RFPL4A	1.40415	0.627826
RFWD2	1.21577	0.30864
RFWD3	1.27507	0.892398
RHOBTB1	1.36289	0.805652
RHOBTB2	1.02418	0.171417
RHOBTB3	1.38651	0.190126
RICTOR	1.05584	0.774404
RING1	1.49733	0.257882
RLIM	1.89034	0.181543
RMND5B	1.65873	0.0399299
RNF10	1.34998	0.437475
RNF103	1.41189	0.42892
RNF11	0.767033	0.00806452
RNF111	1.23704	0.600252
RNF113A	1.08423	0.863072
RNF113B	1.37044	0.743394
RNF114	1.29336	0.120687
RNF115	0.873975	0.0432118
RNF121	1.24531	0.982426
RNF122	1.07445	0.959201
RNF123	0.932132	0.185652
RNF125	1.21412	0.324825
RNF126	1.0559	0.785105
RNF128	1.09792	0.87129
RNF13	0.819841	0.0561571
RNF130	1.24826	0.559032
RNF133	1.87782	0.977055
RNF135	1.32558	0.898597
RNF138	1.31878	0.619734
RNF139	1.6	0.0678541
RNF14	1.89984	0.353058
RNF141	1.63586	0.120898
RNF144A	0.478814	0.00029453
RNF144B	1.46443	0.347728
RNF145	1.37579	0.129453
RNF146	1.80728	0.00539972
RNF149	1.08921	0.875736
RNF150	1.6197	0.214334
RNF151	1.26046	0.845189
RNF152	0.834904	0.390575
RNF165	0.859906	0.24763
RNF166	1.09237	0.943015
RNF167	1.34827	0.263436
RNF168	2.14383	0.0201683
RNF169	1.32745	0.624151
RNF170	1.03167	0.899046
RNF175	2.01365	0.451599
RNF180	0.773097	0.149158
RNF181	1.32947	0.79021
RNF182	1.11522	0.549158
RNF185	1.15373	0.863072
RNF186	0.758601	0.00942496
RNF187	1.4418	0.551795
RNF19A	1.61926	0.00791024
RNF19B	1.62596	0.251992
RNF2	1.20334	0.62554
RNF20	0.537834	0.000771388
RNF208	1.67254	0.053352
RNF213	1.36689	0.103058
RNF216	1.99022	0.0335624
RNF217	1.02531	0.620519
RNF220	1.59241	0.430659
RNF24	1.06938	0.867518
RNF25	1.15645	0.907279
RNF26	0.686582	0.0043338
RNF31	1.03058	0.576592
RNF34	1.07983	0.301136
RNF38	1.11523	0.669579
RNF4	1.3069	0.355077
RNF40	1.56986	0.0166199
RNF41	1.04688	0.493815
RNF43	0.950493	0.00338008
RNF44	0.968274	0.749986
RNF5	1.17772	0.793604
RNF6	1.24594	0.531024
RNF7	1.73499	0.107251
RNF8	1.4931	0.0797475
RNFT1	1.153	0.64195
RPL12	0.983432	0.806494
RPL14	1.08423	0.920407
RPL18	1.0408	0.929902
RPL19	0.884221	0.161978
RPL24	1.00354	0.696073
RPL27	1.65491	0.577924
RPL3	1.6742	0.329004
RPL37	2.47785	0.662903
RPL4	0.747598	0.0014446
RPL7	0.587375	8.41515e-05
RWDD3	1.17571	0.627882
SART1	1.8887	0.880912
SH3RF1	0.516777	0.00185133
SH3RF2	1.34505	0.985498
SH3RF3	1.09065	0.333282
SHPRH	0.869017	0.377756
SIAH1	1.30076	0.241487
SIAH2	1.13786	0.563268
SKP2	0.807494	0.200743
SMU1	0.796045	0.0171108
SMURF1	1.29549	0.339832
SMURF2	0.918224	0.598373
SNRNP40	0.979235	0.509046
SOCS1	0.885216	0.537854
SOCS2	1.41468	0.276017
SOCS3	1.20336	0.985063
SOCS4	0.892114	0.428597
SOCS5	0.943455	0.197532
SOCS6	1.51472	0.243366
SOCS7	1.56691	0.0256241
SPOP	0.794275	0.0762833
SPSB1	0.772003	0.04669
SPSB2	1.17601	0.653015
SPSB3	1.0229	0.656367
SPSB4	1.15796	0.668612
STAMBP	2.35906	0.344895
STAMBPL1	2.21961	0.0198597
STC1	1.38932	0.806031
STUB1	2.62488	4.20757e-05
SYVN1	1.13703	0.174909
TAF1D	1.02036	0.301403
TBL1X	1.11614	0.519481
TBL1XR1	1.33123	0.654194
TLE1	1.28309	0.275835
TLE2	1.44418	0.110477
TLE3	1.50557	0.139734
TMF1	1.82106	0.0140112
TNFAIP1	0.969281	0.118808
TNFAIP3	1.15003	0.911585
TOPORS	1.31344	0.566746
TRAF2	0.876843	0.155456
TRAF3	2.40006	0.0054979
TRAF3IP2	0.956381	0.282454
TRAF4	0.801359	0.0483871
TRAF5	1.45471	0.440252
TRAF6	1.09493	0.770421
TRAF7	1.13331	0.710673
TRAIP	0.967737	0.67244
TRIM11	1.08785	0.594979
TRIM13	1.0815	0.44425
TRIM15	1.54947	0.0450491
TRIM17	1.38084	0.21244
TRIM2	1.14768	0.801276
TRIM21	1.36596	0.198163
TRIM22	1.02224	0.528555
TRIM23	1.24136	0.315638
TRIM24	0.841648	0.447041
TRIM25	1.17666	0.968766
TRIM26	1.55155	0.0846003
TRIM27	1.07655	0.827532
TRIM28	0.911311	0.241683
TRIM3	1.48875	0.814769
TRIM31	1.01278	0.42014
TRIM32	0.747474	0.00532959
TRIM33	0.914738	0.0423142
TRIM34	0.954803	0.611276
TRIM35	1.68597	0.640982
TRIM36	1.14581	0.87129
TRIM37	1.33992	0.633422
TRIM38	1.06918	0.917195
TRIM39	0.92291	0.639874
TRIM4	1.17552	0.873338
TRIM40	1.10084	0.964741
TRIM41	1.64441	0.00645161
TRIM43B	1.18655	0.718724
TRIM45	0.908105	0.681879
TRIM46	1.16125	0.810603
TRIM47	1.16082	0.256396
TRIM5	0.834656	0.214769
TRIM50	1.20524	0.778555
TRIM51	1.4632	0.043338
TRIM54	1.02219	0.812973
TRIM56	1.4496	0.11446
TRIM58	1.33683	0.476844
TRIM59	1.18902	0.230407
TRIM6	1.59524	0.0463815
TRIM62	1.012	0.928878
TRIM63	1.15435	0.91676
TRIM65	0.987038	0.223324
TRIM68	1.20611	0.879102
TRIM69	1.15756	0.560393
TRIM71	2.33897	0.358541
TRIM72	1.75256	0.0569425
TRIM73	0.96167	0.0775316
TRIM74	1.32255	0.802244
TRIM8	1.11665	0.722693
TRIM9	1.07579	0.0199158
TRIML1	1.16462	0.749018
TRIML2	0.893387	0.114194
TRIP12	1.44649	0.751767
TRPC4AP	1.91627	0.100982
TSG101	2.35365	0.777966
TTC3	0.984471	0.787293
TULP4	1.75247	0.0498036
UBA3	0.737667	0.0573633
UBAC1	1.79419	0.196494
UBE2A	2.06317	0.138822
UBE2B	1.4735	0.103773
UBE2C	1.5759	0.110168
UBE2D1	1.34748	0.0209818
UBE2D2	1.0673	0.64892
UBE2D3	2.29871	0.0324965
UBE2D4	1.18103	0.558303
UBE2E1	1.38551	0.631318
UBE2E2	1.02426	0.223534
UBE2E3	1.90762	0.217153
UBE2F	2.03924	0.00678822
UBE2G1	1.02784	0.922567
UBE2G2	0.886653	0.33986
UBE2H	0.906362	0.322805
UBE2I	0.859428	0.00854137
UBE2J1	1.04826	0.968471
UBE2J2	1.81263	0.668555
UBE2K	1.91391	0.349537
UBE2L3	1.54954	0.161066
UBE2L6	0.820482	0.08446
UBE2M	0.664824	0.00102384
UBE2N	4.31179	1.40252e-05
UBE2O	1.05923	0.59432
UBE2Q1	1.79564	0.43892
UBE2Q2	0.694603	0.0626087
UBE2QL1	0.984659	0.352637
UBE2R2	1.04421	0.661992
UBE2S	0.62445	0.0190182
UBE2T	1.04272	0.867518
UBE2U	1.30026	0.347181
UBE2V1	1.50096	0.473436
UBE2V2	1.0651	0.418289
UBE2W	2.13011	0.0118794
UBE2Z	1.39165	0.88899
UBE3A	1.08517	0.199902
UBE3B	1.90106	0.0026648
UBE3C	1.28717	0.903478
UBE3D	1.23363	0.671346
UBE4A	0.910565	0.355372
UBE4B	1.01284	0.0688219
UBOX5	1.16858	0.395428
UBR1	1.09367	0.283689
UBR2	1.04443	0.566718
UBR3	1.18028	0.811683
UBR4	0.799289	0.0188499
UBR5	0.66803	0.0269144
UBR7	1.16354	0.632959
UCHL1	1.57509	0.0618513
UCHL3	1.4229	0.282454
UCHL5	1.6271	0.0854137
UEVLD	1.25165	0.35209
UFC1	1.95578	0.0233941
UFL1	1.1707	0.677391
UHRF1	0.830755	0.216087
UHRF2	1.53524	0.0910098
UNKL	0.851945	0.307181
USP1	0.758351	0.176746
USP10	2.29927	0.000140252
USP11	1.13202	0.576914
USP12	0.763077	0.0321178
USP13	1.44506	0.662034
USP14	1.5077	0.381907
USP15	1.46302	0.928303
USP16	1.36549	0.805638
USP17L2	0.894985	0.25108
USP17L26	1.0546	0.593857
USP19	1.19008	0.221809
USP2	1.15212	0.863086
USP20	2.76662	0.000210379
USP21	0.894545	0.023885
USP22	2.14452	0.00671809
USP24	0.529563	0.000210379
USP25	1.25209	0.547349
USP26	1.89788	0.934376
USP28	1.44729	0.0858485
USP29	1.04751	0.987868
USP3	1.23527	0.333506
USP30	1.11476	0.581767
USP31	1.14479	0.472763
USP32	1.08881	0.281655
USP32P3	0.587899	0.0135203
USP33	1.06794	0.799832
USP34	2.2208	0.0011641
USP35	0.810711	0.311935
USP36	0.847292	0.317447
USP37	1.66263	0.041094
USP38	1.1909	0.828373
USP4	1.33413	0.201964
USP40	0.735443	0.0532959
USP41	1.14911	0.798345
USP42	1.17917	0.845554
USP43	1.23728	0.645147
USP44	1.34049	0.615947
USP45	1.2669	0.4646
USP46	1.4256	0.140687
USP47	0.757813	0.118415
USP48	1.20656	0.258864
USP49	2.05847	0.569748
USP5	1.13532	0.895133
USP50	1.03072	0.429481
USP51	0.92513	0.466774
USP54	1.48889	0.0391445
USP6	1.13357	0.632945
USP7	0.610644	0.00928471
USP8	1.10852	0.623576
USP9X	1.54427	0.377433
USP9Y	1.05132	0.994909
USPL1	1.83353	0.0460309
VCPIP1	0.816672	0.00539972
VHL	0.885244	0.840309
VPS18	1.02473	0.443871
VPS41	1.50234	0.904867
WDR12	0.414028	1.40252e-05
WDR26	1.26939	0.547349
WDR5	0.689425	0.000322581
WDR53	1.78768	0.155877
WDR59	0.55928	0.00633941
WDR5B	1.43071	0.139734
WDR61	0.693971	0.0873072
WDR76	1.00479	0.990266
WDR82	0.920295	0.194109
WDSUB1	1.77243	0.0487097
WDTC1	1.14725	0.81014
WSB1	1.17365	0.980463
WSB2	1.61255	0.0165498
WWP1	0.813569	0.298541
WWP2	1.38095	0.330842
XIAP	1.59668	0.149776
YOD1	1.56426	0.511276
ZBTB16	1.2894	0.735568
ZBTB18	1.34388	0.386353
ZC3HC1	1.29092	0.416199
ZFP91	3.9441	0.122132
ZMIZ1	0.689372	0.0811781
ZMIZ2	1.2629	0.576185
ZNF645	1.27144	0.602426
ZNRF1	1.23918	0.943703
ZNRF2	1.36784	0.810603
ZNRF3	1.64149	0.00645161
ZNRF4	1.01072	0.446325
ZRANB1	1.10078	0.988036
ZSWIM2	1.0192	0.334362

## Sheet: TF1 0 min GM-CSF
Target Gene Symbol	fold_change	p_val
MARCH1	1.13699	0.479509
MARCH2	1.9723	0.000196353
MARCH3	1.20791	0.968471
MARCH4	1.0794	0.945624
MARCH5	1.02997	0.936942
MARCH6	1.26453	0.0722861
MARCH7	1.1484	0.800028
MARCH8	1.40137	0.472987
MARCH9	1.52955	0.162791
MARCH10	1.47796	0.593492
MARCH11	1.19298	0.75331
ABTB1	1.28941	0.820926
AHR	1.06913	0.901697
AIRE	1.42859	0.0599579
AMBRA1	1.44079	0.111136
AMFR	1.35791	0.529916
ANAPC1	0.494276	0.000771388
ANAPC10	1.32207	0.682104
ANAPC11	0.893721	0.207475
ANAPC13	2.64415	0.0574755
ANAPC2	0.70149	0.0835344
ANAPC4	0.638742	0.0103787
ANAPC5	1.57231	0.199748
ANAPC7	1.22691	0.547321
ANKIB1	1.28239	0.378401
AREL1	1.14091	0.706466
ARIH1	2.54224	1.40252e-05
ARIH2	2.50843	0.00401122
ARNT	1.21141	0.0961431
ASB1	0.794501	0.164488
ASB10	1.26228	0.222132
ASB11	1.2919	0.168191
ASB12	1.33421	0.901697
ASB13	1.3231	0.162567
ASB14	1.18071	0.211697
ASB15	1.30724	0.235133
ASB16	1.27926	0.728008
ASB17	1.07642	0.63885
ASB18	1.68087	0.228682
ASB2	1.09607	0.957181
ASB3	1.1919	0.679383
ASB4	1.02029	0.911136
ASB5	1.62449	0.0754979
ASB6	1.24999	0.510533
ASB7	1.78164	0.00973352
ASB8	1.11225	0.430407
ASB9	1.27658	0.636311
ATG10	0.94676	0.338289
ATG16L1	1.94342	0.395133
ATG3	1.44714	0.116732
ATXN3	1.15935	0.920351
ATXN3L	1.08793	0.825863
AURKA	0.833513	0.00210379
BACH1	1.89734	0.053324
BACH2	0.965639	0.833296
BAP1	1.09228	0.93115
BARD1	1.43416	0.59425
BCL6B	0.904697	0.924572
BFAR	1.07226	0.833633
BIRC2	0.872912	0.167335
BIRC3	1.29242	0.462539
BIRC6	1.58762	0.898513
BIRC7	1.01083	0.756746
BIRC8	1.33012	0.117616
BMI1	1.29879	0.495175
BRAP	1.30724	0.959832
BRCA1	1.52673	0.849677
BRCC3	1.19288	0.340028
BRWD1	1.02879	0.863647
BTBD1	1.41441	0.521192
BTRC	1.23338	0.264825
CADPS2	1.3086	0.513324
CBL	0.803062	0.238808
CBLB	1.52001	0.420379
CBLC	1.06126	0.902707
CBLL1	0.972209	0.516774
CBX4	1.26861	0.782945
CCIN	1.26026	0.507812
CCNB1IP1	1.29784	0.526578
CCNF	1.47828	0.657209
CDC16	1.07657	0.255526
CDC20	1.01765	0.258541
CDC23	1.67715	0.804909
CDC26	0.920074	0.399916
CDC27	0.789009	0.0576578
CDC34	1.60913	0.145259
CDCA3	2.13184	0.227377
CHFR	1.16308	0.369369
CIAO1	1.28238	0.598429
CISH	1.45959	0.0950912
CNOT4	0.95919	0.354081
COPS5	1.02069	0.389467
CORO7	0.824187	0.144642
CRBN	1.09733	0.88467
CREBBP	1.39082	0.621445
CSH1	0.683333	0.00959327
CUL1	0.743905	0.100266
CUL2	1.09849	0.346031
CUL3	1.06316	0.60561
CUL4A	0.975596	0.535835
CUL4B	1.11488	0.904137
CUL5	1.93769	0.00301543
CUL7	1.25729	0.579425
CUL9	0.933927	0.264769
CYLC2	1.0031	0.518373
CYLD	1.1531	0.947518
DAZ2	1.51665	0.0387237
DCAF1	0.530155	0.00029453
DCAF10	1.36903	0.82115
DCAF11	1.86258	0.884698
DCAF12	0.962335	0.624656
DCAF13	1.44063	0.149607
DCAF15	1.18917	0.424067
DCAF16	1.09339	0.815217
DCAF17	1.4945	0.193759
DCAF4	0.959366	0.503464
DCAF5	0.775644	0.378331
DCAF6	0.886075	0.536269
DCAF7	0.699216	0.0139411
DCAF8	0.823474	0.0579804
DCUN1D1	0.732726	0.0112482
DCUN1D2	1.47263	0.529201
DCUN1D3	1.66731	0.0545722
DDB1	0.639739	0.00575035
DDB2	0.804836	0.0984432
DTL	0.812829	0.110421
DTX1	1.06085	0.206143
DTX2	1.46958	0.0385554
DTX3	1.26526	0.619144
DTX3L	0.940415	0.803142
DTX4	1.6856	0.12202
DZIP3	1.18617	0.416157
E4F1	1.00668	0.0952034
EED	1.1325	0.831473
ELOB	1.27247	0.951753
ELOC	1.10325	0.248317
ENC1	0.901494	0.508499
EP300	0.860827	0.306283
ERCC8	1.2946	0.156003
F9	1.00051	0.431038
FANCL	1.10444	0.696339
FBXL12	1.30592	0.895091
FBXL14	1.29732	0.752721
FBXL15	0.950538	0.992749
FBXL19	0.730543	0.381893
FBXL2	1.00015	0.717826
FBXL3	1.25272	0.878738
FBXL4	1.47397	0.466592
FBXL5	1.34298	0.530912
FBXL6	1.21352	0.491599
FBXL7	1.5147	0.333969
FBXL8	0.779569	0.0431697
FBXO10	1.1772	0.734194
FBXO11	3.0618	7.01262e-05
FBXO17	0.744832	0.0142637
FBXO18	0.77743	0.0827489
FBXO2	1.02551	0.59993
FBXO21	1.1062	0.569271
FBXO22	0.838928	0.00238429
FBXO24	1.47161	0.804236
FBXO25	1.55621	0.441473
FBXO27	0.960717	0.83582
FBXO3	1.10967	0.925919
FBXO30	2.09412	0.0870687
FBXO31	1.03374	0.736985
FBXO32	1.41226	0.38547
FBXO33	1.48395	0.0451332
FBXO4	0.902755	0.5946
FBXO40	1.09224	0.449215
FBXO42	1.17964	0.693506
FBXO44	0.995702	0.801557
FBXO45	1.25271	0.274586
FBXO6	1.15263	0.467139
FBXO7	1.04044	0.56446
FBXO8	1.23585	0.5577
FBXO9	1.97118	0.370968
FBXW10	0.810865	0.285764
FBXW11	1.27134	0.506325
FBXW2	0.988335	0.553675
FBXW5	1.05443	0.398107
FBXW7	1.53623	0.318036
FBXW8	1.45719	0.776634
FEM1B	1.36111	0.584642
FOXD4L4	1.10693	0.477644
FUS	1.11891	0.442553
FZR1	2.45888	0.0588359
G2E3	1.17646	0.725456
GAN	1.2619	0.252721
GNB2	1.17286	0.583282
GPR50	0.73115	0.106606
GRWD1	0.86472	0.354362
HACE1	0.991991	0.672609
HDAC4	1.343	0.469116
HECTD1	1.2362	0.0437447
HECTD2	0.765357	0.239158
HECTD3	0.636407	0.0310379
HECTD4	1.29026	0.352286
HECW1	1.2355	0.0613604
HECW2	1.12751	0.891136
HERC1	1.20587	0.774586
HERC2	2.11738	0.0113885
HERC3	1.13295	0.809257
HERC4	1.9485	0.252006
HERC5	1.09808	0.905091
HERC6	3.66917	0.20683
HLTF	1.66669	0.138626
HOXB4	0.868612	0.0651473
HUWE1	0.760973	0.0694109
IFNA10	1.50086	0.634544
IPP	0.846992	0.0169846
IRAK1	1.16617	0.905091
IRAK4	0.982673	0.875666
IRF2BP1	1.01546	0.110421
IRF2BPL	1.08066	0.390477
ITCH	2.28059	0.00516129
JOSD1	1.37944	0.338976
JOSD2	1.14932	0.859453
KAT2B	1.05956	0.950785
KATNB1	1.09198	0.833296
KBTBD11	1.31878	0.634544
KBTBD12	1.37152	0.245316
KBTBD13	0.995652	0.15317
KBTBD2	0.996893	0.985989
KBTBD3	1.61597	0.719173
KBTBD6	1.2819	0.538163
KBTBD7	0.981659	0.524137
KBTBD8	1.02232	0.327041
KCMF1	0.741268	0.053338
KCTD10	0.767902	0.0425245
KCTD11	1.14117	0.657546
KCTD13	0.752353	0.0111781
KCTD21	0.951942	0.213647
KCTD5	0.885021	0.194334
KCTD6	2.0543	0.139116
KDM2B	1.51225	0.728457
KEAP1	1.03971	0.397461
KLHL1	0.909621	0.362118
KLHL10	0.972185	0.692819
KLHL12	1.36765	0.115933
KLHL13	1.04404	0.582819
KLHL14	1.15575	0.810659
KLHL15	1.3159	0.708499
KLHL17	1.30707	0.422693
KLHL18	1.22127	0.435975
KLHL2	1.19156	0.593058
KLHL20	1.70251	0.0100842
KLHL21	1.42116	0.805372
KLHL22	3.01263	0.0750771
KLHL23	1.48198	0.275554
KLHL24	0.887044	0.354362
KLHL25	2.11378	0.587574
KLHL26	1.00886	0.697798
KLHL28	1.22941	0.391346
KLHL29	1.07415	0.836704
KLHL3	1.43083	0.152286
KLHL30	1.2936	0.587097
KLHL31	1.88463	0.0104628
KLHL32	1.09341	0.808317
KLHL34	0.988271	0.686003
KLHL36	0.911438	0.0373492
KLHL38	1.24022	0.985891
KLHL4	1.58453	0.483927
KLHL41	0.844028	0.106802
KLHL42	1.7329	0.00408135
KLHL5	1.19715	0.376746
KLHL7	1.05752	0.561627
KLHL8	1.4473	0.471164
KLHL9	1.85134	0.163815
LITAF	1.2046	0.60798
LNX1	1.08252	0.612693
LONRF1	1.28689	0.611978
LRR1	1.15867	0.23338
LRRC41	1.13795	0.769341
LRSAM1	1.61758	0.0176858
LTN1	1.07668	0.947027
MAGEA6	0.969342	0.801388
MAGEB4	1.52438	0.148205
MALT1	0.984505	0.383773
MAP3K1	1.21401	0.436928
MBD3L1	0.763751	0.077784
MDM2	1.4967	0.260645
MDM4	1.51477	0.17136
MED8	1.59972	0.211753
MEX3C	0.796106	0.107447
MGRN1	1.26247	0.918065
MIB1	1.80895	0.00287518
MIB2	1.36127	0.797055
MID1	1.08074	0.368527
MID2	1.22087	0.999285
MKRN1	0.993302	0.20244
MKRN2	1.48282	0.646073
MKRN3	1.63595	0.0401683
MNAT1	0.856096	0.0179663
MPND	1.16662	0.536003
MSL2	1.4217	0.357644
MUL1	1.0077	0.803142
MYC	0.321782	1.40252e-05
MYCBP2	1.12641	0.800084
MYLIP	1.25698	0.513871
MYSM1	0.836721	0.395133
NACC1	1.22437	0.314825
NAE1	0.978124	0.384137
NANOGNB	0.998409	0.887083
NEDD4	1.11421	0.693899
NEDD4L	1.37414	0.144783
NEURL1	1.43454	0.535063
NEURL1B	1.46648	0.216241
NEURL2	0.827061	0.628948
NEURL3	0.913926	0.477489
NFX1	0.749968	0.0056101
NHLRC1	1.46845	0.283913
NLE1	0.419188	5.6101e-05
NOSIP	1.09869	0.565358
NSMCE1	1.27559	0.464488
NSMCE2	0.747709	0.0846704
NUP43	1.01277	0.00457223
OSTM1	1.502	0.143324
OTUB1	2.21091	0.137111
OTUB2	1.75192	0.241935
OTUD1	1.01905	0.876157
OTUD4	1.75993	0.112426
OTUD5	1.53991	0.145259
OTUD6A	1.16596	0.577756
OTUD6B	1.17645	0.385849
OTUD7A	1.20135	0.342763
OTUD7B	2.29827	0.107602
OTULIN	1.17655	0.796578
PAFAH1B1	1.05706	0.144923
PARP11	1.12278	0.674614
PCGF1	0.47707	0.000378682
PCGF2	1.07329	0.821725
PDE4D	1.01983	0.506746
PDLIM2	1.72534	0.554474
PDZRN3	1.43347	0.219397
PDZRN4	1.02092	0.812511
PELI1	1.17953	0.689593
PELI2	1.88496	0.00106592
PELI3	0.835585	0.309748
PEX10	0.98893	0.689355
PEX12	0.998823	0.611655
PEX2	1.16367	0.386143
PHIP	0.565129	0.00695652
PIAS1	0.908167	0.0353296
PIAS2	1.04344	0.61094
PIAS3	1.21601	0.977938
PIAS4	1.42871	0.183058
PJA1	1.89119	0.890449
PJA2	1.00289	0.781501
PML	1.18651	0.987812
POC1B	0.840837	0.307293
PPIL2	1.2554	0.792861
PPM1D	1.14027	0.922468
PRC1	1.02731	0.240743
PRKN	1.21137	0.6754
PRPF19	0.54612	9.81767e-05
PSMD14	0.640665	0.00541374
PWP1	0.731471	0.0265638
RAB40A	1.51194	0.053871
RAB40B	1.15648	0.932553
RAB40C	0.505059	0.00154278
RABGEF1	2.41474	0.000210379
RACK1	1.14011	0.29641
RAD18	1.34343	0.494811
RAG1	1.33534	0.570463
RANBP2	2.44768	0.558541
RASD2	1.01172	0.890603
RBBP4	0.411935	1.40252e-05
RBBP5	0.702064	0.0401823
RBBP6	1.19778	0.55885
RBBP7	1.03211	0.249313
RBCK1	1.15022	0.267209
RBX1	0.69383	0.0374053
RC3H1	0.879466	0.111543
RC3H2	1.13074	0.963913
RCBTB1	1.14227	0.554937
RCHY1	1.10247	0.658121
RFFL	1.15225	0.743338
RFPL4A	1.47401	0.251711
RFWD2	1.95195	0.112426
RFWD3	1.91033	0.144586
RHOBTB1	1.32306	0.435652
RHOBTB2	1.04996	0.63676
RHOBTB3	1.28982	0.742006
RICTOR	0.885262	0.908471
RING1	1.0932	0.286816
RLIM	1.26269	0.768261
RMND5B	2.07443	0.00321178
RNF10	1.37591	0.280266
RNF103	1.4246	0.442482
RNF11	0.914304	0.293282
RNF111	1.22547	0.684334
RNF113A	1.24686	0.535456
RNF113B	1.15611	0.931964
RNF114	1.38662	0.0891725
RNF115	1.66156	0.346031
RNF121	0.940233	0.241921
RNF122	1.16689	0.490098
RNF123	1.20326	0.594544
RNF125	0.908106	0.409369
RNF126	1.23281	0.146087
RNF128	1.1384	0.793787
RNF13	1.18997	0.558036
RNF130	1.07144	0.810659
RNF133	0.840205	0.418093
RNF135	1.42728	0.190477
RNF138	1.16317	0.883689
RNF139	1.77886	0.495175
RNF14	2.00817	0.000434783
RNF141	1.58324	0.0428191
RNF144A	1.05601	0.945007
RNF144B	1.35159	0.0708415
RNF145	1.44095	0.728878
RNF146	1.12943	0.210884
RNF149	1.93622	0.237405
RNF150	1.30533	0.94439
RNF151	1.07413	0.584502
RNF152	1.14743	0.849257
RNF165	0.943062	0.47418
RNF166	1.11448	0.729663
RNF167	1.30844	0.463843
RNF168	1.15288	0.568794
RNF169	1.03934	0.909144
RNF170	0.942044	0.662258
RNF175	1.2247	0.617728
RNF180	0.91835	0.759972
RNF181	1.9118	0.0313184
RNF182	1.21989	0.501585
RNF185	1.18485	0.223128
RNF186	1.45168	0.219201
RNF187	1.44446	0.780827
RNF19A	1.65161	0.0561711
RNF19B	1.08949	0.986381
RNF2	1.10195	0.362426
RNF20	0.427539	5.6101e-05
RNF208	1.35787	0.746957
RNF213	1.48991	0.11087
RNF216	1.41119	0.746957
RNF217	0.883218	0.533717
RNF220	1.1163	0.478836
RNF24	1.41202	0.571346
RNF25	1.27687	0.696662
RNF26	0.943869	0.676129
RNF31	1.08906	0.888457
RNF34	1.35237	0.207742
RNF38	1.54048	0.124698
RNF4	0.83215	0.087798
RNF40	0.818796	0.00263675
RNF41	0.971675	0.901697
RNF43	1.37662	0.656816
RNF44	1.61134	0.093899
RNF5	0.706607	0.0613604
RNF6	0.824538	0.275792
RNF7	1.36154	0.455428
RNF8	0.979565	0.224404
RNFT1	1.33986	0.437742
RPL12	0.962735	0.0119355
RPL14	0.726244	0.0843619
RPL18	0.716195	0.0935624
RPL19	0.821246	0.170393
RPL24	0.800741	0.0793548
RPL27	1.68272	0.605302
RPL3	0.572018	0.00189341
RPL37	0.580029	0.00140252
RPL4	0.385664	1.40252e-05
RPL7	1.16641	0.139467
RWDD3	1.13551	0.207405
SART1	2.10482	0.223296
SH3RF1	1.37639	0.529187
SH3RF2	1.0053	0.595526
SH3RF3	0.830449	0.38547
SHPRH	0.931214	0.700645
SIAH1	1.10467	0.28885
SIAH2	1.65774	0.0402384
SKP2	0.625723	0.0041655
SMU1	0.878575	0.022777
SMURF1	0.853965	0.106802
SMURF2	0.978722	0.300701
SNRNP40	1.33772	0.59662
SOCS1	1.20626	0.529565
SOCS2	1.58058	0.381711
SOCS3	1.236	0.739032
SOCS4	1.70424	0.144783
SOCS5	1.24944	0.179341
SOCS6	1.88912	0.580996
SOCS7	1.34733	0.552539
SPOP	1.52134	0.433913
SPSB1	1.19352	0.731178
SPSB2	1.99137	0.0204628
SPSB3	1.15593	0.719173
SPSB4	0.961454	0.870813
STAMBP	1.21076	0.369257
STAMBPL1	1.25539	0.389846
STC1	1.14158	0.770351
STUB1	2.72584	0.000182328
SYVN1	1.1415	0.709944
TAF1D	1.30048	0.115161
TBL1X	0.963539	0.283759
TBL1XR1	1.3156	0.398107
TLE1	2.14865	0.0820617
TLE2	1.58298	0.142721
TLE3	1.60175	0.00924264
TMF1	1.47351	0.0791024
TNFAIP1	0.885685	0.764642
TNFAIP3	0.895551	0.184572
TOPORS	1.25833	0.78439
TRAF2	0.838092	0.252342
TRAF3	1.05743	0.662609
TRAF3IP2	0.913754	0.380631
TRAF4	0.879884	0.344418
TRAF5	1.2125	0.952833
TRAF6	1.08472	0.898513
TRAF7	1.11395	0.934853
TRAIP	1.12637	0.918513
TRIM11	0.993119	0.909144
TRIM13	0.849136	0.195596
TRIM15	1.18266	0.640168
TRIM17	1.10812	0.7769
TRIM2	1.20183	0.332174
TRIM21	1.51305	0.221809
TRIM22	1.57404	0.116732
TRIM23	0.800677	0.147181
TRIM24	1.09421	0.28359
TRIM25	1.86541	0.0246424
TRIM26	1.35492	0.212833
TRIM27	0.850163	0.420154
TRIM28	0.811717	0.210996
TRIM3	0.909101	0.727209
TRIM31	1.35097	0.777419
TRIM32	1.37086	0.447167
TRIM33	0.869764	0.603296
TRIM34	1.40312	0.435358
TRIM35	1.02784	0.262889
TRIM36	1.11947	0.903029
TRIM37	1.53112	0.332174
TRIM38	1.24304	0.24439
TRIM39	0.760582	0.169439
TRIM4	0.786165	0.270603
TRIM40	1.14435	0.894698
TRIM41	1.40832	0.00810659
TRIM43B	0.979053	0.219144
TRIM45	0.924868	0.335764
TRIM46	1.04154	0.957181
TRIM47	1.37761	0.329523
TRIM5	1.16816	0.716578
TRIM50	1.00455	0.896339
TRIM51	1.81368	0.100266
TRIM54	0.87407	0.840042
TRIM56	1.4666	0.0319635
TRIM58	1.1205	0.976508
TRIM59	2.57769	0.00357644
TRIM6	1.42925	0.279776
TRIM62	1.31262	0.146269
TRIM63	1.14394	0.933801
TRIM65	1.49362	0.852917
TRIM68	1.24163	0.797055
TRIM69	1.44421	0.388163
TRIM71	1.25841	0.41547
TRIM72	1.40791	0.274278
TRIM73	0.919551	0.541557
TRIM74	1.84544	0.719173
TRIM8	1.41514	0.377055
TRIM9	1.18908	0.0551613
TRIML1	1.74521	0.0789481
TRIML2	1.22694	0.911136
TRIP12	2.33948	0.00103787
TRPC4AP	1.53915	0.0120477
TSG101	1.58535	0.275105
TTC3	0.833588	0.301823
TULP4	1.4147	0.243885
UBA3	0.997925	0.895091
UBAC1	1.57469	0.251683
UBE2A	0.94724	0.323941
UBE2B	1.26677	0.0946003
UBE2C	1.86757	0.445288
UBE2D1	0.90598	0.427405
UBE2D2	1.28297	0.617728
UBE2D3	1.8161	0.000336606
UBE2D4	0.831509	0.453604
UBE2E1	1.40065	0.414095
UBE2E2	0.875376	0.150084
UBE2E3	1.66526	0.285554
UBE2F	2.05387	0.0608696
UBE2G1	0.917853	0.0380084
UBE2G2	1.2705	0.713857
UBE2H	0.93277	0.610463
UBE2I	0.821564	0.543352
UBE2J1	1.50581	0.35561
UBE2J2	1.1557	0.913296
UBE2K	1.74735	0.0940954
UBE2L3	1.55495	0.46136
UBE2L6	1.26887	0.834165
UBE2M	1.23131	0.236494
UBE2N	2.87729	0.000154278
UBE2O	1.0983	0.361459
UBE2Q1	0.755493	0.109313
UBE2Q2	1.17566	0.925835
UBE2QL1	1.35171	0.364684
UBE2R2	1.04301	0.360729
UBE2S	0.77997	0.126087
UBE2T	1.05805	0.648415
UBE2U	1.04126	0.371248
UBE2V1	1.12673	0.44641
UBE2V2	1.18659	0.817111
UBE2W	1.05768	0.909144
UBE2Z	2.37487	0.235736
UBE3A	1.12006	0.601992
UBE3B	1.6301	0.0306732
UBE3C	1.03711	0.973142
UBE3D	1.69528	0.974306
UBE4A	0.937628	0.572819
UBE4B	0.99479	0.788121
UBOX5	1.05241	0.901767
UBR1	1.12311	0.279776
UBR2	1.34124	0.224109
UBR3	1.10877	0.614292
UBR4	1.17922	0.804474
UBR5	0.785321	0.139467
UBR7	0.824558	0.0450771
UCHL1	1.34583	0.349495
UCHL3	0.870215	0.038345
UCHL5	1.12592	0.935919
UEVLD	1.4112	0.130252
UFC1	1.19296	0.689593
UFL1	1.18804	0.763885
UHRF1	0.51299	0.00545582
UHRF2	0.996046	0.378766
UNKL	2.00412	0.00568022
USP1	1.3253	0.801837
USP10	2.11785	0.394797
USP11	0.876897	0.468022
USP12	0.824752	0.00712482
USP13	1.39292	0.486816
USP14	0.96585	0.996115
USP15	0.909995	0.162482
USP16	0.788211	0.0871529
USP17L2	0.876217	0.170603
USP17L26	1.90264	0.00605891
USP19	1.46328	0.0432819
USP2	1.06047	0.288022
USP20	1.56192	0.0892707
USP21	0.982942	0.757489
USP22	1.24982	0.853997
USP24	0.67875	0.122637
USP25	1.1578	0.858036
USP26	1.09961	0.636732
USP28	1.24399	0.312118
USP29	0.889784	0.344951
USP3	1.38155	0.101557
USP30	0.971657	0.609958
USP31	1.11711	0.628107
USP32	0.603009	0.0297195
USP32P3	0.923197	0.611655
USP33	0.897781	0.789986
USP34	1.62005	0.731459
USP35	0.866125	0.232665
USP36	0.935473	0.666788
USP37	1.24039	0.702595
USP38	1.61056	0.0560729
USP4	0.959455	0.888429
USP40	1.09106	0.745456
USP41	1.05282	0.783997
USP42	1.23184	0.427812
USP43	0.987052	0.70115
USP44	1.3964	0.130926
USP45	1.19384	0.553394
USP46	1.46206	0.253268
USP47	1.39427	0.207265
USP48	1.37797	0.968836
USP49	1.42593	0.311403
USP5	0.86298	0.257419
USP50	1.40509	0.321907
USP51	1.39554	0.21547
USP54	1.47064	0.237826
USP6	1.06643	0.978569
USP7	0.990853	0.255189
USP8	1.14642	0.57101
USP9X	0.945346	0.223773
USP9Y	0.989498	0.877027
USPL1	2.03968	0.0310659
VCPIP1	0.947471	0.628457
VHL	1.05868	0.479102
VPS18	1.85448	0.0568864
VPS41	1.05731	0.859144
WDR12	0.437743	4.20757e-05
WDR26	1.18071	0.465442
WDR5	1.16373	0.250856
WDR53	1.78906	0.877055
WDR59	0.382706	0.000140252
WDR5B	1.39268	0.132384
WDR61	0.839683	0.0451893
WDR76	1.60744	0.677335
WDR82	0.572952	0.00932679
WDSUB1	1.29595	0.388163
WDTC1	0.635396	0.0202665
WSB1	0.946294	0.203562
WSB2	1.41613	0.21547
WWP1	1.10889	0.72237
WWP2	1.15012	0.520421
XIAP	1.74955	0.0486396
YOD1	1.36119	0.367209
ZBTB16	1.47303	0.253043
ZBTB18	1.8401	0.0872931
ZC3HC1	0.863581	0.325891
ZFP91	1.21536	0.228682
ZMIZ1	0.728907	0.0645722
ZMIZ2	0.984678	0.657546
ZNF645	1.67236	0.63195
ZNRF1	0.991306	0.516774
ZNRF2	1.2852	0.290084
ZNRF3	1.09394	0.628177
ZNRF4	0.714005	0.0243899
ZRANB1	1.31983	0.0931276
ZSWIM2	1.03446	0.727644

## Sheet: TF1 10 min GM-CSF
Target Gene Symbol	fold_change	p_val
MARCH1	1.09101	0.849663
MARCH2	1.42745	0.145217
MARCH3	1.13248	0.958612
MARCH4	1.21122	0.985792
MARCH5	0.733385	0.0974334
MARCH6	1.48024	0.617868
MARCH7	1.17151	0.593015
MARCH8	1.30471	0.278107
MARCH9	1.28944	0.595358
MARCH10	1.63527	0.125175
MARCH11	1.12391	0.897798
ABTB1	0.856117	0.939902
AHR	0.766213	0.0910799
AIRE	1.21376	0.856241
AMBRA1	0.945896	0.809523
AMFR	1.25396	0.508752
ANAPC1	0.669819	0.0180365
ANAPC10	1.18564	0.483478
ANAPC11	1.27252	0.777952
ANAPC13	1.36124	0.177349
ANAPC2	0.932859	0.0165638
ANAPC4	0.62173	0.00301543
ANAPC5	1.08146	0.332286
ANAPC7	0.963992	0.783184
ANKIB1	1.29513	0.37446
AREL1	2.38067	0.000182328
ARIH1	1.09383	0.540351
ARIH2	1.71575	0.324292
ARNT	1.1218	0.802749
ASB1	1.19353	0.699663
ASB10	1.09003	0.568345
ASB11	0.859434	0.359229
ASB12	1.18263	0.82683
ASB13	1.33173	0.145947
ASB14	1.47203	0.310687
ASB15	1.43217	0.0802805
ASB16	2.61897	0.24641
ASB17	1.0043	0.958415
ASB18	1.20913	0.853478
ASB2	0.795125	0.038317
ASB3	1.07153	0.566199
ASB4	1.60238	0.0718934
ASB5	1.57516	0.483072
ASB6	1.2263	0.289257
ASB7	1.89481	0.170505
ASB8	1.23176	0.827433
ASB9	1.0931	0.519776
ATG10	1.87602	0.162384
ATG16L1	1.72393	0.850687
ATG3	2.05077	0.00781206
ATXN3	1.36589	0.468317
ATXN3L	0.881801	0.124881
AURKA	0.750305	0.0947546
BACH1	1.01002	0.831655
BACH2	1.09427	0.576578
BAP1	1.83338	0.120505
BARD1	2.15902	0.0554418
BCL6B	1.11231	0.525063
BFAR	2.07175	0.594123
BIRC2	0.791268	0.135849
BIRC3	1.31351	0.654348
BIRC6	1.20323	0.718822
BIRC7	0.973592	0.352132
BIRC8	0.949818	0.658373
BMI1	1.76802	0.00295933
BRAP	1.45147	0.626802
BRCA1	1.17944	0.497223
BRCC3	1.00113	0.925428
BRWD1	0.952722	0.807363
BTBD1	1.02253	0.836858
BTRC	0.848914	0.613576
CADPS2	1.33148	0.29878
CBL	0.971745	0.453464
CBLB	1.22144	0.969453
CBLC	0.826778	0.177111
CBLL1	0.848661	0.172286
CBX4	1.14517	0.364067
CCIN	1.16905	0.295259
CCNB1IP1	1.59232	0.769649
CCNF	1.95916	0.0108415
CDC16	2.12555	0.400701
CDC20	1.97552	0.940968
CDC23	1.63714	0.86864
CDC26	0.957052	0.0951052
CDC27	0.832007	0.137672
CDC34	1.26845	0.302651
CDCA3	1.07208	0.501094
CHFR	1.00804	0.904825
CIAO1	0.760142	0.022202
CISH	1.10108	0.98317
CNOT4	1.44771	0.811515
COPS5	1.06952	0.934348
CORO7	0.853618	0.489509
CRBN	0.78967	0.278499
CREBBP	1.02469	0.748415
CSH1	1.23051	0.733899
CUL1	1.80984	0.0463394
CUL2	1.5757	0.315512
CUL3	1.50028	0.894825
CUL4A	0.758119	0.209677
CUL4B	0.794243	0.242693
CUL5	1.38032	0.0794811
CUL7	1.14841	0.434544
CUL9	1.35294	0.382735
CYLC2	1.02175	0.985792
CYLD	0.69511	0.0376017
DAZ2	1.2408	0.42352
DCAF1	0.903484	0.148247
DCAF10	0.988313	0.429088
DCAF11	1.18376	0.399944
DCAF12	1.33137	0.109677
DCAF13	2.53829	0.00248247
DCAF15	0.997318	0.512819
DCAF16	1.45112	0.994811
DCAF17	1.09752	0.963184
DCAF4	1.14644	0.87683
DCAF5	0.915996	0.346185
DCAF6	0.976804	0.257882
DCAF7	0.716342	0.16561
DCAF8	1.17267	0.679972
DCUN1D1	1.1553	0.437055
DCUN1D2	1.12262	0.212889
DCUN1D3	2.16739	0.187027
DDB1	0.632568	0.0427489
DDB2	1.13488	0.944684
DTL	0.513776	0.00256662
DTX1	0.784086	0.108499
DTX2	1.08812	0.745245
DTX3	1.21998	0.440982
DTX3L	1.64004	0.224712
DTX4	0.887064	0.583913
DZIP3	1.16641	0.624376
E4F1	0.552839	0.000813464
EED	1.05937	0.217363
ELOB	2.47364	0.0328331
ELOC	1.07692	0.289257
ENC1	1.05611	0.967504
EP300	1.09578	0.800309
ERCC8	1.13958	0.752791
F9	1.7047	0.306115
FANCL	0.830209	0.663983
FBXL12	1.33884	0.7077
FBXL14	1.75232	0.0292146
FBXL15	1.38842	0.631585
FBXL19	1.12585	0.311865
FBXL2	1.42932	0.395428
FBXL3	1.00773	0.153829
FBXL4	1.09373	0.803212
FBXL5	1.48302	0.175203
FBXL6	1.26979	0.280323
FBXL7	1.16492	0.810491
FBXL8	0.728564	0.000434783
FBXO10	1.25085	0.820323
FBXO11	2.49223	0.00203366
FBXO17	1.14269	0.264895
FBXO18	0.789733	0.112258
FBXO2	0.726547	0.0455961
FBXO21	1.41069	0.617868
FBXO22	1.24013	0.706185
FBXO24	0.738793	0.32885
FBXO25	1.31225	0.993198
FBXO27	1.23459	0.741388
FBXO3	0.914826	0.614502
FBXO30	2.72714	0.253801
FBXO31	0.82841	0.253787
FBXO32	1.28355	0.113576
FBXO33	1.0596	0.95575
FBXO4	1.09991	0.925863
FBXO40	1.03104	0.970799
FBXO42	0.884328	0.289257
FBXO44	2.26436	0.00643759
FBXO45	0.852543	0.584446
FBXO6	1.17696	0.43216
FBXO7	1.1331	0.974881
FBXO8	1.15236	0.516213
FBXO9	1.19418	0.724628
FBXW10	1.28789	0.626101
FBXW11	2.18619	0.0257924
FBXW2	0.924053	0.411178
FBXW5	1.08646	0.573184
FBXW7	4.0154	0.000729313
FBXW8	1.38407	0.543422
FEM1B	1.37394	0.29345
FOXD4L4	2.01782	0.365764
FUS	1.0134	0.774825
FZR1	1.69498	0.0525386
G2E3	1.41861	0.422777
GAN	1.55691	0.0187798
GNB2	0.904423	0.805372
GPR50	1.47427	0.00531557
GRWD1	1.18249	0.193675
HACE1	1.14046	0.244053
HDAC4	1.12696	0.729705
HECTD1	0.709758	0.0607854
HECTD2	0.715263	0.117321
HECTD3	1.24331	0.740926
HECTD4	1.31982	0.58345
HECW1	1.65641	0.678345
HECW2	1.17945	0.363745
HERC1	1.77856	0.500926
HERC2	1.52455	0.0534081
HERC3	0.960808	0.840449
HERC4	1.3118	0.17007
HERC5	1.41483	0.64087
HERC6	0.764385	0.100182
HLTF	1.50418	0.822454
HOXB4	0.730866	0.20871
HUWE1	0.360148	1.40252e-05
IFNA10	1.17556	0.461459
IPP	0.716533	0.106732
IRAK1	1.36231	0.19986
IRAK4	1.10631	0.948036
IRF2BP1	1.15301	0.63202
IRF2BPL	1.1577	0.841459
ITCH	2.18469	0.191501
JOSD1	1.21889	0.718443
JOSD2	0.884849	0.0987097
KAT2B	1.06838	0.532468
KATNB1	1.25935	0.168373
KBTBD11	1.48384	0.12979
KBTBD12	1.6091	0.141641
KBTBD13	0.750115	0.105708
KBTBD2	1.21664	0.900168
KBTBD3	1.49252	0.363394
KBTBD6	1.50686	0.643759
KBTBD7	0.936734	0.312665
KBTBD8	1.26743	0.43979
KCMF1	0.995141	0.469523
KCTD10	1.10894	0.415722
KCTD11	1.41692	0.690912
KCTD13	0.880058	0.511487
KCTD21	0.932129	0.950435
KCTD5	0.74024	0.373829
KCTD6	1.2063	0.483072
KDM2B	1.04495	0.665231
KEAP1	1.11246	0.799565
KLHL1	0.959625	0.84864
KLHL10	1.45545	0.646059
KLHL12	1.027	0.716367
KLHL13	0.950708	0.596746
KLHL14	1.69794	0.0936606
KLHL15	0.970313	0.765989
KLHL17	1.51258	0.505273
KLHL18	2.72679	0.101935
KLHL2	1.15573	0.392258
KLHL20	1.41629	0.803212
KLHL21	1.48047	0.831052
KLHL22	1.52067	0.421557
KLHL23	1.26557	0.565358
KLHL24	1.16138	0.856914
KLHL25	1.89424	0.0354979
KLHL26	0.738644	0.0223142
KLHL28	1.32622	0.336816
KLHL29	1.2774	0.929523
KLHL3	1.22007	0.449481
KLHL30	1.96061	0.00541374
KLHL31	1.54168	0.123156
KLHL32	1.03518	0.42115
KLHL34	1.09905	0.924993
KLHL36	0.702441	0.256858
KLHL38	1.1713	0.820785
KLHL4	1.18198	0.653436
KLHL41	1.69936	0.0538569
KLHL42	1.5302	0.490589
KLHL5	2.30497	0.0577419
KLHL7	1.62818	0.0667321
KLHL8	1.25271	0.613114
KLHL9	1.29545	0.357602
LITAF	1.78499	0.0203366
LNX1	0.717187	0.0765919
LONRF1	1.24752	0.640898
LRR1	1.06167	0.380729
LRRC41	1.30815	0.672735
LRSAM1	1.33096	0.606536
LTN1	1.17391	0.534839
MAGEA6	0.953739	0.701374
MAGEB4	1.20795	0.705288
MALT1	1.02136	0.888373
MAP3K1	0.861703	0.323422
MBD3L1	1.08507	0.733043
MDM2	1.44076	0.328401
MDM4	1.43121	0.316886
MED8	0.5993	0.0102945
MEX3C	1.12169	0.432034
MGRN1	1.6627	0.0251613
MIB1	1.71242	0.00793829
MIB2	1.31974	0.20798
MID1	1.29424	0.0449509
MID2	1.41289	0.117868
MKRN1	1.44269	0.0774474
MKRN2	0.925306	0.951248
MKRN3	1.93839	0.131445
MNAT1	0.858036	0.0209818
MPND	1.49145	0.44317
MSL2	1.71611	0.0423282
MUL1	1.28158	0.307728
MYC	0.51206	0.00113604
MYCBP2	1.31598	0.434797
MYLIP	1.00982	0.833058
MYSM1	0.851412	0.313562
NACC1	0.927806	0.474881
NAE1	0.519855	0.00502104
NANOGNB	1.71081	0.518219
NEDD4	2.15718	0.00793829
NEDD4L	1.53311	0.0654137
NEURL1	0.952853	0.929467
NEURL1B	0.87617	0.218597
NEURL2	1.57	0.296143
NEURL3	1.36759	0.830266
NFX1	0.930142	0.387994
NHLRC1	1.34706	0.739663
NLE1	0.528864	0.00273492
NOSIP	1.60259	0.417321
NSMCE1	0.867382	0.0347546
NSMCE2	0.692768	0.00876578
NUP43	1.40454	0.0861992
OSTM1	2.26865	0.0113604
OTUB1	1.22649	0.927041
OTUB2	1.24131	0.767405
OTUD1	1.20964	0.593857
OTUD4	1.21262	0.425442
OTUD5	1.3059	0.9131
OTUD6A	1.19717	0.512496
OTUD6B	1.40436	0.112749
OTUD7A	0.988511	0.86864
OTUD7B	1.18763	0.793128
OTULIN	1.37045	0.135694
PAFAH1B1	0.760289	0.0843478
PARP11	2.01541	0.725947
PCGF1	1.33483	0.571543
PCGF2	1.99449	0.578752
PDE4D	0.963403	0.479804
PDLIM2	0.701002	0.232735
PDZRN3	1.02609	0.913661
PDZRN4	1.08645	0.756185
PELI1	1.58034	0.249299
PELI2	0.861047	0.259215
PELI3	1.195	0.73223
PEX10	1.05277	0.0334923
PEX12	1.59768	0.801585
PEX2	1.20791	0.461459
PHIP	0.585333	0.0228612
PIAS1	0.56473	0.0156942
PIAS2	1.93117	0.80202
PIAS3	0.983107	0.666676
PIAS4	1.24256	0.310407
PJA1	1.30983	0.14648
PJA2	1.48999	0.105273
PML	1.07738	0.668555
POC1B	0.923392	0.489902
PPIL2	1.73682	0.345273
PPM1D	1.06662	0.849663
PRC1	2.24686	0.773871
PRKN	1.42695	0.195302
PRPF19	0.721011	0.000238429
PSMD14	0.564954	0.00819074
PWP1	0.773615	0.026129
RAB40A	1.19393	0.42648
RAB40B	1.06696	0.960435
RAB40C	0.875424	0.145273
RABGEF1	2.90367	0.00158485
RACK1	1.54292	0.581795
RAD18	1.15728	0.889327
RAG1	1.87343	0.0243899
RANBP2	1.06213	0.424811
RASD2	1.37097	0.702875
RBBP4	1.12773	0.0212623
RBBP5	0.935607	0.160519
RBBP6	0.856645	0.208513
RBBP7	1.04645	0.799327
RBCK1	1.02522	0.739621
RBX1	0.726176	0.000476858
RC3H1	1.10717	0.390154
RC3H2	1.98014	0.928135
RCBTB1	1.05192	0.843619
RCHY1	1.36429	0.252048
RFFL	1.46612	0.188485
RFPL4A	1.17983	0.650799
RFWD2	0.674883	0.0423562
RFWD3	2.73202	0.263352
RHOBTB1	1.53785	0.810309
RHOBTB2	1.34444	0.543015
RHOBTB3	0.792944	0.00319776
RICTOR	2.02329	0.0307433
RING1	0.704216	0.0429032
RLIM	2.46309	0.0600281
RMND5B	1.29305	0.671318
RNF10	1.71995	0.0609537
RNF103	1.24609	0.793478
RNF11	0.553602	0.00659187
RNF111	0.980011	0.653001
RNF113A	1.56714	0.0142216
RNF113B	1.09104	0.814614
RNF114	1.18875	0.207181
RNF115	1.26885	0.841459
RNF121	0.902309	0.20317
RNF122	1.33841	0.147083
RNF123	1.81575	0.0590182
RNF125	1.28129	0.405778
RNF126	1.44531	0.741164
RNF128	1.3328	0.263156
RNF13	1.92904	0.0849509
RNF130	1.10882	0.777952
RNF133	1.09798	0.148934
RNF135	1.80181	0.443801
RNF138	1.18093	0.514053
RNF139	1.44341	0.800309
RNF14	1.23152	0.315077
RNF141	1.52414	0.713198
RNF144A	1.22124	0.297111
RNF144B	1.39073	0.541627
RNF145	1.25907	0.119341
RNF146	1.17598	0.659074
RNF149	1.82139	0.0245161
RNF150	1.29432	0.343352
RNF151	0.949079	0.37993
RNF152	0.896575	0.764474
RNF165	1.19652	0.904825
RNF166	0.693915	0.221388
RNF167	1.23761	0.305147
RNF168	1.44211	0.543015
RNF169	0.848677	0.236592
RNF170	1.0934	0.580421
RNF175	1.4515	0.949888
RNF180	1.27979	0.68798
RNF181	1.8229	0.0785835
RNF182	1.11476	0.845947
RNF185	1.03067	0.829285
RNF186	0.893365	0.795849
RNF187	0.969559	0.928864
RNF19A	2.44872	0.0343198
RNF19B	1.3864	0.100252
RNF2	0.975276	0.685119
RNF20	0.875485	0.631262
RNF208	1.0688	0.284348
RNF213	3.01204	0.551697
RNF216	1.09199	0.908612
RNF217	1.311	0.961921
RNF220	1.04533	0.862609
RNF24	1.31133	0.556367
RNF25	1.29089	0.644839
RNF26	0.609079	0.00900421
RNF31	1.26026	0.560912
RNF34	1.79968	0.0424684
RNF38	0.725071	0.0292567
RNF4	1.14809	0.730771
RNF40	0.483351	0.000911641
RNF41	1.16286	0.495975
RNF43	1.12414	0.586059
RNF44	1.08636	0.307966
RNF5	0.85338	0.28129
RNF6	1.14958	0.413338
RNF7	1.37424	0.504628
RNF8	1.15869	0.712342
RNFT1	1.15149	0.104544
RPL12	0.57376	0.00207574
RPL14	0.850472	0.215133
RPL18	0.923616	0.0721739
RPL19	1.03157	0.085582
RPL24	1.03994	0.0682609
RPL27	0.750691	0.104264
RPL3	0.837619	0.10331
RPL37	0.626798	0.0204067
RPL4	0.581635	0.0357924
RPL7	0.672787	0.0254839
RWDD3	0.807131	0.311571
SART1	1.41749	0.399593
SH3RF1	0.90356	0.108976
SH3RF2	1.16463	0.565358
SH3RF3	1.49369	0.630533
SHPRH	1.60041	0.567027
SIAH1	1.24337	0.380182
SIAH2	1.17189	0.783366
SKP2	0.667108	0.127237
SMU1	0.50623	0.00165498
SMURF1	2.52762	0.858149
SMURF2	1.0333	0.889776
SNRNP40	1.38836	0.546578
SOCS1	0.90329	0.426311
SOCS2	1.46585	0.809958
SOCS3	1.39003	0.41777
SOCS4	1.26447	0.345273
SOCS5	1.51203	0.109972
SOCS6	1.13691	0.577055
SOCS7	1.53373	0.279173
SPOP	1.39746	0.207756
SPSB1	1.13848	0.980168
SPSB2	1.70334	0.173829
SPSB3	1.06765	0.6854
SPSB4	1.98033	0.0784572
STAMBP	5.00038	0.597013
STAMBPL1	1.40434	0.907461
STC1	1.66808	0.656928
STUB1	3.65601	1.40252e-05
SYVN1	1.45382	0.618317
TAF1D	2.02795	0.00107994
TBL1X	1.38807	0.806592
TBL1XR1	1.14251	0.782847
TLE1	1.34668	0.560042
TLE2	4.14746	0.906073
TLE3	1.05134	0.432819
TMF1	1.17293	0.342693
TNFAIP1	1.20778	0.488135
TNFAIP3	1.69875	0.265764
TOPORS	1.76812	0.0797896
TRAF2	1.07088	0.301234
TRAF3	2.21748	0.808191
TRAF3IP2	0.829732	0.0778541
TRAF4	1.02783	0.781206
TRAF5	0.784649	0.31784
TRAF6	1.57457	0.121571
TRAF7	0.742412	0.0558345
TRAIP	1.57882	0.650407
TRIM11	1.1412	0.724446
TRIM13	1.25838	0.731248
TRIM15	1.60273	0.969453
TRIM17	1.3864	0.927672
TRIM2	0.972412	0.184488
TRIM21	1.08667	0.460827
TRIM22	1.26285	0.74662
TRIM23	1.06143	0.95575
TRIM24	1.88962	0.0530996
TRIM25	2.1005	0.0058906
TRIM26	1.54303	0.0781066
TRIM27	1.30912	0.700968
TRIM28	0.759232	0.0360309
TRIM3	1.40343	0.754656
TRIM31	1.10935	0.972062
TRIM32	0.978004	0.814614
TRIM33	0.783201	0.0707433
TRIM34	1.19225	0.725947
TRIM35	1.08833	0.84864
TRIM36	1.24723	0.652174
TRIM37	1.53594	0.468317
TRIM38	1.34183	0.263156
TRIM39	1.09441	0.935863
TRIM4	0.915255	0.800884
TRIM40	1.07142	0.797293
TRIM41	1.7464	0.191501
TRIM43B	1.95419	0.0961711
TRIM45	1.08951	0.831052
TRIM46	0.888977	0.254712
TRIM47	1.03875	0.202356
TRIM5	1.15493	0.728205
TRIM50	0.797694	0.118738
TRIM51	1.62798	0.602749
TRIM54	1.13414	0.806101
TRIM56	2.7235	0.0588079
TRIM58	1.01519	0.842721
TRIM59	1.72505	0.073324
TRIM6	1.58967	0.267125
TRIM62	1.09667	0.819116
TRIM63	0.902863	0.38683
TRIM65	1.65355	0.925863
TRIM68	1.18556	0.815442
TRIM69	1.29411	0.631262
TRIM71	1.98248	0.293997
TRIM72	1.23099	0.684979
TRIM73	1.00753	0.799565
TRIM74	1.26514	0.106494
TRIM8	2.16832	0.494123
TRIM9	0.839783	0.226396
TRIML1	1.54007	0.119467
TRIML2	1.32457	0.627181
TRIP12	1.32113	0.813128
TRPC4AP	1.62221	0.0591445
TSG101	1.7473	0.556227
TTC3	1.19375	0.891346
TULP4	1.47876	0.628233
UBA3	0.497507	0.000476858
UBAC1	1.26209	0.313338
UBE2A	1.03759	0.791964
UBE2B	1.44356	0.266003
UBE2C	1.53862	0.682875
UBE2D1	1.3363	0.630842
UBE2D2	1.01846	0.689299
UBE2D3	1.22303	0.714011
UBE2D4	0.730388	0.137672
UBE2E1	1.10882	0.718275
UBE2E2	1.16004	0.625189
UBE2E3	1.22872	0.882791
UBE2F	2.65351	0.00218794
UBE2G1	0.684652	0.043324
UBE2G2	1.62488	0.0481767
UBE2H	0.889368	0.686255
UBE2I	0.574388	0.00489481
UBE2J1	1.18666	0.562623
UBE2J2	1.67797	0.0321459
UBE2K	1.16982	0.789453
UBE2L3	1.4314	0.123745
UBE2L6	1.25127	0.688303
UBE2M	0.926508	0.292777
UBE2N	2.26274	0.0426087
UBE2O	2.15603	0.0086115
UBE2Q1	1.04049	0.316115
UBE2Q2	1.01707	0.786185
UBE2QL1	0.81795	0.309439
UBE2R2	1.58218	0.264895
UBE2S	0.813773	0.0043899
UBE2T	1.0703	0.526311
UBE2U	1.35388	0.720337
UBE2V1	1.05757	0.584446
UBE2V2	1.04813	0.784811
UBE2W	0.862395	0.590743
UBE2Z	2.3322	0.00535764
UBE3A	1.27606	0.532468
UBE3B	1.02934	0.691809
UBE3C	1.67806	0.0771809
UBE3D	2.35751	0.0676858
UBE4A	1.11164	0.899285
UBE4B	0.598206	0.0102384
UBOX5	1.315	0.410575
UBR1	0.976712	0.34324
UBR2	1.05387	0.588079
UBR3	1.52828	0.0795652
UBR4	0.800923	0.12547
UBR5	1.12681	0.882791
UBR7	0.848382	0.18554
UCHL1	1.4128	0.375414
UCHL3	0.734835	0.0674474
UCHL5	1.37597	0.157686
UEVLD	1.51484	0.191879
UFC1	1.26037	0.679537
UFL1	1.17319	0.73871
UHRF1	0.732964	0.0780785
UHRF2	1.55902	0.174334
UNKL	1.12616	0.961921
USP1	1.91074	0.440084
USP10	2.0516	0.090014
USP11	1.05749	0.713604
USP12	1.00765	0.25554
USP13	1.72397	0.617223
USP14	1.40083	0.78669
USP15	0.941902	0.391753
USP16	1.61644	0.671851
USP17L2	1.24046	0.387714
USP17L26	1.2882	0.941332
USP19	1.02934	0.0138149
USP2	1.22335	0.399944
USP20	1.32132	0.923534
USP21	1.48515	0.72763
USP22	2.12848	0.00330996
USP24	0.685875	0.038317
USP25	1.22493	0.792048
USP26	1.89605	0.105456
USP28	1.34574	0.903815
USP29	0.891347	0.643759
USP3	1.16077	0.645231
USP30	2.05142	0.811893
USP31	1.15354	0.804712
USP32	0.913493	0.482034
USP32P3	0.875117	0.181627
USP33	1.071	0.965133
USP34	0.953369	0.126578
USP35	0.784015	0.287069
USP36	0.965502	0.919116
USP37	1.59955	0.48986
USP38	1.74138	0.125035
USP4	1.11059	0.978177
USP40	1.40795	0.352511
USP41	1.07194	0.196718
USP42	1.28385	0.262356
USP43	1.31021	0.656718
USP44	1.33681	0.244208
USP45	1.36253	0.407686
USP46	1.3183	0.911024
USP47	0.800082	0.126311
USP48	1.53762	0.414404
USP49	1.42669	0.104825
USP5	1.68958	0.487251
USP50	1.69404	0.21467
USP51	1.10244	0.547896
USP54	1.34203	0.506466
USP6	1.01509	0.236003
USP7	1.23063	0.15986
USP8	0.836835	0.409173
USP9X	0.83772	0.17655
USP9Y	1.16666	0.429439
USPL1	1.4312	0.30554
VCPIP1	1.24088	0.431248
VHL	1.00837	0.267518
VPS18	1.58349	0.0695933
VPS41	1.30978	0.317854
WDR12	0.413249	2.80505e-05
WDR26	1.40093	0.0848668
WDR5	1.1813	0.0191445
WDR53	1.2649	0.388569
WDR59	0.449416	0.000729313
WDR5B	1.22248	0.529046
WDR61	0.792007	0.227041
WDR76	1.55607	0.350266
WDR82	1.08793	0.0861992
WDSUB1	1.10194	0.768261
WDTC1	0.69727	0.128485
WSB1	0.688406	0.0368022
WSB2	1.03429	0.87331
WWP1	0.777006	0.218177
WWP2	1.38038	0.676339
XIAP	1.23979	0.388275
YOD1	1.25159	0.645231
ZBTB16	1.2972	0.434025
ZBTB18	1.08181	0.122342
ZC3HC1	0.797568	0.0613184
ZFP91	1.39901	0.288892
ZMIZ1	0.598317	0.00531557
ZMIZ2	1.15069	0.368443
ZNF645	1.4486	0.51885
ZNRF1	1.31244	0.227195
ZNRF2	1.35606	0.749341
ZNRF3	1.85204	0.0656381
ZNRF4	1.3766	0.571206
ZRANB1	0.829745	0.287279
ZSWIM2	0.960001	0.474151

## Sheet: TF1 120 min GM-CSF
Target Gene Symbol	fold_change	p_val
MARCH1	1.13458	0.814376
MARCH2	1.19653	0.56655
MARCH3	1.59772	0.697966
MARCH4	1.48636	0.140603
MARCH5	1.00646	0.377546
MARCH6	0.952801	0.64136
MARCH7	1.39554	0.611304
MARCH8	1.06425	0.365372
MARCH9	1.04727	0.320182
MARCH10	1.16876	0.940842
MARCH11	1.35235	0.215792
ABTB1	0.795726	0.0131557
AHR	1.14584	0.688331
AIRE	1.68831	0.226381
AMBRA1	0.684632	0.299215
AMFR	2.00176	0.318022
ANAPC1	2.43383	0.82763
ANAPC10	1.84224	0.512356
ANAPC11	0.944384	0.0390743
ANAPC13	2.41341	0.881669
ANAPC2	0.851433	0.278415
ANAPC4	0.721367	0.0274053
ANAPC5	1.77879	0.516157
ANAPC7	3.44177	0.615863
ANKIB1	1.27901	0.269173
AREL1	1.41712	0.41115
ARIH1	1.50149	0.631879
ARIH2	1.55896	0.0190603
ARNT	1.2548	0.916311
ASB1	0.903275	0.663703
ASB10	1.14211	0.941276
ASB11	1.41114	0.221038
ASB12	1.2591	0.439691
ASB13	1.13878	0.938289
ASB14	1.59114	0.560407
ASB15	0.848462	0.155849
ASB16	2.00399	0.44007
ASB17	0.952117	0.84195
ASB18	1.85967	0.035554
ASB2	1.3163	0.836325
ASB3	1.4552	0.879271
ASB4	1.13764	0.92777
ASB5	1.46186	0.24798
ASB6	1.20515	0.925512
ASB7	1.58691	0.0233801
ASB8	0.957113	0.443394
ASB9	1.19106	0.91676
ATG10	3.0169	0.175764
ATG16L1	2.527	0.0258485
ATG3	2.43656	0.00757363
ATXN3	1.24685	0.455344
ATXN3L	1.16974	0.885806
AURKA	1.16223	0.0726788
BACH1	0.897935	0.241879
BACH2	1.06855	0.433198
BAP1	2.27984	0.0278261
BARD1	0.938806	0.433899
BCL6B	1.21754	0.31439
BFAR	0.83389	0.364194
BIRC2	1.00979	0.691655
BIRC3	1.96915	0.247181
BIRC6	1.00663	0.293268
BIRC7	0.896656	0.491655
BIRC8	1.78027	0.481459
BMI1	1.40931	0.677966
BRAP	1.80085	0.0151753
BRCA1	1.27351	0.336536
BRCC3	1.48429	0.642651
BRWD1	1.04507	0.654025
BTBD1	1.49319	0.130084
BTRC	1.21872	0.263114
CADPS2	0.709517	0.0840673
CBL	0.885646	0.598359
CBLB	1.83382	0.0521038
CBLC	0.669127	0.0968022
CBLL1	1.15177	0.804039
CBX4	1.08913	0.531627
CCIN	1.55912	0.434502
CCNB1IP1	0.980643	0.58756
CCNF	1.39853	0.200477
CDC16	1.58138	0.257335
CDC20	1.13315	0.940084
CDC23	1.23482	0.280912
CDC26	0.64979	0.0385694
CDC27	1.47869	0.985526
CDC34	1.83279	0.119495
CDCA3	1.69277	0.633576
CHFR	2.66377	0.853226
CIAO1	1.94086	0.465358
CISH	1.40477	0.548878
CNOT4	1.02281	0.723366
COPS5	0.916047	0.00218794
CORO7	0.971475	0.395063
CRBN	1.17765	0.779916
CREBBP	1.6421	0.0239832
CSH1	1.38151	0.919355
CUL1	1.71398	0.7354
CUL2	1.16867	0.903268
CUL3	1.4503	0.977475
CUL4A	1.47856	0.835273
CUL4B	1.13881	0.76648
CUL5	2.34489	0.002777
CUL7	1.01056	0.277518
CUL9	1.12419	0.697125
CYLC2	1.2204	0.425806
CYLD	1.45616	0.239635
DAZ2	1.12117	0.629032
DCAF1	1.25294	0.0939271
DCAF10	1.88453	0.352496
DCAF11	1.9984	0.531178
DCAF12	1.76878	0.0438149
DCAF13	0.978334	0.0211921
DCAF15	1.0108	0.863829
DCAF16	2.99001	0.0224825
DCAF17	1.18554	0.221459
DCAF4	1.33819	0.636017
DCAF5	1.13069	0.798219
DCAF6	1.25618	0.546522
DCAF7	0.807667	0.219649
DCAF8	1.19873	0.821445
DCUN1D1	0.69252	0.0770407
DCUN1D2	1.17522	0.767111
DCUN1D3	2.12507	0.00469846
DDB1	1.69756	0.0390743
DDB2	1.63336	0.0375175
DTL	1.28132	0.216171
DTX1	2.40017	0.514278
DTX2	1.46345	0.530968
DTX3	1.57161	0.384039
DTX3L	1.00044	0.646999
DTX4	1.41798	0.821893
DZIP3	1.7561	0.0889902
E4F1	2.54814	0.0173773
EED	0.768858	0.0297616
ELOB	2.68843	0.0171108
ELOC	1.62642	0.0414867
ENC1	0.682962	0.0736606
EP300	1.18732	0.885835
ERCC8	1.27676	0.668962
F9	0.885135	0.265554
FANCL	1.17115	0.934684
FBXL12	3.29496	0.4054
FBXL14	1.28615	0.128906
FBXL15	0.962405	0.945975
FBXL19	1.21712	0.424783
FBXL2	1.47511	0.063885
FBXL3	2.08127	0.121262
FBXL4	1.50847	0.388766
FBXL5	0.947358	0.82986
FBXL6	1.1118	0.952104
FBXL7	1.55606	0.930309
FBXL8	1.26494	0.574516
FBXO10	1.27074	0.99359
FBXO11	2.2602	0.000168303
FBXO17	1.08029	0.944909
FBXO18	0.796366	0.0878822
FBXO2	1.24472	0.301487
FBXO21	1.17606	0.753282
FBXO22	1.66427	0.243198
FBXO24	1.23555	0.708205
FBXO25	1.88807	0.0607574
FBXO27	1.14181	0.877475
FBXO3	1.30595	0.799074
FBXO30	1.5904	0.740505
FBXO31	0.992629	0.247013
FBXO32	1.15513	0.929102
FBXO33	1.17069	0.924151
FBXO4	2.11785	0.000112202
FBXO40	1.30381	0.93007
FBXO42	0.976239	0.74094
FBXO44	1.4891	0.0758345
FBXO45	1.8729	0.344727
FBXO6	1.19273	0.336802
FBXO7	0.708503	0.00267882
FBXO8	1.10211	0.722482
FBXO9	2.191	0.13021
FBXW10	1.4182	0.0997055
FBXW11	0.973298	0.286213
FBXW2	1.06656	0.767826
FBXW5	1.00115	0.93244
FBXW7	4.21802	0.069425
FBXW8	1.29745	0.399088
FEM1B	1.61443	0.0560589
FOXD4L4	1.02567	0.773296
FUS	0.832351	0.030533
FZR1	2.46213	0.0599158
G2E3	2.49243	0.0341094
GAN	1.18997	0.805624
GNB2	1.1138	0.978429
GPR50	1.11586	0.830743
GRWD1	0.974097	0.163198
HACE1	0.629953	0.0266059
HDAC4	2.29652	0.217181
HECTD1	1.21768	0.35
HECTD2	0.817408	0.369369
HECTD3	0.819976	0.229032
HECTD4	1.64924	0.0171669
HECW1	0.959493	0.707111
HECW2	2.26124	0.336367
HERC1	2.27343	0.232286
HERC2	1.78336	0.404151
HERC3	1.5874	0.354348
HERC4	1.23102	0.858317
HERC5	1.60055	0.526914
HERC6	0.67038	0.0470126
HLTF	1.00648	0.994895
HOXB4	0.764343	0.304264
HUWE1	0.794212	0.064993
IFNA10	1.3082	0.677966
IPP	0.875745	0.075021
IRAK1	0.702553	0.0114586
IRAK4	1.48451	0.223689
IRF2BP1	0.377914	8.41515e-05
IRF2BPL	1.05742	0.423969
ITCH	2.07989	0.0229734
JOSD1	1.21209	0.762328
JOSD2	0.890971	0.511417
KAT2B	0.941477	0.943633
KATNB1	1.42068	0.152609
KBTBD11	1.89788	0.0698177
KBTBD12	1.48653	0.433366
KBTBD13	1.17778	0.997574
KBTBD2	1.32338	0.238233
KBTBD3	1.11606	0.605007
KBTBD6	1.35525	0.228948
KBTBD7	1.33727	0.352118
KBTBD8	2.24932	0.0699018
KCMF1	0.653979	0.0252875
KCTD10	1.28594	0.659776
KCTD11	0.896329	0.0721459
KCTD13	0.773364	0.21648
KCTD21	0.688522	0.01669
KCTD5	1.69654	0.149495
KCTD6	0.857123	0.407237
KDM2B	0.970392	0.464614
KEAP1	0.85768	0.244025
KLHL1	1.24018	0.981837
KLHL10	1.91832	0.883843
KLHL12	1.60735	0.648401
KLHL13	1.4392	0.404923
KLHL14	0.991574	0.61979
KLHL15	0.958176	0.753282
KLHL17	1.54828	0.244867
KLHL18	0.744255	0.336971
KLHL2	1.24135	0.134278
KLHL20	1.1959	0.440926
KLHL21	0.985636	0.701346
KLHL22	1.28556	0.36885
KLHL23	1.64592	0.185806
KLHL24	1.19429	0.941781
KLHL25	1.75577	0.0486255
KLHL26	1.2008	0.577882
KLHL28	1.19384	0.888401
KLHL29	1.589	0.445905
KLHL3	1.81244	0.0728752
KLHL30	1.22187	0.556676
KLHL31	1.7687	0.0734923
KLHL32	1.91448	0.505372
KLHL34	0.645571	0.015021
KLHL36	1.00504	0.859397
KLHL38	1.07338	0.766746
KLHL4	1.44126	0.352118
KLHL41	1.69972	0.425105
KLHL42	0.879413	0.405512
KLHL5	1.69374	0.873997
KLHL7	1.42296	0.206704
KLHL8	1.91939	0.972328
KLHL9	2.03044	0.697504
LITAF	1.60059	0.549088
LNX1	1.58385	0.350827
LONRF1	1.16652	0.153927
LRR1	1.85196	0.084418
LRRC41	1.88174	0.136872
LRSAM1	1.42633	0.192945
LTN1	1.10008	0.905554
MAGEA6	1.88833	0.260884
MAGEB4	1.17252	0.608219
MALT1	0.575506	0.00516129
MAP3K1	1.3013	0.57101
MBD3L1	1.77283	0.317714
MDM2	1.88112	0.842637
MDM4	1.53141	0.0675175
MED8	0.840885	0.391907
MEX3C	0.912302	0.893114
MGRN1	0.891176	0.352903
MIB1	1.38168	0.411865
MIB2	0.910042	0.0412342
MID1	1.75419	0.665442
MID2	1.89646	0.115947
MKRN1	1.02547	0.629467
MKRN2	1.26474	0.814376
MKRN3	1.88486	0.601711
MNAT1	1.94625	0.897896
MPND	1.34846	0.122398
MSL2	5.11251	0.0160309
MUL1	0.914713	0.712595
MYC	0.403404	2.80505e-05
MYCBP2	1.82092	0.433366
MYLIP	1.29743	0.633576
MYSM1	0.629757	0.100617
NACC1	0.879137	0.191837
NAE1	0.926657	0.527181
NANOGNB	1.26802	0.203366
NEDD4	1.42532	0.575372
NEDD4L	1.66754	0.332356
NEURL1	0.718347	0.0294109
NEURL1B	1.69211	0.0969425
NEURL2	1.13064	0.97791
NEURL3	1.00597	0.427181
NFX1	1.64343	0.661543
NHLRC1	2.06811	0.109944
NLE1	0.578721	0.000350631
NOSIP	1.73459	0.308976
NSMCE1	1.00177	0.0119074
NSMCE2	0.680042	0.0292567
NUP43	2.22735	0.480771
OSTM1	1.0009	0.969523
OTUB1	1.38494	0.216704
OTUB2	1.32619	0.950337
OTUD1	0.990848	0.770996
OTUD4	2.51911	0.293226
OTUD5	1.02877	0.853731
OTUD6A	1.45344	0.0649369
OTUD6B	0.894698	0.475344
OTUD7A	1.59353	0.742819
OTUD7B	0.995651	0.784544
OTULIN	1.11901	0.855582
PAFAH1B1	0.917873	0.147307
PARP11	1.76807	0.0123422
PCGF1	0.664165	0.121487
PCGF2	1.55681	0.176381
PDE4D	1.67514	0.184306
PDLIM2	1.09501	0.900645
PDZRN3	1.83962	0.74338
PDZRN4	3.75965	0.503001
PELI1	0.884843	0.492468
PELI2	0.832717	0.107013
PELI3	1.20594	0.866592
PEX10	1.87161	0.186648
PEX12	0.998169	0.568247
PEX2	1.37317	0.50575
PHIP	0.559962	0.0202384
PIAS1	0.702619	0.00768583
PIAS2	1.30032	0.8346
PIAS3	1.0958	0.630379
PIAS4	1.74724	0.420715
PJA1	0.973344	0.900645
PJA2	1.33409	0.716241
PML	1.78732	0.466325
POC1B	1.00522	0.234642
PPIL2	1.01658	0.509369
PPM1D	0.958233	0.507489
PRC1	0.747527	0.118555
PRKN	1.48603	0.255596
PRPF19	0.372671	0.000112202
PSMD14	0.71179	0.0259888
PWP1	0.590208	0.016101
RAB40A	1.50752	0.199088
RAB40B	1.29274	0.693604
RAB40C	0.552798	0.0250491
RABGEF1	1.80358	0.541613
RACK1	1.05731	0.00974755
RAD18	1.12055	0.530968
RAG1	1.3277	0.31136
RANBP2	2.38195	0.0322581
RASD2	1.2184	0.901122
RBBP4	0.672489	0.177363
RBBP5	0.848943	0.0147265
RBBP6	1.22077	0.505063
RBBP7	1.24502	0.911585
RBCK1	1.41594	0.252609
RBX1	1.79598	0.19021
RC3H1	0.86863	0.1346
RC3H2	1.06038	0.286872
RCBTB1	1.13531	0.842665
RCHY1	1.85317	0.0249088
RFFL	1.07076	0.288527
RFPL4A	1.10534	0.634137
RFWD2	1.27755	0.683731
RFWD3	0.952099	0.324516
RHOBTB1	1.25545	0.631893
RHOBTB2	1.02691	0.902735
RHOBTB3	0.992525	0.271683
RICTOR	0.814597	0.423969
RING1	0.577569	0.00723703
RLIM	1.88266	0.380379
RMND5B	1.71549	0.320407
RNF10	1.12264	0.828513
RNF103	1.03744	0.542875
RNF11	0.816316	0.070561
RNF111	1.1519	0.959719
RNF113A	1.27232	0.433899
RNF113B	1.04743	0.9646
RNF114	1.60585	0.135259
RNF115	1.14418	0.631445
RNF121	0.985253	0.429187
RNF122	0.942929	0.523324
RNF123	0.581302	0.0285414
RNF125	1.13338	0.609481
RNF126	2.12263	0.925849
RNF128	1.3894	0.083871
RNF13	1.70996	0.23352
RNF130	1.13887	0.848864
RNF133	1.97966	0.860351
RNF135	1.75976	0.298864
RNF138	1.03746	0.461262
RNF139	1.1444	0.37582
RNF14	1.46627	0.285161
RNF141	1.1858	0.985273
RNF144A	0.957031	0.138822
RNF144B	1.35114	0.273338
RNF145	1.16685	0.996115
RNF146	1.89487	0.0369986
RNF149	1.56664	0.310687
RNF150	0.66219	0.0690042
RNF151	1.55676	0.509116
RNF152	1.40087	0.831403
RNF165	1.21916	0.642342
RNF166	1.90793	0.504151
RNF167	1.06207	0.756101
RNF168	1.63947	0.781823
RNF169	1.6056	0.502356
RNF170	1.63689	0.0376858
RNF175	1.13364	0.842637
RNF180	0.671406	0.0709958
RNF181	1.27642	0.463745
RNF182	1.11113	0.710168
RNF185	1.02634	0.312539
RNF186	1.65792	0.767111
RNF187	0.961644	0.0196634
RNF19A	1.29442	0.775736
RNF19B	1.29993	0.515849
RNF2	1.01334	0.945975
RNF20	1.12665	0.211459
RNF208	0.881962	0.353198
RNF213	1.61744	0.125624
RNF216	2.90284	0.208597
RNF217	0.975384	0.899663
RNF220	0.859875	0.122917
RNF24	1.63782	0.215147
RNF25	1.34901	0.34885
RNF26	1.23116	0.871529
RNF31	1.30011	0.643114
RNF34	1.78979	0.0198457
RNF38	1.03606	0.929691
RNF4	1.07022	0.982735
RNF40	0.583548	0.00103787
RNF41	3.42492	0.866452
RNF43	1.98083	0.478135
RNF44	0.783903	0.0344741
RNF5	0.926061	0.461262
RNF6	1.27079	0.489607
RNF7	1.97357	0.0609397
RNF8	1.0059	0.968471
RNFT1	1.39307	0.585288
RPL12	0.578793	0.00326788
RPL14	0.628778	0.00326788
RPL18	1.05705	0.324965
RPL19	0.91132	0.22979
RPL24	0.687865	0.179832
RPL27	1.19261	0.109453
RPL3	1.6447	0.0922721
RPL37	0.841672	0.00879383
RPL4	0.478113	0.000701262
RPL7	0.872134	0.0225245
RWDD3	1.14625	0.984867
SART1	2.67301	0.0194811
SH3RF1	1.74184	0.308415
SH3RF2	1.15012	0.903969
SH3RF3	1.00756	0.449649
SHPRH	0.973129	0.416886
SIAH1	1.15057	0.31878
SIAH2	1.1201	0.66641
SKP2	0.643446	0.0347826
SMU1	0.954918	0.00214586
SMURF1	1.93952	0.115259
SMURF2	1.4582	0.528443
SNRNP40	1.47192	0.668541
SOCS1	2.03868	0.00504909
SOCS2	1.77395	0.523801
SOCS3	1.41079	0.387209
SOCS4	1.06124	0.873689
SOCS5	1.58171	0.167658
SOCS6	1.83164	0.041655
SOCS7	1.73192	0.168597
SPOP	1.06952	0.863759
SPSB1	1.50654	0.839691
SPSB2	1.07637	0.533464
SPSB3	1.60942	0.191276
SPSB4	1.88529	0.0249088
STAMBP	1.78587	0.563829
STAMBPL1	1.10512	0.485428
STC1	1.55229	0.756101
STUB1	3.01612	1.40252e-05
SYVN1	2.52971	0.152889
TAF1D	1.77163	0.193128
TBL1X	1.16766	0.967041
TBL1XR1	1.40834	0.189229
TLE1	1.20635	0.632861
TLE2	1.04024	0.168036
TLE3	0.848947	0.536494
TMF1	1.46609	0.126578
TNFAIP1	1.26226	0.681515
TNFAIP3	0.94906	0.255049
TOPORS	1.69435	0.747349
TRAF2	0.620537	0.0343619
TRAF3	1.55751	0.808163
TRAF3IP2	1.08865	0.784544
TRAF4	1.02409	0.262553
TRAF5	0.800354	0.154937
TRAF6	2.22861	0.150589
TRAF7	1.80055	0.50087
TRAIP	2.41868	0.566957
TRIM11	1.49389	0.297854
TRIM13	1.46415	0.221851
TRIM15	2.02668	0.159748
TRIM17	1.42354	0.154362
TRIM2	2.22397	0.208597
TRIM21	1.49841	0.846718
TRIM22	1.20442	0.389635
TRIM23	0.838593	0.522959
TRIM24	1.64768	0.285666
TRIM25	1.49596	0.437546
TRIM26	1.42632	0.934993
TRIM27	1.03703	0.722482
TRIM28	0.8812	0.304965
TRIM3	1.35533	0.344979
TRIM31	0.97895	0.355638
TRIM32	0.678108	0.103506
TRIM33	0.996164	0.0133801
TRIM34	1.59771	0.607742
TRIM35	2.72332	0.86087
TRIM36	0.821466	0.0950771
TRIM37	1.27181	0.776606
TRIM38	1.50501	0.599369
TRIM39	1.04608	0.855035
TRIM4	1.29036	0.361388
TRIM40	0.988571	0.531178
TRIM41	1.44065	0.0799579
TRIM43B	0.790435	0.0201683
TRIM45	0.878118	0.667307
TRIM46	1.1066	0.912328
TRIM47	1.07958	0.433899
TRIM5	0.994638	0.647518
TRIM50	0.844789	0.11223
TRIM51	1.50779	0.0614586
TRIM54	2.81846	0.00178121
TRIM56	1.62415	0.144165
TRIM58	1.89325	0.0975035
TRIM59	1.34817	0.366788
TRIM6	1.35403	0.396059
TRIM62	1.12194	0.540435
TRIM63	1.37062	0.446311
TRIM65	1.32357	0.788065
TRIM68	1.06616	0.0308976
TRIM69	1.1101	0.429804
TRIM71	2.56389	0.0285414
TRIM72	1.60279	0.283619
TRIM73	0.877638	0.19108
TRIM74	1.09074	0.839832
TRIM8	1.52107	0.698499
TRIM9	1.01614	0.962188
TRIML1	0.990452	0.586367
TRIML2	1.26943	0.646985
TRIP12	2.14514	0.0493829
TRPC4AP	1.63526	0.198149
TSG101	1.11582	0.0854278
TTC3	0.966498	0.097223
TULP4	1.09304	0.595989
UBA3	0.894015	0.338415
UBAC1	2.52199	0.764039
UBE2A	1.56909	0.369691
UBE2B	1.50179	0.687041
UBE2C	1.32657	0.274909
UBE2D1	0.961618	0.469116
UBE2D2	0.989985	0.268261
UBE2D3	1.82938	0.0478962
UBE2D4	0.811294	0.198149
UBE2E1	3.93531	0.112581
UBE2E2	1.06657	0.703212
UBE2E3	1.79127	0.259705
UBE2F	1.57347	0.147055
UBE2G1	0.842719	0.276031
UBE2G2	1.18621	0.906732
UBE2H	1.12144	0.664979
UBE2I	3.39237	0.321655
UBE2J1	1.66296	0.152174
UBE2J2	1.94242	0.464923
UBE2K	1.59502	0.038878
UBE2L3	1.32215	0.858079
UBE2L6	1.12963	0.524039
UBE2M	0.696477	0.0196073
UBE2N	1.77686	0.10798
UBE2O	0.732926	0.226367
UBE2Q1	1.02745	0.267433
UBE2Q2	1.29103	0.414642
UBE2QL1	0.753041	0.0976718
UBE2R2	1.03102	0.891893
UBE2S	0.655824	0.0404628
UBE2T	1.80315	0.289369
UBE2U	0.926881	0.347728
UBE2V1	1.02219	0.288527
UBE2V2	1.17472	0.170785
UBE2W	1.47635	0.713745
UBE2Z	1.18603	0.532917
UBE3A	1.38586	0.463576
UBE3B	1.77471	0.100238
UBE3C	1.62282	0.74878
UBE3D	1.04826	0.379874
UBE4A	1.09428	0.945428
UBE4B	0.780057	0.0302104
UBOX5	0.821214	0.394095
UBR1	1.71005	0.53756
UBR2	1.34213	0.877475
UBR3	0.796344	0.199285
UBR4	0.883064	0.0647125
UBR5	0.836032	0.467742
UBR7	0.996943	0.279313
UCHL1	1.40277	0.772987
UCHL3	0.925878	0.300799
UCHL5	1.27104	0.882721
UEVLD	1.21532	0.573043
UFC1	1.24512	0.503338
UFL1	2.21462	0.997574
UHRF1	0.797173	0.247013
UHRF2	1.12342	0.904376
UNKL	2.01387	0.0104488
USP1	1.66555	0.545273
USP10	2.42465	0.600182
USP11	0.900752	0.699719
USP12	1.17173	0.45317
USP13	1.24955	0.949888
USP14	0.922307	0.274264
USP15	0.866859	0.536073
USP16	1.93417	0.15136
USP17L2	1.47866	0.570014
USP17L26	1.12237	0.40345
USP19	1.05874	0.983829
USP2	1.65839	0.213899
USP20	2.30662	0.010547
USP21	1.21059	0.881865
USP22	1.52662	0.0575175
USP24	0.939097	0.340295
USP25	1.35703	0.313408
USP26	1.31202	0.767826
USP28	1.51427	0.296564
USP29	1.23503	0.781571
USP3	1.3258	0.780463
USP30	0.976155	0.985708
USP31	0.985767	0.324741
USP32	0.82131	0.50906
USP32P3	0.840207	0.0148948
USP33	1.24216	0.60223
USP34	2.1084	0.0991304
USP35	0.978248	0.522034
USP36	0.873465	0.270631
USP37	1.7999	0.303015
USP38	1.46566	0.284488
USP4	2.71985	0.0902665
USP40	1.04179	0.694909
USP41	0.894591	0.505063
USP42	1.26562	0.20805
USP43	1.52585	0.275428
USP44	1.47147	0.117363
USP45	0.995689	0.728387
USP46	1.65796	0.121992
USP47	0.991185	0.576971
USP48	1.21919	0.295975
USP49	1.33749	0.730715
USP5	1.6177	0.700491
USP50	1.0565	0.777616
USP51	1.57592	0.218499
USP54	1.1179	0.79352
USP6	1.84882	0.548878
USP7	1.32478	0.0704628
USP8	1.22181	0.909846
USP9X	2.80799	0.0274334
USP9Y	0.952557	0.22676
USPL1	1.97753	0.6054
VCPIP1	1.43262	0.61979
VHL	1.15282	0.862244
VPS18	1.56319	0.218499
VPS41	0.946981	0.356171
WDR12	0.31046	2.80505e-05
WDR26	1.34389	0.37864
WDR5	2.38888	0.332945
WDR53	3.36594	0.230771
WDR59	0.302713	1.40252e-05
WDR5B	1.1859	0.703997
WDR61	0.85948	0.043913
WDR76	1.9171	0.372931
WDR82	0.795708	0.209677
WDSUB1	1.94593	0.163296
WDTC1	1.10578	0.590014
WSB1	0.573456	0.0126227
WSB2	1.83713	0.247181
WWP1	0.969422	0.177363
WWP2	1.85982	0.0882328
XIAP	3.18589	0.480435
YOD1	1.57848	0.0848247
ZBTB16	0.916855	0.316353
ZBTB18	1.07137	0.835428
ZC3HC1	0.866888	0.336971
ZFP91	1.60699	0.930968
ZMIZ1	0.596657	0.0452454
ZMIZ2	1.00146	0.589537
ZNF645	0.970649	0.776676
ZNRF1	1.10446	0.919804
ZNRF2	1.16709	0.175582
ZNRF3	1.77185	0.496269
ZNRF4	1.25576	0.298864
ZRANB1	1.56195	0.483128
ZSWIM2	0.928057	0.436396

## Sheet: THP1 0 min GM-CSF
Target Gene Symbol	fold_change	p_val
MARCH1	1.56507	0.154727
MARCH2	1.23459	0.746606
MARCH3	1.63364	0.37359
MARCH4	1.27265	0.488976
MARCH5	1.06938	0.8323
MARCH6	0.837804	0.0857504
MARCH7	1.08511	0.65805
MARCH8	1.94113	0.0517672
MARCH9	1.055	0.883829
MARCH10	1.17206	0.948934
MARCH11	1.12308	0.339888
ABTB1	2.05503	0.977069
AHR	0.695122	0.00485273
AIRE	1.10244	0.763815
AMBRA1	1.44248	0.205919
AMFR	0.901733	0.156971
ANAPC1	2.16896	0.27244
ANAPC10	2.81365	0.968864
ANAPC11	2.46227	0.135231
ANAPC13	1.29491	0.509762
ANAPC2	1.52204	0.200729
ANAPC4	0.632086	0.163072
ANAPC5	0.866754	0.278583
ANAPC7	1.06384	0.977069
ANKIB1	1.48822	0.261431
AREL1	1.37538	0.267027
ARIH1	0.877277	0.25352
ARIH2	0.934761	0.328668
ARNT	0.926622	0.510827
ASB1	1.54191	0.660715
ASB10	1.16577	0.560477
ASB11	1.12962	0.650645
ASB12	0.852282	0.68101
ASB13	1.26788	0.557041
ASB14	1.3045	0.073899
ASB15	1.25284	0.88014
ASB16	2.80506	0.620337
ASB17	1.4782	0.205119
ASB18	1.1519	0.181683
ASB2	1.73119	0.216452
ASB3	0.89354	0.138093
ASB4	1.9421	0.0744881
ASB5	1.15192	0.67561
ASB6	0.71702	0.178836
ASB7	0.651181	0.0659607
ASB8	2.77387	0.00354839
ASB9	1.8567	0.846213
ATG10	1.86405	0.466508
ATG16L1	1.48937	0.523703
ATG3	0.898953	0.0573633
ATXN3	1.82421	0.0827069
ATXN3L	1.34097	0.455035
AURKA	1.01838	0.00676017
BACH1	1.47873	0.10136
BACH2	4.72582	0.359229
BAP1	2.68416	0.00214586
BARD1	0.670262	0.0128191
BCL6B	1.31582	0.795386
BFAR	1.37406	0.143436
BIRC2	1.09382	0.906592
BIRC3	2.35129	0.55805
BIRC6	1.35672	0.838808
BIRC7	3.48211	0.136494
BIRC8	2.43554	0.668752
BMI1	0.864838	0.77683
BRAP	1.65791	0.0437027
BRCA1	0.655159	0.0707433
BRCC3	1.22726	0.325624
BRWD1	1.19862	0.609467
BTBD1	1.42983	0.93986
BTRC	1.50525	0.270603
CADPS2	1.54319	0.51021
CBL	1.67026	0.304698
CBLB	2.2648	0.0208415
CBLC	0.872441	0.426045
CBLL1	0.852626	0.164194
CBX4	1.96747	0.162721
CCIN	1.7088	0.374741
CCNB1IP1	0.667407	0.151893
CCNF	1.3302	0.767798
CDC16	0.583312	0.0030575
CDC20	0.59141	0.00629734
CDC23	1.08023	0.727083
CDC26	1.63868	0.137924
CDC27	1.39453	0.452356
CDC34	0.858835	0.576087
CDCA3	0.954918	0.964979
CHFR	1.01125	0.718331
CIAO1	1.58939	0.980996
CISH	0.942786	0.154783
CNOT4	1.04559	0.165217
COPS5	1.30799	0.155316
CORO7	1.3547	0.241893
CRBN	0.845636	0.391781
CREBBP	2.44426	0.00336606
CSH1	1.22512	0.608261
CUL1	2.29779	0.293506
CUL2	0.972776	0.940309
CUL3	0.735558	0.0143058
CUL4A	0.73003	0.18195
CUL4B	1.26895	0.539874
CUL5	0.569601	0.0490182
CUL7	1.01246	0.477812
CUL9	1.57067	0.222398
CYLC2	0.92442	0.283787
CYLD	0.69002	0.0356942
DAZ2	1.20487	0.931669
DCAF1	0.777544	0.0731417
DCAF10	2.0087	0.0425386
DCAF11	2.2995	0.186816
DCAF12	1.30319	0.780309
DCAF13	0.678924	0.061136
DCAF15	1.73042	0.119677
DCAF16	3.11477	0.552931
DCAF17	2.3312	0.192174
DCAF4	1.35062	0.568724
DCAF5	0.789868	0.248135
DCAF6	1.71589	0.0709116
DCAF7	0.613206	0.135764
DCAF8	0.976606	0.54756
DCUN1D1	1.78232	0.213029
DCUN1D2	2.08321	0.877812
DCUN1D3	1.61386	0.0789201
DDB1	0.850501	0.00085554
DDB2	1.09407	0.81683
DTL	1.46409	0.108079
DTX1	1.93871	0.825358
DTX2	0.962654	0.561052
DTX3	1.1144	0.884572
DTX3L	1.18078	0.776424
DTX4	1.2457	0.435021
DZIP3	1.37303	0.923717
E4F1	1.00778	0.899229
EED	0.476925	0.0143759
ELOB	0.291786	7.01262e-05
ELOC	0.901895	0.611417
ENC1	0.606116	0.106592
EP300	0.632289	0.00904628
ERCC8	1.44492	0.496886
F9	0.78618	0.35439
FANCL	0.898255	0.613464
FBXL12	1.49605	0.779663
FBXL14	1.17932	0.866353
FBXL15	0.975489	0.419523
FBXL19	1.48125	0.91439
FBXL2	1.55568	0.316087
FBXL3	1.38509	0.763703
FBXL4	1.58403	0.301459
FBXL5	1.02477	0.997251
FBXL6	1.73133	0.742945
FBXL7	0.979992	0.975989
FBXL8	1.84579	0.422889
FBXO10	0.799161	0.422721
FBXO11	1.41716	0.162987
FBXO17	1.59504	0.222398
FBXO18	0.883207	0.968864
FBXO2	0.768925	0.277882
FBXO21	1.20196	0.386844
FBXO22	1.4436	0.855203
FBXO24	1.49753	0.23878
FBXO25	1.44314	0.307854
FBXO27	0.836777	0.224628
FBXO3	1.25247	0.926746
FBXO30	1.15822	0.101599
FBXO31	0.977361	0.875091
FBXO32	1.96359	0.0956101
FBXO33	1.17927	0.894755
FBXO4	1.05265	0.52418
FBXO40	1.32075	0.383647
FBXO42	1.33187	0.893661
FBXO44	1.52436	0.780309
FBXO45	2.80399	0.217475
FBXO6	1.69021	0.568724
FBXO7	0.978674	0.359004
FBXO8	1.38656	0.97345
FBXO9	1.26433	0.842104
FBXW10	1.48284	0.415947
FBXW11	0.46206	0.00879383
FBXW2	0.984816	0.405119
FBXW5	1.09651	0.894278
FBXW7	3.25666	0.000420757
FBXW8	1.86088	0.0795792
FEM1B	1.16927	0.312875
FOXD4L4	0.944314	0.329818
FUS	1.01918	0.698541
FZR1	2.2774	0.00210379
G2E3	0.921621	0.471992
GAN	1.56389	0.157658
GNB2	0.8849	0.741192
GPR50	0.852353	0.814741
GRWD1	1.18171	0.863001
HACE1	1.27128	0.465077
HDAC4	1.85492	0.512553
HECTD1	1.03877	0.286438
HECTD2	2.40748	0.0369144
HECTD3	1.83399	0.0373492
HECTD4	1.58336	0.635203
HECW1	1.62964	0.451445
HECW2	0.997402	0.924151
HERC1	3.71988	0.664642
HERC2	1.92503	0.187083
HERC3	1.63296	0.177784
HERC4	1.24558	0.313156
HERC5	1.12456	0.759832
HERC6	1.35891	0.470785
HLTF	1.12553	0.553731
HOXB4	1.26562	0.574095
HUWE1	0.290301	0.000336606
IFNA10	1.13357	0.123296
IPP	2.38691	0.0552454
IRAK1	2.11611	0.291403
IRAK4	1.46188	0.393913
IRF2BP1	0.783609	0.172258
IRF2BPL	1.52989	0.525764
ITCH	0.666726	0.0921318
JOSD1	1.48046	0.115891
JOSD2	1.17045	0.574642
KAT2B	0.721265	0.0420477
KATNB1	1.275	0.772959
KBTBD11	1.67804	0.957433
KBTBD12	1.22636	0.582104
KBTBD13	1.17886	0.895372
KBTBD2	1.56562	0.518079
KBTBD3	1.37964	0.293128
KBTBD6	4.6798	0.000126227
KBTBD7	1.53383	0.276185
KBTBD8	1.48508	0.302104
KCMF1	0.856152	0.279565
KCTD10	0.6729	0.184825
KCTD11	1.44274	0.233436
KCTD13	1.89427	0.0940393
KCTD21	1.42626	0.780323
KCTD5	2.02348	0.0104488
KCTD6	1.01735	0.886578
KDM2B	0.789814	0.143843
KEAP1	0.750354	0.159776
KLHL1	1.31008	0.682118
KLHL10	0.860356	0.420996
KLHL12	1.71894	0.665891
KLHL13	1.03399	0.77021
KLHL14	1.02868	0.541445
KLHL15	2.4012	0.0302104
KLHL17	1.24841	0.627055
KLHL18	0.988453	0.417756
KLHL2	1.44275	0.79418
KLHL20	1.18096	0.582104
KLHL21	1.43332	0.514053
KLHL22	0.913722	0.508555
KLHL23	1.47526	0.286143
KLHL24	1.86582	0.056087
KLHL25	1.82529	0.195456
KLHL26	0.820212	0.0626788
KLHL28	1.64388	0.236185
KLHL29	1.46056	0.18359
KLHL3	1.36562	0.587083
KLHL30	1.28108	0.275231
KLHL31	0.916839	0.265708
KLHL32	1.25196	0.580589
KLHL34	1.77261	0.654881
KLHL36	0.819697	0.408527
KLHL38	0.953105	0.369691
KLHL4	1.19015	0.439804
KLHL41	1.00155	0.869621
KLHL42	0.520693	0.00307153
KLHL5	0.685519	0.0593408
KLHL7	0.898204	0.494797
KLHL8	1.26592	0.886578
KLHL9	2.98129	0.0859467
LITAF	0.79736	0.359004
LNX1	0.890297	0.156816
LONRF1	0.821464	0.700295
LRR1	0.88996	0.072777
LRRC41	0.63146	0.160884
LRSAM1	1.39591	0.772581
LTN1	1.32069	0.768401
MAGEA6	1.10011	0.50547
MAGEB4	0.851952	0.472889
MALT1	0.929385	0.93195
MAP3K1	1.54809	0.137686
MBD3L1	1.7247	0.23878
MDM2	1.06917	0.731599
MDM4	1.01381	0.622567
MED8	0.348649	2.80505e-05
MEX3C	0.916813	0.378149
MGRN1	0.813635	0.461921
MIB1	1.1535	0.650645
MIB2	0.69089	0.01
MID1	1.4836	0.109341
MID2	0.709999	0.199355
MKRN1	1.33885	0.763703
MKRN2	1.71617	0.336367
MKRN3	2.11207	0.905189
MNAT1	1.46343	0.165722
MPND	1.94767	0.511094
MSL2	2.07649	0.00223001
MUL1	0.746203	0.154151
MYC	0.435189	0.00664797
MYCBP2	1.19382	0.216452
MYLIP	2.23924	0.490449
MYSM1	1.23545	0.857335
NACC1	1.18673	0.749088
NAE1	1.10628	0.864741
NANOGNB	0.858274	0.177475
NEDD4	1.55667	0.796564
NEDD4L	0.923269	0.99892
NEURL1	0.785957	0.162272
NEURL1B	1.81515	0.749088
NEURL2	0.957252	0.759257
NEURL3	1.41709	0.11662
NFX1	1.05378	0.897994
NHLRC1	1.01963	0.224628
NLE1	0.951372	0.581571
NOSIP	0.961665	0.426872
NSMCE1	1.58174	0.127672
NSMCE2	1.00728	0.551641
NUP43	0.436456	0.00791024
OSTM1	1.41281	0.725905
OTUB1	1.22015	0.503619
OTUB2	0.836016	0.00364656
OTUD1	1.34879	0.379663
OTUD4	0.900114	0.320982
OTUD5	1.59666	0.627882
OTUD6A	1.31386	0.980379
OTUD6B	0.907619	0.919495
OTUD7A	1.26151	0.416325
OTUD7B	2.81351	0.00286115
OTULIN	2.13683	0.717321
PAFAH1B1	0.627116	0.00279102
PARP11	2.04503	0.00784011
PCGF1	0.769475	0.188682
PCGF2	0.497244	0.0184853
PDE4D	1.67107	0.21
PDLIM2	0.994919	0.992973
PDZRN3	5.21488	0.989144
PDZRN4	1.42061	0.116353
PELI1	1.58757	0.299719
PELI2	0.997682	0.433072
PELI3	0.923958	0.884895
PEX10	2.37835	0.00426367
PEX12	0.915881	0.61467
PEX2	1.16892	0.484642
PHIP	1.09058	0.0454979
PIAS1	1.172	0.997097
PIAS2	1.35457	0.567153
PIAS3	1.44323	0.482791
PIAS4	1.81068	0.267027
PJA1	1.47536	0.0736606
PJA2	1.20512	0.368499
PML	2.4235	0.0106592
POC1B	1.43614	0.0742076
PPIL2	0.689738	0.12683
PPM1D	1.58041	0.175764
PRC1	1.78673	0.353268
PRKN	1.2635	0.385989
PRPF19	0.399371	0.000771388
PSMD14	0.542232	0.0057784
PWP1	2.19341	0.542791
RAB40A	1.29261	0.283576
RAB40B	1.01787	0.626508
RAB40C	2.72079	0.304923
RABGEF1	1.57166	0.419523
RACK1	0.578257	0.0345722
RAD18	1.13818	0.390968
RAG1	2.48004	0.612889
RANBP2	1.64239	0.148612
RASD2	0.814527	0.117055
RBBP4	0.381914	5.6101e-05
RBBP5	0.348851	0.000659187
RBBP6	1.03263	0.220323
RBBP7	1.16292	0.673338
RBCK1	0.932659	0.66122
RBX1	1.81486	0.504362
RC3H1	1.62502	0.0390603
RC3H2	1.49156	0.886844
RCBTB1	1.27982	0.668317
RCHY1	1.27937	0.997475
RFFL	0.791778	0.267321
RFPL4A	0.959865	0.509902
RFWD2	1.90621	0.338107
RFWD3	3.18909	0.487994
RHOBTB1	4.16389	0.0111641
RHOBTB2	4.79675	0.0590884
RHOBTB3	1.70307	0.0692567
RICTOR	0.949312	0.54756
RING1	1.13043	0.910281
RLIM	1.94897	0.615231
RMND5B	1.10067	0.566017
RNF10	1.26272	0.846213
RNF103	1.07439	0.69317
RNF11	2.55436	0.0701403
RNF111	1.7986	0.237349
RNF113A	0.348976	0.000280505
RNF113B	1.82655	0.273815
RNF114	2.08438	0.0284993
RNF115	2.31953	0.0188499
RNF121	1.84052	0.0162973
RNF122	1.44281	0.0960589
RNF123	1.48769	0.9277
RNF125	0.942712	0.966143
RNF126	1.41041	0.230295
RNF128	1.28457	0.384278
RNF13	0.988707	0.472482
RNF130	1.19516	0.508738
RNF133	1.88819	0.11359
RNF135	1.20603	0.906438
RNF138	1.48605	0.612609
RNF139	0.999202	0.663759
RNF14	1.32629	0.448303
RNF141	0.886863	0.119804
RNF144A	1.75609	0.0421599
RNF144B	0.821284	0.468233
RNF145	1.63802	0.0779804
RNF146	1.21434	0.280799
RNF149	1.3553	0.309495
RNF150	1.70062	0.0159046
RNF151	1.60727	0.585526
RNF152	1.43568	0.468233
RNF165	1.54757	0.981262
RNF166	1.44921	0.699621
RNF167	2.40847	0.789313
RNF168	1.27274	0.733029
RNF169	1.47033	0.473226
RNF170	1.70792	0.381262
RNF175	1.0507	0.886073
RNF180	0.9364	0.826788
RNF181	1.79474	0.209327
RNF182	2.61169	0.509762
RNF185	1.76301	0.110603
RNF186	0.770068	0.177924
RNF187	2.19422	0.574642
RNF19A	1.28379	0.846213
RNF19B	0.819282	0.357083
RNF2	0.56195	0.0102525
RNF20	0.397881	0.00307153
RNF208	1.81746	0.2031
RNF213	1.72997	0.110266
RNF216	0.905044	0.149663
RNF217	0.695478	0.0315288
RNF220	3.74737	0.728878
RNF24	1.0793	0.310842
RNF25	1.59299	0.206985
RNF26	1.03444	0.944039
RNF31	1.79742	0.191978
RNF34	1.37161	0.192426
RNF38	0.818291	0.00652174
RNF4	1.84251	0.432398
RNF40	0.243386	0.000112202
RNF41	0.935205	0.382707
RNF43	1.15413	0.593899
RNF44	0.87727	0.189691
RNF5	1.67852	0.337335
RNF6	1.16723	0.20655
RNF7	0.892253	0.620337
RNF8	1.08943	0.339467
RNFT1	0.87408	0.224628
RPL12	0.377593	0.0011641
RPL14	1.32443	0.787083
RPL18	0.63028	0.0399018
RPL19	0.94893	0.00417952
RPL24	1.51072	0.463422
RPL27	0.40714	2.80505e-05
RPL3	0.247589	2.80505e-05
RPL37	0.580601	2.80505e-05
RPL4	0.972679	0.160729
RPL7	0.474849	0.00978962
RWDD3	2.01808	0.692651
SART1	1.21428	0.49007
SH3RF1	1.07198	0.595175
SH3RF2	1.56241	0.119439
SH3RF3	1.37576	0.442426
SHPRH	1.14418	0.989018
SIAH1	1.87335	0.550477
SIAH2	1.65901	0.205919
SKP2	0.942321	0.712945
SMU1	0.191194	2.80505e-05
SMURF1	1.3989	0.800154
SMURF2	2.06595	0.0403366
SNRNP40	2.52855	0.0787938
SOCS1	1.22555	0.966143
SOCS2	1.55865	0.0919916
SOCS3	0.624303	0.113941
SOCS4	2.13547	0.563338
SOCS5	2.44169	0.268471
SOCS6	1.69407	0.0860589
SOCS7	1.22861	0.315049
SPOP	0.609822	0.0554839
SPSB1	0.992777	0.879734
SPSB2	1.03987	0.511767
SPSB3	1.04804	0.838219
SPSB4	0.751215	0.204867
STAMBP	0.899266	0.12561
STAMBPL1	1.53797	0.580028
STC1	1.09924	0.882132
STUB1	7.77814	2.80505e-05
SYVN1	4.7658	0.362286
TAF1D	2.35792	0.00736325
TBL1X	1.33165	0.512847
TBL1XR1	0.999878	0.558261
TLE1	0.888038	0.457994
TLE2	0.87027	0.16216
TLE3	2.18296	0.056087
TMF1	1.02773	0.827812
TNFAIP1	1.48616	0.332553
TNFAIP3	0.587571	0.1123
TOPORS	0.772969	0.0926087
TRAF2	1.78902	0.156592
TRAF3	1.33871	0.954965
TRAF3IP2	1.30008	0.758191
TRAF4	1.0652	0.548752
TRAF5	0.992165	0.660715
TRAF6	1.65255	0.316087
TRAF7	0.894432	0.455456
TRAIP	0.965282	0.172651
TRIM11	1.05186	0.334165
TRIM13	0.855375	0.3223
TRIM15	2.56152	0.814741
TRIM17	2.11918	0.0281206
TRIM2	2.91156	0.160856
TRIM21	1.40007	0.238219
TRIM22	1.11749	0.711781
TRIM23	0.808613	0.153015
TRIM24	0.570881	0.0238008
TRIM25	1.80898	0.819607
TRIM26	0.840712	0.192188
TRIM27	1.56608	0.228401
TRIM28	0.466227	0.0128191
TRIM3	2.41095	0.524165
TRIM31	1.15068	0.924432
TRIM32	1.32583	0.993604
TRIM33	1.09855	0.0248247
TRIM34	1.90536	0.14432
TRIM35	1.37252	0.386872
TRIM36	1.25294	0.169734
TRIM37	1.07736	0.989144
TRIM38	0.89623	0.741192
TRIM39	10.1835	0.584165
TRIM4	1.37079	0.947097
TRIM40	1.37269	0.42791
TRIM41	1.06209	0.836592
TRIM43B	1.34271	0.817377
TRIM45	1.52591	0.0247546
TRIM46	2.27391	0.861374
TRIM47	2.97347	0.316494
TRIM5	1.50223	0.0233661
TRIM50	1.52585	0.267027
TRIM51	1.0511	0.956129
TRIM54	0.65013	0.208191
TRIM56	1.33529	0.474867
TRIM58	0.989628	0.704137
TRIM59	1.83313	0.205119
TRIM6	1.45423	0.871795
TRIM62	1.15715	0.762216
TRIM63	1.497	0.548752
TRIM65	1.2792	0.461178
TRIM68	1.25143	0.784278
TRIM69	1.06721	0.0410238
TRIM71	1.62321	0.48244
TRIM72	1.01387	0.347616
TRIM73	0.755837	0.192861
TRIM74	1.09262	0.247391
TRIM8	0.974323	0.780309
TRIM9	1.56849	0.219888
TRIML1	1.04002	0.819607
TRIML2	1.26938	0.826788
TRIP12	1.21131	0.820168
TRPC4AP	1.86145	0.0459607
TSG101	1.11061	0.824516
TTC3	1.04491	0.740084
TULP4	1.15299	0.689705
UBA3	1.70251	0.974137
UBAC1	1.37283	0.463913
UBE2A	2.73359	0.981262
UBE2B	0.99187	0.831767
UBE2C	6.24889	0.723675
UBE2D1	1.35261	0.501809
UBE2D2	1.45955	0.137686
UBE2D3	2.16417	0.0282188
UBE2D4	0.881942	0.347966
UBE2E1	1.39191	0.654909
UBE2E2	1.70905	0.903787
UBE2E3	1.64381	0.0318794
UBE2F	0.672936	0.0169565
UBE2G1	2.37632	0.174727
UBE2G2	0.803336	0.326424
UBE2H	1.05773	0.777041
UBE2I	0.414604	0.00173913
UBE2J1	1.3763	0.36913
UBE2J2	0.708441	0.129818
UBE2K	1.26816	0.887602
UBE2L3	2.25441	0.637181
UBE2L6	1.09878	0.933114
UBE2M	1.08333	0.883394
UBE2N	1.89555	0.0242637
UBE2O	1.57163	0.560982
UBE2Q1	3.39791	0.0215849
UBE2Q2	1.43282	0.402174
UBE2QL1	0.805684	0.292791
UBE2R2	1.26836	0.621978
UBE2S	1.34927	0.59906
UBE2T	0.838629	0.832833
UBE2U	2.43156	0.160056
UBE2V1	1.37398	0.13993
UBE2V2	1.43449	0.49641
UBE2W	1.15802	0.202076
UBE2Z	0.645903	0.032763
UBE3A	3.62777	0.0157644
UBE3B	1.23896	0.436115
UBE3C	1.18728	0.920393
UBE3D	1.21593	0.752679
UBE4A	0.864887	0.593156
UBE4B	0.971603	0.0358205
UBOX5	3.08753	0.0258626
UBR1	0.969596	0.980743
UBR2	3.52812	0.0463815
UBR3	1.28044	0.529705
UBR4	1.02845	0.630238
UBR5	1.30638	0.812903
UBR7	3.14161	0.338499
UCHL1	6.67576	0.982553
UCHL3	0.946616	0.942847
UCHL5	1.66831	0.169579
UEVLD	1.60152	0.148794
UFC1	1.0859	0.441192
UFL1	1.00868	0.807532
UHRF1	1.28971	0.559565
UHRF2	1.34928	0.603058
UNKL	0.904572	0.899621
USP1	2.3787	0.689705
USP10	2.23823	0.142118
USP11	1.20098	0.540435
USP12	2.38103	0.0175736
USP13	1.21936	0.478373
USP14	1.36764	0.115259
USP15	1.94426	0.290407
USP16	1.16462	0.55014
USP17L2	1.1842	0.614825
USP17L26	2.89666	0.865638
USP19	1.37215	0.305919
USP2	0.906677	0.0120757
USP20	0.912329	0.0981767
USP21	1.0898	0.569748
USP22	2.2689	0.504362
USP24	0.812773	0.599748
USP25	0.963555	0.439285
USP26	1.43432	0.597868
USP28	1.96878	0.454656
USP29	0.917607	0.630715
USP3	1.15174	0.928485
USP30	1.25149	0.463086
USP31	1.33349	0.882132
USP32	1.47562	0.151276
USP32P3	1.43918	0.779201
USP33	1.66622	0.149916
USP34	0.896729	0.14864
USP35	1.01575	0.556003
USP36	0.803175	0.307041
USP37	1.41404	0.00398317
USP38	1.21197	0.143731
USP4	1.83765	0.309944
USP40	0.925119	0.344895
USP41	1.60564	0.425273
USP42	0.752736	0.0313885
USP43	1.44664	0.191711
USP44	1.9494	0.0192987
USP45	1.24276	0.603604
USP46	0.934515	0.639649
USP47	1.1315	0.777518
USP48	1.06009	0.680519
USP49	0.963919	0.68101
USP5	1.24091	0.848415
USP50	0.909854	0.639158
USP51	1.62448	0.195666
USP54	1.77428	0.212118
USP6	1.10023	0.778696
USP7	1.63578	0.0793268
USP8	0.650121	0.140912
USP9X	4.31427	0.136283
USP9Y	0.946204	0.534867
USPL1	0.341987	0.000518934
VCPIP1	1.06495	0.351739
VHL	0.238563	2.80505e-05
VPS18	5.32946	2.80505e-05
VPS41	6.1898	2.80505e-05
WDR12	0.593372	0.0454137
WDR26	0.547832	0.0154839
WDR5	1.16697	0.84467
WDR53	1.76091	0.19864
WDR59	1.44748	0.537532
WDR5B	1.75276	0.246648
WDR61	0.615237	0.0876157
WDR76	0.98651	0.506003
WDR82	1.1105	0.000406732
WDSUB1	1.6382	0.0824404
WDTC1	1.31863	0.926564
WSB1	1.05848	0.25324
WSB2	1.21077	0.951823
WWP1	0.903128	0.313899
WWP2	1.68203	0.470561
XIAP	1.95482	0.0208696
YOD1	1.63771	0.333703
ZBTB16	1.91473	0.360252
ZBTB18	1.27533	0.409116
ZC3HC1	0.634731	0.0221459
ZFP91	1.5848	0.2031
ZMIZ1	1.49341	0.177391
ZMIZ2	1.1562	0.479832
ZNF645	2.68324	0.0155259
ZNRF1	1.12222	0.956802
ZNRF2	1.78304	0.108654
ZNRF3	1.24712	0.607027
ZNRF4	0.775242	0.128527
ZRANB1	0.841967	0.330477
ZSWIM2	1.35419	0.326424

## Sheet: THP1 60 min GM-CSF
Target Gene Symbol	fold_change	p_val
MARCH1	0.983205	0.800351
MARCH2	1.21647	0.989158
MARCH3	2.5669	0.0177139
MARCH4	1.10792	0.351893
MARCH5	0.73222	0.0421318
MARCH6	1.35225	0.731795
MARCH7	1.0188	0.924684
MARCH8	1.41315	0.900252
MARCH9	1.53011	0.506017
MARCH10	1.11025	0.56669
MARCH11	0.816062	0.286241
ABTB1	1.41891	0.43136
AHR	1.02171	0.51993
AIRE	1.11186	0.999032
AMBRA1	1.34712	0.988008
AMFR	1.57565	0.610996
ANAPC1	2.09383	0.031683
ANAPC10	1.0457	0.960365
ANAPC11	1.12752	0.446564
ANAPC13	0.887006	0.219621
ANAPC2	1.56369	0.413534
ANAPC4	0.449001	0.00482468
ANAPC5	2.09965	0.141066
ANAPC7	1.1191	0.366564
ANKIB1	1.02417	0.916031
AREL1	1.07014	0.929663
ARIH1	1.19665	0.856367
ARIH2	1.10127	0.523759
ARNT	1.26132	0.364067
ASB1	1.22046	0.26885
ASB10	3.63294	0.00917251
ASB11	1.78255	0.0814586
ASB12	0.873546	0.266101
ASB13	1.60595	0.167041
ASB14	1.19093	0.594053
ASB15	1.06941	0.383043
ASB16	2.29447	0.661136
ASB17	1.70645	0.0968303
ASB18	5.01654	0.518682
ASB2	0.884566	0.519088
ASB3	0.975391	0.543871
ASB4	1.90656	0.300687
ASB5	1.13622	0.762945
ASB6	1.28516	0.38662
ASB7	0.799157	0.37014
ASB8	1.28555	0.823745
ASB9	1.36993	0.633212
ATG10	1.23493	0.16446
ATG16L1	2.20635	0.114825
ATG3	1.88707	0.494979
ATXN3	1.35071	0.785372
ATXN3L	1.36019	0.818331
AURKA	1.22804	0.061122
BACH1	1.06052	0.494165
BACH2	1.79126	0.118934
BAP1	2.18907	0.0904208
BARD1	0.74987	0.119677
BCL6B	1.82021	0.119495
BFAR	1.89284	0.78129
BIRC2	1.55172	0.944137
BIRC3	1.99957	0.387391
BIRC6	0.620522	0.0194951
BIRC7	2.74478	0.557966
BIRC8	1.83127	0.892258
BMI1	0.964134	0.517083
BRAP	1.11229	0.82136
BRCA1	1.30064	0.581318
BRCC3	1.94055	0.0315007
BRWD1	0.694549	0.138121
BTBD1	1.12136	0.284727
BTRC	0.611568	0.0693408
CADPS2	0.999966	0.921332
CBL	2.31723	0.0104628
CBLB	1.50199	0.307349
CBLC	1.2557	0.989158
CBLL1	0.480302	0.0163675
CBX4	1.02498	0.785372
CCIN	1.59475	0.502889
CCNB1IP1	1.39447	0.0840112
CCNF	0.658038	0.230827
CDC16	0.757619	0.289425
CDC20	0.424473	0.000350631
CDC23	1.24701	0.56878
CDC26	1.83316	0.737125
CDC27	0.899525	0.0494109
CDC34	0.919747	0.209565
CDCA3	1.48767	0.66683
CHFR	2.30012	0.630112
CIAO1	2.50578	0.463478
CISH	1.58417	0.633745
CNOT4	0.704606	0.0762833
COPS5	1.17403	0.697924
CORO7	1.36391	0.630112
CRBN	1.29452	0.905442
CREBBP	2.87633	0.0856241
CSH1	1.29051	0.675722
CUL1	1.68293	0.618569
CUL2	0.744147	0.115554
CUL3	0.757806	0.144586
CUL4A	1.15305	0.828485
CUL4B	1.1955	0.586578
CUL5	0.712265	0.274123
CUL7	1.91665	0.13101
CUL9	1.41983	0.194853
CYLC2	2.20823	0.85568
CYLD	1.44243	0.932609
DAZ2	1.11004	0.287574
DCAF1	0.457921	0.0108976
DCAF10	4.07233	0.0109257
DCAF11	1.14788	0.558499
DCAF12	1.54108	0.500926
DCAF13	3.49258	0.990701
DCAF15	0.72919	0.0931837
DCAF16	1.68717	0.23136
DCAF17	2.80884	0.255203
DCAF4	1.00634	0.908976
DCAF5	1.00285	0.117728
DCAF6	1.68465	0.119341
DCAF7	0.686241	0.0797756
DCAF8	0.900878	0.576704
DCUN1D1	1.42078	0.408513
DCUN1D2	2.72613	0.0110799
DCUN1D3	1.80848	0.0192006
DDB1	0.895863	0.0349369
DDB2	1.01437	0.793086
DTL	0.471584	0.00513324
DTX1	1.12351	0.554404
DTX2	0.922515	0.167518
DTX3	1.33693	0.156367
DTX3L	1.78892	0.203043
DTX4	0.979767	0.192356
DZIP3	0.738492	0.113562
E4F1	0.920142	0.496872
EED	0.568925	0.011136
ELOB	0.26552	2.80505e-05
ELOC	0.542069	0.0105891
ENC1	1.14399	0.574404
EP300	0.779498	0.143198
ERCC8	4.66421	0.495919
F9	0.816631	0.44568
FANCL	0.909821	0.565119
FBXL12	1.8819	0.00697055
FBXL14	0.993459	0.881669
FBXL15	1.60435	0.39885
FBXL19	0.860728	0.142482
FBXL2	1.49306	0.933647
FBXL3	1.14398	0.811739
FBXL4	1.53923	0.448317
FBXL5	2.7275	0.0111641
FBXL6	1.53217	0.586578
FBXL7	1.95633	0.0356662
FBXL8	0.966597	0.735021
FBXO10	1.16686	0.217938
FBXO11	1.27952	0.736662
FBXO17	2.0402	0.105273
FBXO18	1.02821	0.242637
FBXO2	2.07336	0.587433
FBXO21	1.23839	0.910771
FBXO22	4.16192	0.0235624
FBXO24	1.81187	0.599635
FBXO25	1.39439	0.424895
FBXO27	1.01511	0.862609
FBXO3	1.38146	0.140603
FBXO30	0.771424	0.172763
FBXO31	2.12901	0.971038
FBXO32	1.52387	0.211823
FBXO33	1.90898	0.354712
FBXO4	1.57829	0.610533
FBXO40	1.34666	0.87115
FBXO42	2.26416	0.00826087
FBXO44	1.44282	0.468079
FBXO45	0.947178	0.41418
FBXO6	1.55447	0.242623
FBXO7	0.836464	0.154446
FBXO8	1.19528	0.554993
FBXO9	1.02868	0.972623
FBXW10	0.952982	0.807223
FBXW11	0.886919	0.101094
FBXW2	0.632072	0.0210098
FBXW5	1.31809	0.725582
FBXW7	2.43124	0.000645161
FBXW8	1.41371	0.994937
FEM1B	1.53484	0.475989
FOXD4L4	1.09606	0.475231
FUS	1.59328	0.370028
FZR1	4.1941	0.273927
G2E3	1.58233	0.550898
GAN	1.16109	0.694278
GNB2	1.06745	0.651445
GPR50	1.23242	0.993156
GRWD1	0.825877	0.507461
HACE1	0.981135	0.643282
HDAC4	1.1684	0.806564
HECTD1	1.47799	0.333633
HECTD2	1.22458	0.491164
HECTD3	1.26242	0.715161
HECTD4	1.42328	0.141066
HECW1	1.33477	0.673114
HECW2	1.60949	0.404853
HERC1	1.82339	0.322314
HERC2	1.73618	0.17805
HERC3	1.60795	0.174123
HERC4	1.19115	0.254881
HERC5	1.27445	0.786199
HERC6	1.02619	0.677714
HLTF	2.06085	0.814993
HOXB4	1.2411	0.217139
HUWE1	0.624309	0.105792
IFNA10	0.804631	0.362581
IPP	1.92009	0.0468022
IRAK1	1.45031	0.44237
IRAK4	2.23238	0.594053
IRF2BP1	0.873501	0.377279
IRF2BPL	1.74979	0.663492
ITCH	0.711086	0.206171
JOSD1	1.47023	0.350561
JOSD2	2.32955	0.639874
KAT2B	1.28018	0.424853
KATNB1	0.797757	0.0657784
KBTBD11	1.11365	0.750505
KBTBD12	0.80772	0.619481
KBTBD13	0.942624	0.211571
KBTBD2	1.52995	0.550407
KBTBD3	1.83116	0.0528471
KBTBD6	1.60028	0.93352
KBTBD7	1.0777	0.908345
KBTBD8	1.21644	0.541585
KCMF1	3.94392	0.0730856
KCTD10	0.564629	0.0030014
KCTD11	1.3904	0.968107
KCTD13	1.21632	0.301445
KCTD21	0.833803	0.292917
KCTD5	2.4193	0.015007
KCTD6	0.975917	0.486957
KDM2B	1.2763	0.800351
KEAP1	0.567903	0.00674614
KLHL1	1.36599	0.770884
KLHL10	1.09405	0.714432
KLHL12	0.798687	0.690842
KLHL13	2.3551	0.697532
KLHL14	0.953176	0.491332
KLHL15	1.46821	0.837532
KLHL17	1.36816	0.671655
KLHL18	0.942901	0.0657083
KLHL2	1.16142	0.938906
KLHL20	1.50244	0.381431
KLHL21	2.81544	0.78129
KLHL22	0.647473	0.00251052
KLHL23	1.39345	0.462314
KLHL24	1.68252	0.325582
KLHL25	1.02248	0.680407
KLHL26	1.38972	0.379187
KLHL28	0.965897	0.840561
KLHL29	0.879667	0.543422
KLHL3	1.28714	0.323114
KLHL30	1.88527	0.270547
KLHL31	1.12558	0.48352
KLHL32	1.33244	0.1723
KLHL34	1.20183	0.67425
KLHL36	0.969771	0.333815
KLHL38	6.4176	0.521403
KLHL4	1.13129	0.521192
KLHL41	1.44657	0.14467
KLHL42	1.37236	0.289046
KLHL5	0.941823	0.662511
KLHL7	1.25896	0.313899
KLHL8	0.964088	0.908976
KLHL9	3.31008	0.408065
LITAF	1.13846	0.90087
LNX1	0.979222	0.879369
LONRF1	1.3991	0.350014
LRR1	0.523266	0.00366059
LRRC41	0.595377	0.0378261
LRSAM1	1.54054	0.490743
LTN1	0.8599	0.207251
MAGEA6	1.18686	0.926676
MAGEB4	0.738285	0.415554
MALT1	2.91946	0.000448808
MAP3K1	2.33716	0.402889
MBD3L1	1.4179	0.156227
MDM2	1.32574	0.776985
MDM4	0.989527	0.323029
MED8	0.189919	2.80505e-05
MEX3C	1.43746	0.697083
MGRN1	1.19049	0.430449
MIB1	0.746634	0.276746
MIB2	1.52014	0.303464
MID1	1.40451	0.421627
MID2	0.981905	0.506592
MKRN1	0.636295	0.0878962
MKRN2	1.81819	0.450631
MKRN3	1.25512	0.549846
MNAT1	1.18968	0.223576
MPND	2.87055	0.5754
MSL2	1.32319	0.461459
MUL1	0.603027	0.0118934
MYC	2.16431	0.756971
MYCBP2	1.19349	0.602707
MYLIP	2.24828	0.103773
MYSM1	1.212	0.407111
NACC1	0.793311	0.172511
NAE1	1.21169	0.828864
NANOGNB	1.14529	0.802777
NEDD4	1.20511	0.716129
NEDD4L	1.25757	0.699285
NEURL1	0.792885	0.373072
NEURL1B	2.76751	0.679341
NEURL2	1.31276	0.571711
NEURL3	1.29523	0.577672
NFX1	0.812559	0.115442
NHLRC1	1.06823	0.498878
NLE1	1.44754	0.595666
NOSIP	0.972658	0.804081
NSMCE1	1.37034	0.654895
NSMCE2	0.627718	0.0419215
NUP43	0.603232	0.0228331
OSTM1	1.95482	0.0491585
OTUB1	1.22827	0.376676
OTUB2	0.63719	0.110968
OTUD1	1.01917	0.0795512
OTUD4	1.00839	0.93352
OTUD5	1.57768	0.2546
OTUD6A	1.47364	0.820673
OTUD6B	3.14618	0.726578
OTUD7A	1.8262	0.0352174
OTUD7B	1.70031	0.320533
OTULIN	1.73951	0.639313
PAFAH1B1	1.05677	0.503857
PARP11	4.02571	0.0243478
PCGF1	1.87599	0.817518
PCGF2	1.19731	0.489327
PDE4D	2.41329	0.268429
PDLIM2	1.70803	0.110337
PDZRN3	1.05951	0.51993
PDZRN4	1.12539	0.919313
PELI1	1.7735	0.115456
PELI2	0.959518	0.702875
PELI3	1.43556	0.45756
PEX10	1.18418	0.978597
PEX12	0.779243	0.430912
PEX2	1.13307	0.594053
PHIP	1.09468	0.122763
PIAS1	0.840485	0.44568
PIAS2	2.02532	0.324881
PIAS3	1.90399	0.068317
PIAS4	0.778792	0.164053
PJA1	0.773237	0.0921038
PJA2	1.51525	0.208668
PML	6.37307	0.477265
POC1B	1.53517	0.118107
PPIL2	0.838404	0.231487
PPM1D	3.48384	0.17568
PRC1	2.17851	0.756255
PRKN	0.685755	0.208555
PRPF19	0.363435	0.000168303
PSMD14	0.271257	2.80505e-05
PWP1	1.32839	0.164628
RAB40A	1.21119	0.609187
RAB40B	1.66643	0.606858
RAB40C	1.34872	0.651332
RABGEF1	0.855069	0.201683
RACK1	0.571072	0.0253156
RAD18	1.62144	0.933647
RAG1	1.02732	0.451206
RANBP2	0.528239	0.0564095
RASD2	0.825414	0.324783
RBBP4	0.547691	0.0243198
RBBP5	0.486009	0.00823282
RBBP6	1.64369	0.571136
RBBP7	2.1051	0.651964
RBCK1	3.17985	0.245736
RBX1	1.1141	0.22878
RC3H1	1.60012	0.266396
RC3H2	3.03427	0.144937
RCBTB1	1.49295	0.841318
RCHY1	0.923375	0.690351
RFFL	0.699751	0.0630435
RFPL4A	1.81332	0.881066
RFWD2	1.46165	0.0484011
RFWD3	0.89576	0.723548
RHOBTB1	2.2633	0.458135
RHOBTB2	1.41868	0.885344
RHOBTB3	1.79773	0.789944
RICTOR	1.19706	0.24791
RING1	1.05785	0.526648
RLIM	2.37687	0.417069
RMND5B	2.99759	0.309663
RNF10	1.20848	0.615021
RNF103	1.4319	0.23432
RNF11	2.72904	0.44237
RNF111	2.1215	0.00496494
RNF113A	0.972359	0.09331
RNF113B	4.1666	0.0130856
RNF114	1.91083	0.11418
RNF115	1.82644	0.889593
RNF121	1.16708	0.984684
RNF122	3.59019	0.0142496
RNF123	0.947519	0.20014
RNF125	1.23396	0.377097
RNF126	3.07029	0.0586396
RNF128	0.97582	0.31979
RNF13	0.79526	0.10554
RNF130	1.26113	0.345512
RNF133	1.34282	0.109916
RNF135	2.18449	0.263759
RNF138	1.34841	0.340575
RNF139	1.93615	0.0359046
RNF14	2.22892	0.57864
RNF141	1.09997	0.760799
RNF144A	1.41087	0.492118
RNF144B	1.66226	0.0233801
RNF145	1.50123	0.341865
RNF146	0.884781	0.715007
RNF149	1.30744	0.271571
RNF150	1.5566	0.152567
RNF151	2.19175	0.22784
RNF152	0.932057	0.090547
RNF165	1.08147	0.913857
RNF166	0.676423	0.00500701
RNF167	1.34025	0.371599
RNF168	1.33248	0.408233
RNF169	1.7543	0.892258
RNF170	1.45754	0.199523
RNF175	1.59732	0.435259
RNF180	1.07492	0.688583
RNF181	1.99353	0.0197055
RNF182	1.28683	0.0997195
RNF185	1.04937	0.527237
RNF186	1.84619	0.192132
RNF187	0.643108	0.0392286
RNF19A	1.32403	0.973268
RNF19B	0.730273	0.274334
RNF2	3.67044	0.604376
RNF20	0.363459	0.00147265
RNF208	1.11352	0.469888
RNF213	1.45379	0.389762
RNF216	1.33951	0.132581
RNF217	0.788501	0.173562
RNF220	1.10881	0.313338
RNF24	1.05299	0.942244
RNF25	1.68343	0.0591445
RNF26	2.15242	0.312454
RNF31	1.57931	0.12418
RNF34	1.15608	0.755259
RNF38	0.837146	0.00824684
RNF4	0.630481	0.0604067
RNF40	0.371046	0.00265077
RNF41	1.50333	0.441921
RNF43	1.11582	0.974474
RNF44	1.57635	0.320224
RNF5	1.31163	0.908345
RNF6	1.03212	0.959299
RNF7	0.885487	0.166311
RNF8	1.13453	0.786199
RNFT1	0.879172	0.717644
RPL12	4.68527	0.000280505
RPL14	0.768228	0.0117672
RPL18	0.68173	0.0101683
RPL19	0.287918	4.20757e-05
RPL24	0.729857	0.0196634
RPL27	2.94795	0.0120337
RPL3	1.27228	0.000252454
RPL37	0.791754	0.000224404
RPL4	0.555929	0.00159888
RPL7	0.936495	0.00214586
RWDD3	0.638896	0.120533
SART1	2.81084	0.722581
SH3RF1	1.29222	0.18533
SH3RF2	2.43173	0.0366199
SH3RF3	2.89375	0.296143
SHPRH	0.855486	0.0548808
SIAH1	1.20852	0.368962
SIAH2	2.67492	0.000518934
SKP2	1.8643	0.0635344
SMU1	1.41036	0.000911641
SMURF1	1.9126	0.561417
SMURF2	2.56934	0.0963675
SNRNP40	6.16993	0.0509677
SOCS1	1.62292	0.831964
SOCS2	1.3281	0.65547
SOCS3	1.7553	0.423927
SOCS4	2.14481	0.0300561
SOCS5	2.42653	0.367784
SOCS6	0.730712	0.0582609
SOCS7	1.68225	0.431795
SPOP	0.985927	0.946227
SPSB1	1.10501	0.417672
SPSB2	1.6513	0.200196
SPSB3	1.19042	0.540435
SPSB4	0.632903	0.0364797
STAMBP	1.13245	0.951767
STAMBPL1	0.89846	0.303086
STC1	0.912662	0.194811
STUB1	4.09486	0.000224404
SYVN1	4.32821	0.057798
TAF1D	1.82197	0.242623
TBL1X	0.794778	0.50892
TBL1XR1	1.34158	0.199523
TLE1	1.14787	0.995554
TLE2	0.809656	0.329593
TLE3	1.42844	0.81805
TMF1	1.30857	0.423927
TNFAIP1	1.15665	0.559593
TNFAIP3	1.05082	0.95561
TOPORS	1.40732	0.230014
TRAF2	1.53275	0.460912
TRAF3	1.71252	0.0632539
TRAF3IP2	1.5812	0.731206
TRAF4	1.55558	0.019467
TRAF5	0.859021	0.299467
TRAF6	1.53957	0.111795
TRAF7	1.12622	0.631192
TRAIP	2.50769	0.00882188
TRIM11	1.12255	0.756255
TRIM13	1.16097	0.498878
TRIM15	1.43694	0.939369
TRIM17	1.88111	0.136872
TRIM2	1.55244	0.0640533
TRIM21	2.57315	0.0278121
TRIM22	1.80028	0.068864
TRIM23	0.742261	0.230827
TRIM24	0.894724	0.12777
TRIM25	1.34354	0.592006
TRIM26	1.17459	0.732889
TRIM27	1.26546	0.41864
TRIM28	1.04599	0.918415
TRIM3	1.19063	0.309411
TRIM31	1.66276	0.0565077
TRIM32	0.814787	0.0416129
TRIM33	0.808735	0.129453
TRIM34	2.01015	0.00521739
TRIM35	1.33039	0.74683
TRIM36	1.03719	0.611557
TRIM37	0.971832	0.906718
TRIM38	1.09023	0.540435
TRIM39	2.97871	0.105764
TRIM4	1.32465	0.862609
TRIM40	1.29878	0.333086
TRIM41	0.813133	0.0284151
TRIM43B	1.29658	0.772791
TRIM45	0.44608	0.00781206
TRIM46	1.12557	0.638233
TRIM47	0.999126	0.454376
TRIM5	1.31046	0.9354
TRIM50	1.04833	0.745554
TRIM51	1.20903	0.768541
TRIM54	0.696076	0.0410379
TRIM56	1.90927	0.412595
TRIM58	1.15852	0.494165
TRIM59	1.33084	0.162384
TRIM6	1.43748	0.918668
TRIM62	1.19814	0.540435
TRIM63	1.21666	0.563787
TRIM65	1.44231	0.288022
TRIM68	0.839543	0.1246
TRIM69	0.829802	0.236578
TRIM71	1.09545	0.486957
TRIM72	1.22478	0.717097
TRIM73	1.88618	0.870126
TRIM74	1.01904	0.699425
TRIM8	1.15662	0.934222
TRIM9	1.14042	0.605007
TRIML1	1.39582	0.737279
TRIML2	1.47929	0.158093
TRIP12	1.05488	0.961417
TRPC4AP	1.03312	0.871851
TSG101	0.817909	0.00429173
TTC3	1.62176	0.399285
TULP4	0.82222	0.537251
UBA3	1.76806	0.0576017
UBAC1	1.653	0.377097
UBE2A	0.833753	0.0341655
UBE2B	0.811523	0.331487
UBE2C	1.99567	0.953254
UBE2D1	3.29245	0.00734923
UBE2D2	1.99803	0.710056
UBE2D3	1.59903	0.215877
UBE2D4	1.67537	0.429663
UBE2E1	1.13145	0.841318
UBE2E2	1.48492	0.754095
UBE2E3	1.29768	0.35561
UBE2F	1.14751	0.814993
UBE2G1	1.56174	0.301767
UBE2G2	3.8997	0.7831
UBE2H	1.29364	0.171473
UBE2I	0.3951	0.000252454
UBE2J1	1.34222	0.267041
UBE2J2	0.927801	0.629972
UBE2K	1.02288	0.877896
UBE2L3	0.896238	0.234755
UBE2L6	0.883811	0.527714
UBE2M	1.65353	0.159902
UBE2N	2.55668	0.00189341
UBE2O	3.29852	0.883647
UBE2Q1	1.43051	0.564867
UBE2Q2	1.17935	0.614334
UBE2QL1	0.803779	0.159635
UBE2R2	1.06786	0.637574
UBE2S	1.48617	0.611641
UBE2T	1.07183	0.737644
UBE2U	2.72594	0.0516971
UBE2V1	1.03484	0.959299
UBE2V2	2.12253	0.0073913
UBE2W	0.725839	0.0578962
UBE2Z	0.780268	0.0288219
UBE3A	2.78198	0.347069
UBE3B	0.745237	0.337083
UBE3C	1.20989	0.148752
UBE3D	1.97023	0.496325
UBE4A	1.15752	0.96871
UBE4B	0.617302	0.0874334
UBOX5	1.9623	0.301445
UBR1	1.0508	0.513282
UBR2	1.58908	0.237868
UBR3	1.77568	0.055582
UBR4	0.99702	0.731655
UBR5	1.09769	0.964095
UBR7	1.83225	0.0777139
UCHL1	1.44651	0.617658
UCHL3	1.12999	0.699804
UCHL5	1.47948	0.408878
UEVLD	1.61809	0.342496
UFC1	1.62741	0.787868
UFL1	1.27696	0.291893
UHRF1	1.27826	0.96899
UHRF2	0.91601	0.710771
UNKL	0.786321	0.203675
USP1	5.53012	0.108275
USP10	1.093	0.703422
USP11	1.39408	0.521192
USP12	1.9179	0.199299
USP13	0.99339	0.17906
USP14	1.01848	0.938261
USP15	1.39715	0.762945
USP16	2.11628	0.480701
USP17L2	1.03739	0.831992
USP17L26	1.91276	0.213352
USP19	1.02954	0.471767
USP2	1.59817	0.781403
USP20	1.04366	0.916704
USP21	1.01726	0.912188
USP22	1.77156	0.937447
USP24	0.794584	0.598429
USP25	1.0596	0.17906
USP26	1.40315	0.934783
USP28	1.17759	0.796339
USP29	1.14208	0.495484
USP3	1.11018	0.625021
USP30	1.12993	0.263633
USP31	0.906476	0.235344
USP32	1.34102	0.651879
USP32P3	3.03605	0.402889
USP33	1.57349	0.741445
USP34	1.15318	0.999074
USP35	1.15126	0.850827
USP36	1.14475	0.279832
USP37	1.16343	0.838794
USP38	0.982755	0.500421
USP4	2.95986	0.00820477
USP40	0.967479	0.432791
USP41	0.964145	0.0749649
USP42	1.53004	0.176592
USP43	1.39418	0.719874
USP44	1.62064	0.171837
USP45	1.37094	0.482721
USP46	0.681822	0.136255
USP47	1.51465	0.53669
USP48	0.808183	0.251879
USP49	2.77223	0.212945
USP5	1.03414	0.284502
USP50	1.54881	0.0916971
USP51	1.37728	0.871851
USP54	1.64584	0.751459
USP6	0.915488	0.830295
USP7	1.7796	0.61547
USP8	1.03337	0.183815
USP9X	6.9525	0.00607293
USP9Y	1.09317	0.953899
USPL1	0.345847	0.00262272
VCPIP1	1.17307	0.399748
VHL	0.295337	0.000364656
VPS18	3.815	2.80505e-05
VPS41	4.26145	8.41515e-05
WDR12	0.541926	0.00813464
WDR26	0.694778	0.246241
WDR5	1.77233	0.449986
WDR53	1.50779	0.140799
WDR59	0.630572	0.0072791
WDR5B	1.42003	0.267896
WDR61	0.551572	0.0712062
WDR76	0.930259	0.929663
WDR82	0.663286	0.0382889
WDSUB1	2.01556	0.0375596
WDTC1	1.30226	0.619481
WSB1	0.783222	0.27108
WSB2	1.09161	0.731206
WWP1	1.12572	0.538036
WWP2	1.10075	0.750505
XIAP	1.46005	0.664544
YOD1	2.63613	0.985358
ZBTB16	2.11655	0.0676999
ZBTB18	0.90148	0.656957
ZC3HC1	1.02839	0.865989
ZFP91	1.22793	0.705372
ZMIZ1	0.877897	0.410813
ZMIZ2	1.26848	0.474137
ZNF645	2.39883	0.0160729
ZNRF1	1.23378	0.806564
ZNRF2	1.25437	0.706241
ZNRF3	0.798625	0.323029
ZNRF4	0.855029	0.383268
ZRANB1	2.16967	0.420771
ZSWIM2	1.25569	0.366971

## Sheet: 32D whole-genome
Gene	Ratio	p_value	FDR
Chic2	21.0443	1.01667e-06	0.00222222
Lix1	7.34028	1.01667e-06	0.00222222
Med17	0.071462	1.01667e-06	0.00222222
Pten	23.4111	1.01667e-06	0.00222222
Srp9	11.4653	1.01667e-06	0.00222222
Stub1	18.1622	1.01667e-06	0.00222222
Tsc2	54.6801	1.01667e-06	0.00222222
Urod	0.0609473	1.01667e-06	0.00222222
Gmps	0.106943	1.01667e-06	0.00222222
Chmp3	7.46662	2.03335e-06	0.00363636
Sec61a1	0.0762528	2.03335e-06	0.00363636
Hif1a	11.0345	4.06669e-06	0.00666667
Med30	0.160361	5.08337e-06	0.00769231
Wdr12	0.174355	7.11671e-06	0.01
Med7	0.184416	8.13339e-06	0.0106667
Med12	0.106317	1.01667e-05	0.0122222
Atp6v1a	8.50449	1.11834e-05	0.0122222
Nf1	9.70673	1.11834e-05	0.0122222
Cdk9	0.0756134	1.22001e-05	0.0126316
Nmd3	0.154133	1.42334e-05	0.014
Kri1	0.104585	1.72834e-05	0.0154545
Vmn1r91	0.0978559	1.72834e-05	0.0154545
Mms22l	0.17436	2.13501e-05	0.0182609
Nol6	0.215421	2.64335e-05	0.0216
Rragc	0.129379	2.74502e-05	0.0216
Rplp0	0.16913	3.15169e-05	0.0237037
Med23	0.193723	3.25336e-05	0.0237037
Nrbp1	0.150433	4.16836e-05	0.0292857
Il3ra	0.196581	4.6767e-05	0.0306667
Tsc1	12.6075	4.6767e-05	0.0306667
Cct7	0.128871	4.9817e-05	0.03125
Ddx49	0.17153	5.08337e-05	0.03125
Bop1	0.168186	7.72672e-05	0.0460606
2410015M20Rik	6.04254	0.000105734	0.0611765
Dhx37	0.187494	0.000113867	0.0627778
Gm11596	0.199885	0.000114884	0.0627778
Med10	0.172553	0.000119967	0.0635
Wdr75	0.260338	0.000124034	0.0635
Glra4	4.65769	0.000129118	0.0635
Rpl8	0.187517	0.000129118	0.0635
Phb	0.175715	0.000150468	0.0714286
Med20	0.248164	0.000152501	0.0714286
Med28	0.239604	0.000158601	0.0725581
Rnf19a	5.34945	0.000167751	0.075
Wdr24	0.121533	0.000187068	0.0817778
Ddb1	0.2352	0.000213501	0.08875
Rplp2	0.193495	0.000216551	0.08875
Speer2	5.28831	0.000216551	0.08875
Tfg	7.46421	0.000227735	0.0913725
Atp6v1g1	7.29211	0.000236885	0.0913725
Ptpn23	6.45399	0.000236885	0.0913725
Atoh8	4.42248	0.000256202	0.0969231
Fbrsl1	7.66935	0.000266368	0.0988679
Stk11	0.219835	0.000295852	0.106182
Rnf217	5.16349	0.000296869	0.106182
Syvn1	11.099	0.000310085	0.108929
Senp6	0.12895	0.000346686	0.119649
Supt5	0.266329	0.000352786	0.119655
Ldb1	0.240573	0.000360919	0.120339
Krt81	0.197371	0.000383286	0.125246
Dnm1	3.71629	0.000388369	0.125246
Setdb1	0.233869	0.000397519	0.126129
Gipc2	8.63958	0.000472753	0.144722
Micall2	6.5273	0.00047682	0.144722
Ggh	11.3315	0.00048597	0.144722
Ccl17	3.98728	0.00049207	0.144722
Wdr3	0.200559	0.000496137	0.144722
Vwc2	0.214463	0.000517487	0.144722
Nob1	0.180343	0.00051952	0.144722
Rfc3	0.245679	0.000520537	0.144722
2010107G23Rik	3.77373	0.00052257	0.144722
Dpysl2	5.14665	0.000529687	0.144722
Cebpg	0.293118	0.000590687	0.151707
E430025E21Rik	4.77625	0.000594754	0.151707
Gm14351	0.300113	0.000602887	0.151707
Gale	5.95127	0.000617121	0.151707
Med29	0.181742	0.000619154	0.151707
Bod1	0.204491	0.000621187	0.151707
Thoc7	0.249022	0.000624237	0.151707
Bccip	0.212701	0.000631354	0.151707
Olfr888	0.209977	0.000632371	0.151707
Sema3c	4.84318	0.000632371	0.151707
Dpy19l1	7.68585	0.000649654	0.15381
Srrd	0.215776	0.000656771	0.15381
Sap18	0.179864	0.000667954	0.154588
Suv39h1	5.26534	0.000679138	0.155349
Mcm4	0.31295	0.000723871	0.162796
Cul5	3.20545	0.000736072	0.162796
Mrps35	0.221727	0.000745222	0.162796
Hspa9	0.256248	0.000753355	0.162796
Tbk1	4.2719	0.000755388	0.162796
Med27	0.216262	0.000765555	0.162796
Ikzf2	0.282118	0.000769622	0.162796
Ncapg	0.191116	0.000790972	0.164082
Vmn1r225	0.264581	0.000798089	0.164082
Setd8	0.215595	0.000801139	0.164082
Cpne8	4.86549	0.000809272	0.164082
Med24	0.192109	0.000817405	0.164082
Phb2	0.148025	0.000836722	0.166263
Dcaf13	0.208522	0.000885523	0.1742
Scgb2b17	0.188196	0.000898739	0.17505
Seh1l	0.110957	0.000930256	0.175962
Ebpl	3.49686	0.000930256	0.175962
Lrit1	3.47709	0.000930256	0.175962
Vmn1r131	0.125418	0.000945506	0.177143
Gm5934	0.206808	0.000954656	0.17717
Gata2	0.276316	0.000979057	0.18
Lat2	7.83211	0.000989223	0.180185
Med21	0.253685	0.00102989	0.183898
B4galt4	0.233645	0.00103701	0.183898
Gtf2a1	0.260642	0.00106141	0.183898
Prim1	0.191841	0.00106141	0.183898
Dhx8	0.287299	0.00106649	0.183898
Ubtf	0.192983	0.00107869	0.183898
Ptger3	4.03794	0.00109191	0.183898
Gltscr1	0.30887	0.00109292	0.183898
Eef1a1	0.302017	0.00110309	0.183898
Timm8b	0.307879	0.00110309	0.183898
Mtor	0.278966	0.00111529	0.18437
Tmtc3	5.00864	0.00114376	0.187287
Eid1	5.73143	0.00115291	0.187287
Heatr1	0.217714	0.00118036	0.187287
L3mbtl3	3.57248	0.00119459	0.187287
Rad9a	0.162704	0.00119662	0.187287
Nop14	0.170775	0.00120882	0.187287
Gpt2	0.34476	0.00121594	0.187287
Vsig10	0.264362	0.00122001	0.187287
Wdr20	0.257548	0.00122001	0.187287
Sod2	4.71648	0.00122814	0.187287
Kif1a	7.36525	0.00124034	0.187692
D2Wsu81e	0.26274	0.00125763	0.188855
Sdad1	0.222575	0.00129016	0.192273
Olfr70	4.34039	0.00131863	0.195038
Rps28	0.304899	0.00136031	0.199701
Yeats4	8.37135	0.00140809	0.2025
Vsig8	5.66987	0.00143656	0.2025
Wdr5	0.290813	0.00146096	0.2025
Tnfrsf23	0.272239	0.00146909	0.2025
Dctn5	0.309919	0.00147113	0.2025
Med15	0.234066	0.00147214	0.2025
Nip7	0.294719	0.00147214	0.2025
Dnaja2	0.361046	0.00147824	0.2025
Gmcl1	4.26952	0.00148028	0.2025
Lzic	6.43318	0.00148231	0.2025
Stam	3.67548	0.00149959	0.203151
Hist1h2bf	0.277205	0.00150773	0.203151
Fnd3c2	0.264146	0.00154738	0.207075
Reg3b	4.13876	0.00157483	0.208188
Timm22	0.340525	0.00157686	0.208188
Ddx47	0.313313	0.00161346	0.2116
Jak1	0.181037	0.00169784	0.220784
BC117090	0.184175	0.00171106	0.220784
Tomm22	0.341758	0.00171716	0.220784
Nars	0.296741	0.00173241	0.220897
Crot	4.45904	0.00174969	0.220897
Ddx18	0.293825	0.00175173	0.220897
Park7	3.52464	0.00176698	0.221401
Cars	0.354837	0.0017985	0.222099
Fabp7	5.90658	0.00180561	0.222099
Olfr630	4.51521	0.00181171	0.222099
Gpn2	0.326311	0.00181985	0.222099
Dlgap2	0.283308	0.001829	0.222099
Pdpn	3.53131	0.00185035	0.2225
Gpr174	3.82545	0.00187576	0.2225
Serinc2	5.52854	0.00188186	0.2225
Mapkap1	6.99499	0.00188796	0.2225
1810022K09Rik	0.227089	0.00189711	0.2225
Lin7a	4.24998	0.00190016	0.2225
Vmn1r94	0.306892	0.00194795	0.224971
Tshz3	3.04142	0.00196015	0.224971
U2af1	0.277301	0.00196726	0.224971
Gm4175	0.268205	0.0019754	0.224971
Atoh7	2.90239	0.00197845	0.224971
Hnrnpf	0.280183	0.00201505	0.226514
Ube2n	3.96613	0.00201505	0.226514
Gm3763	2.69616	0.00204351	0.228023
Ddx56	0.314024	0.00205165	0.228023
Nrm	0.281207	0.00213196	0.235618
Ccdc113	0.348767	0.00216246	0.237654
Atp6v1h	4.61217	0.00222651	0.242983
C1ql4	3.74884	0.00223566	0.242983
Ppm1b	3.08842	0.00227023	0.244918
Gm13278	0.293653	0.00227837	0.244918
Gm3415	0.355974	0.00232005	0.247351
Syt11	4.42256	0.00232615	0.247351
Mtf1	0.30825	0.00239833	0.250053
Anxa5	7.67836	0.00239935	0.250053
Csnk1a1	0.278363	0.00239935	0.250053
Ddx10	0.364057	0.0024024	0.250053
Lsm2	0.315256	0.00256608	0.261212
Rps16	0.287225	0.00258133	0.261212
Pisd	0.29727	0.00258337	0.261212
Pprc1	0.275938	0.00259557	0.261212
Unc45b	4.71872	0.00259658	0.261212
Lars	0.304663	0.00260167	0.261212
Foxq1	4.48523	0.00261895	0.261212
Hspb1	0.214303	0.00262403	0.261212
Tnpo3	0.382182	0.00262912	0.261212
Rab3gap2	3.65341	0.00264945	0.26191
Rasl11b	0.363932	0.00273078	0.26806
Usp7	0.320409	0.00273892	0.26806
Larp1	2.90661	0.00276129	0.268177
Atp1b3	0.336589	0.00276739	0.268177
Phc3	5.0779	0.00281009	0.268558
Akr1c21	0.339845	0.00282839	0.268558
Mef2a	5.81466	0.00283449	0.268558
BC028528	5.42333	0.00283957	0.268558
Zfp618	6.42986	0.00283957	0.268558
Galnt12	4.62797	0.00288532	0.268848
Cebpb	0.293553	0.0029087	0.268848
C2cd5	4.2674	0.00291074	0.268848
Gm4303	0.356701	0.00291277	0.268848
Tes	0.269111	0.00291684	0.268848
Vmn1r203	5.64302	0.00294225	0.268848
Taf5l	0.354663	0.00294429	0.268848
Scamp2	0.36151	0.00296564	0.268848
Sphkap	0.268454	0.00296564	0.268848
Speer4c	0.225321	0.00302054	0.270991
Cxxc5	0.338038	0.00302664	0.270991
Oxld1	3.18078	0.00304087	0.270991
Max	0.256803	0.00305714	0.270991
Gpr26	4.34888	0.00305815	0.270991
Ccr3	0.335459	0.00310695	0.273451
Dcaf7	0.202888	0.0031161	0.273451
Btbd18	4.51289	0.00313847	0.273451
Suv420h1	7.28739	0.00314152	0.273451
Nop58	0.398885	0.00315575	0.27348
Bysl	0.379239	0.00325031	0.280439
Bmpr1b	2.5434	0.00326861	0.280786
Mrgbp	5.13599	0.00329504	0.281826
Kars	0.436627	0.00335197	0.285021
Adprhl1	5.33324	0.00337231	0.285021
Vps33a	7.09801	0.00340891	0.285021
Sectm1a	0.322098	0.00341196	0.285021
Rgma	0.14912	0.00344856	0.285021
Wnt3a	4.67784	0.00344856	0.285021
Ipo7	0.35256	0.00346076	0.285021
Eif6	0.39038	0.00346889	0.285021
Ddx24	0.327985	0.00347906	0.285021
Bpifb3	6.12285	0.00348414	0.285021
Trp53	2.64679	0.00350244	0.285021
Zfp143	2.58521	0.00351871	0.285021
Fau	0.338809	0.00352074	0.285021
Asb9	4.18495	0.00355836	0.285854
Ccdc15	0.245967	0.00357056	0.285854
Upf1	0.335949	0.00357462	0.285854
Rpa3	0.27439	0.00360614	0.287206
Krtap4-6	0.316299	0.00362342	0.287419
Vmn1r158	0.372079	0.00366206	0.289317
Galnt15	4.38019	0.00368747	0.28996
Rpa1	0.430778	0.00369967	0.28996
Lmo2	0.287169	0.00375559	0.292109
Uba2	0.242764	0.00377186	0.292109
Bbs4	0.303778	0.00378406	0.292109
Imp3	0.341607	0.00379524	0.292109
Rbmxl2	7.0104	0.00380134	0.292109
Olfr1280	0.291349	0.00386539	0.295875
Slc6a1	4.46164	0.00389488	0.296216
Xrcc3	0.246194	0.00389996	0.296216
Arl8a	5.25297	0.00392741	0.296322
Fcf1	0.360353	0.00393148	0.296322
Rps3a1	0.283961	0.00398129	0.298931
Qars	0.368738	0.00404636	0.302662
Cops8	2.8873	0.00410736	0.306061
Gab2	0.390737	0.00414193	0.306767
Gsg2	6.6307	0.00414803	0.306767
Nxph3	3.78214	0.00418666	0.307138
4930555G01Rik	0.244944	0.00419073	0.307138
Mlip	0.294189	0.00419988	0.307138
Actg1	0.239906	0.00422326	0.307232
Ywhaq	0.252922	0.00423241	0.307232
Vmn1r75	2.76152	0.004268	0.308406
Sstr5	0.251049	0.00430561	0.308406
Hist1h2ac	0.313516	0.00431375	0.308406
Eif2s3x	0.352968	0.00432188	0.308406
Gnaz	0.263799	0.00432696	0.308406
Eef2	0.359072	0.00435238	0.308763
Rpf2	0.392503	0.00437068	0.308763
Gm11554	0.397943	0.0043839	0.308763
Grpel1	0.345889	0.00440118	0.308763
Vmn1r168	0.327352	0.00442761	0.308763
Rps20	0.341829	0.00448556	0.308763
Psapl1	4.78189	0.0044876	0.308763
Ipo13	0.315275	0.0044876	0.308763
Yars	0.189551	0.0044998	0.308763
Tgfbrap1	4.58417	0.00452521	0.308763
Rpl37	0.335949	0.00458723	0.308763
Polr2g	0.298809	0.0045913	0.308763
Picalm	0.321183	0.00460553	0.308763
Rpl10	0.382551	0.00461468	0.308763
Prss35	2.95566	0.0046157	0.308763
Olfr907	4.94762	0.00461773	0.308763
Hcfc1	0.328352	0.00463705	0.308763
Adcyap1r1	0.379581	0.00464721	0.308763
Bub1	0.33061	0.00466246	0.308763
Panx3	0.31056	0.0046706	0.308763
Znrd1as	2.79066	0.00467568	0.308763
Slc41a2	2.97696	0.00469195	0.308763
Tada3	0.176568	0.00469296	0.308763
Ostc	3.94388	0.00474075	0.310867
Skiv2l2	0.208244	0.00480582	0.313113
Rpl4	0.367384	0.00480683	0.313113
Cmbl	0.309708	0.0048231	0.313135
Csf2ra	0.333868	0.00485055	0.313651
1700019L03Rik	4.54372	0.00487495	0.313651
Id4	3.25059	0.0048902	0.313651
Chchd2	0.19349	0.00490545	0.313651
Brpf1	0.408685	0.00493188	0.313651
Atxn1l	3.52555	0.00496035	0.313651
Fam65a	5.18654	0.00497255	0.313651
Csnk1g1	3.17999	0.0049817	0.313651
Snupn	0.384724	0.00498475	0.313651
Armcx2	4.00358	0.00500915	0.313651
Ffar4	0.300728	0.00501728	0.313651
Scube3	4.90518	0.00502237	0.313651
Cox8c	3.63384	0.00505693	0.314448
Gyltl1b	7.29542	0.0050671	0.314448
Rela	0.347356	0.00511488	0.316415
Csn1s1	2.96603	0.00513725	0.316803
Kif6	3.93233	0.00515453	0.316817
Mcm7	0.266793	0.00520028	0.316817
Ptpn2	5.83019	0.00521248	0.316817
Cxcl1	3.5669	0.0052135	0.316817
Kcns2	0.212881	0.0052196	0.316817
Gclc	0.310408	0.00524502	0.316817
Olfr263	3.45147	0.00528365	0.316817
Gm6460	0.219294	0.0052867	0.316817
P2ry1	0.414273	0.00530094	0.316817
Nudcd2	0.248207	0.00535075	0.316817
Ldah	0.348334	0.00535584	0.316817
Thoc2	0.320725	0.00536092	0.316817
Fam151a	3.49416	0.00536295	0.316817
Pdlim7	4.95308	0.00536295	0.316817
Cisd3	3.97341	0.00542294	0.319401
Kcnk10	4.54434	0.00547885	0.320435
Zfp871	0.359484	0.0054819	0.320435
Sh2b3	2.78285	0.0054941	0.320435
Kctd8	0.234576	0.00551139	0.320435
Ifnl2	0.372262	0.00552664	0.320435
Nipsnap3b	4.89318	0.00556019	0.320435
Kcnk1	0.293217	0.00556324	0.320435
Gli2	4.69108	0.0056283	0.320435
Ncaph	0.390325	0.00565372	0.320435
Nt5dc1	0.333085	0.00565575	0.320435
Kcnq5	5.25895	0.00568219	0.320435
Ngdn	0.212364	0.00568625	0.320435
Fat3	0.376665	0.00571574	0.320435
Ppp2r3c	0.233879	0.00574624	0.320435
Olfr921	0.328479	0.00576454	0.320435
Tbc1d2	0.246432	0.00576454	0.320435
Ube2f	3.51069	0.00579097	0.320435
Ccnh	0.266571	0.00579809	0.320435
Ifitm2	0.332292	0.00580826	0.320435
Psma5	0.314249	0.00581029	0.320435
Gabarapl2	2.68043	0.00582147	0.320435
Slc38a2	0.323651	0.00583571	0.320435
Polr2d	0.302058	0.00583876	0.320435
Gnl2	0.257519	0.00586519	0.320435
Man2b2	3.6998	0.00589772	0.320435
Rmdn3	3.44037	0.00591297	0.320435
Acbd4	3.26113	0.00594957	0.320435
Slc4a7	0.448771	0.00596482	0.320435
Actb	0.300489	0.00597397	0.320435
Erich3	5.09216	0.00597601	0.320435
Ms4a7	3.5943	0.00598922	0.320435
Dna2	0.371539	0.00599024	0.320435
Pygl	0.389051	0.00599227	0.320435
Igf2bp1	4.26956	0.00599431	0.320435
Gsdmc3	0.320746	0.00605226	0.322656
Fubp3	4.14629	0.00607157	0.322811
Nkapl	5.3962	0.00611326	0.324151
Uggt1	8.02103	0.00621797	0.32672
Hba-a2	4.02761	0.00622001	0.32672
Sbpl	0.406207	0.00622204	0.32672
Sigirr	4.66179	0.00622814	0.32672
Gars	0.346809	0.00626983	0.328032
Mrpl43	0.43519	0.00631558	0.328502
Sumo2	0.361621	0.00632269	0.328502
Arr3	3.60075	0.00637149	0.328502
Serpinb6e	3.23568	0.00639081	0.328502
Haus7	0.272251	0.00647113	0.328502
Tigd2	4.35861	0.00652399	0.328502
Rrp1	0.375869	0.00653213	0.328502
Chmp5	3.43124	0.00654636	0.328502
Serpina7	5.57277	0.00655856	0.328502
Mvb12b	5.32493	0.00656669	0.328502
Klf4	0.290056	0.00656873	0.328502
Speer4d	0.363046	0.00658093	0.328502
Tnfrsf9	7.02117	0.00661651	0.328502
Gm10665	0.366525	0.00662058	0.328502
Kcnip4	4.5156	0.00663176	0.328502
Med9	0.373114	0.00664294	0.328502
Rpl35a	0.421123	0.00666836	0.328502
Cog3	0.266563	0.00667141	0.328502
A530032D15Rik	0.387493	0.00668463	0.328502
Rpl9	0.372079	0.00668463	0.328502
Brd4	0.454936	0.00669174	0.328502
Dcun1d5	0.285226	0.00669174	0.328502
Gfra1	0.359619	0.00669174	0.328502
Gk2	3.48921	0.00671614	0.328502
Ppp1cb	0.241067	0.00673648	0.328502
Cd180	3.30448	0.00673749	0.328502
Ap2m1	0.36426	0.00677003	0.328502
Col4a3	4.16014	0.0067863	0.328502
Wdr36	0.267454	0.00679748	0.328502
Bmp3	5.13224	0.00680561	0.328502
Snx17	3.92392	0.0068168	0.328502
Riok1	0.383318	0.00683103	0.328502
Sprtn	0.225226	0.00683205	0.328502
Pglyrp1	4.01796	0.00684933	0.328502
Gtf2h4	0.438572	0.00686356	0.328502
Trim46	0.404562	0.00690423	0.328502
Rrp9	0.27659	0.00690931	0.328502
BC053393	0.227894	0.00691338	0.328502
Eif2b4	0.174726	0.00696015	0.329615
Prss2	0.31981	0.00697031	0.329615
Pign	4.67919	0.00701098	0.330743
Rpf1	0.408431	0.00705368	0.331265
Snrpe	0.388555	0.00705571	0.331265
Atp6v1b2	5.42757	0.00710248	0.332667
Pdgfa	6.27982	0.00717466	0.33277
Haus3	0.295258	0.00718076	0.33277
Tfdp1	0.338502	0.00718178	0.33277
Hist1h2ai	0.280618	0.00719906	0.33277
Aph1a	3.40015	0.00720415	0.33277
Casc4	0.294216	0.00720618	0.33277
Gm8267	0.432847	0.00726718	0.334252
Rabep1	4.21828	0.00727227	0.334252
Ddit4	5.23712	0.0073719	0.338042
Mybphl	0.226786	0.00750915	0.343535
Gm11237	0.322428	0.00752745	0.343573
Olfr437	0.409588	0.00758438	0.34537
1700001C19Rik	4.73696	0.0076525	0.346545
Ube2i	0.339622	0.00771045	0.346545
Krt39	0.329688	0.00771452	0.346545
Dync1h1	0.378879	0.00772672	0.346545
Uqcrc2	0.349622	0.00772773	0.346545
Rab27b	0.524395	0.00773587	0.346545
Rps4x	0.374393	0.0077379	0.346545
Tnfrsf19	3.86589	0.00775112	0.346545
Tbcc	0.408772	0.00778467	0.346652
Nop16	0.324782	0.00779992	0.346652
Rbck1	0.225831	0.0078111	0.346652
Ube2d2b	6.71164	0.00783144	0.346652
Dsg3	3.94518	0.0078416	0.346652
Ypel5	0.304975	0.0078782	0.347489
Olfr1173	4.02196	0.0079514	0.348246
Mfsd6l	3.51321	0.00795242	0.348246
Rufy3	3.0763	0.00801139	0.348246
Olfr1306	6.16143	0.00801342	0.348246
Nudt13	2.76363	0.00802054	0.348246
Rimkla	0.273607	0.00803375	0.348246
Sec13	0.34171	0.00803375	0.348246
Eapp	0.231149	0.00805205	0.348246
Mrps7	0.294535	0.00805714	0.348246
Dennd6b	4.7651	0.00807239	0.348246
Pik3ip1	0.366582	0.00813644	0.350241
Anxa3	3.78419	0.00821472	0.351652
Vmn1r42	0.335502	0.00821777	0.351652
Cyp3a44	0.497006	0.00822285	0.351652
Pdcd1lg2	4.31382	0.0082442	0.3518
2510009E07Rik	4.83945	0.00832757	0.354397
Tmem89	4.47386	0.00834994	0.354397
Itfg3	2.98039	0.00835909	0.354397
Arhgap6	3.23997	0.00838349	0.354667
Lilra5	5.88859	0.00847804	0.357473
Hmga1-rs1	0.365762	0.00848617	0.357473
Tfrc	0.424086	0.00860207	0.361042
Mau2	0.362334	0.00866307	0.361042
Tnks1bp1	0.439361	0.00866714	0.361042
Rps7	0.309787	0.00868137	0.361042
Tmem8	4.56381	0.00871594	0.361042
Cnot6	0.333291	0.00873119	0.361042
Rhox8	2.13001	0.00878609	0.361042
Rpap3	3.79599	0.00878813	0.361042
Gm4177	0.36501	0.00881761	0.361042
Rabgef1	4.03963	0.00881964	0.361042
Chaf1b	0.348636	0.00883184	0.361042
Pi4kb	0.291118	0.00885319	0.361042
Krt79	2.40103	0.00889284	0.361042
Gmeb1	2.38245	0.00889894	0.361042
Zfp661	4.75215	0.00894063	0.361042
Fam189a1	6.17881	0.00894368	0.361042
Ccdc141	3.26109	0.00896096	0.361042
Igsf9b	0.303315	0.00897824	0.361042
Ppp2r5c	3.06977	0.00904941	0.361042
Lamtor4	0.136002	0.00905449	0.361042
Wdr81	0.359572	0.00905958	0.361042
Zc2hc1b	0.250738	0.00909516	0.361042
Bche	3.29926	0.00910024	0.361042
Cbwd1	3.36668	0.00911549	0.361042
Mettl7b	8.1311	0.00912058	0.361042
Gzf1	0.411529	0.00913074	0.361042
Col4a6	3.89405	0.00913074	0.361042
4921524J17Rik	0.370853	0.00914599	0.361042
Sirpa	4.62395	0.00914803	0.361042
Wdr45b	0.315299	0.00915209	0.361042
Trappc10	3.98382	0.00915514	0.361042
Igbp1	0.358574	0.00915819	0.361042
Vps36	5.57004	0.00919784	0.36188
Dyrk1b	4.05514	0.00923851	0.362754
BC035044	5.31382	0.0092985	0.364382
Olfr525	5.749	0.00942253	0.366667
Rpl7l1	0.488533	0.00943473	0.366667
6330408A02Rik	5.63083	0.00946523	0.366667
Iqcb1	3.02628	0.00947235	0.366667
Tex36	2.20858	0.00948455	0.366667
Cenpk	0.387076	0.00948963	0.366667
Cttnbp2nl	3.55457	0.00949573	0.366667
Synpo2l	3.51256	0.009512	0.366667
Pdcl3	0.324382	0.00952826	0.366667
Arnt	3.18154	0.0095486	0.366667
Eml4	5.18719	0.00956181	0.366667
2610028H24Rik	5.79989	0.00965535	0.367879
Epha8	0.493037	0.00966856	0.367879
Dennd4a	0.384365	0.00967873	0.367879
Otud6b	0.337947	0.00970516	0.367879
Vamp5	4.38416	0.00971025	0.367879
Etnk1	0.191809	0.00972651	0.367879
Msmb	3.89167	0.00976718	0.367879
Atxn3	4.04442	0.00978447	0.367879
Cntnap3	3.71998	0.00981903	0.367879
Zdhhc11	4.70041	0.00982412	0.367879
Med31	0.427018	0.00984547	0.367879
2810417H13Rik	0.394267	0.0098475	0.367879
4930549C01Rik	0.417933	0.00985157	0.367879
Cldn20	4.21857	0.00985665	0.367879
Fbp2	3.99292	0.00987393	0.367879
Brap	4.21254	0.00993087	0.368561
Arl9	2.77747	0.00994612	0.368561
Snrnp48	0.312861	0.00996848	0.368561
Arpc3	0.402757	0.0100071	0.368561
Mnat1	0.27231	0.0100183	0.368561
Esp16	0.272779	0.0100224	0.368561
Cldn7	0.425249	0.0100234	0.368561
Ankrd45	5.73998	0.0100569	0.369104
Nle1	0.178972	0.0100864	0.369282
Dtx3	5.31496	0.0101291	0.369282
Neu3	5.348	0.0101515	0.369282
Gtf2a2	0.21635	0.0101556	0.369282
Gm5797	0.335039	0.0101688	0.369282
Zfp273	6.28188	0.010181	0.369282
Cyc1	0.440488	0.0101932	0.369282
Sars	0.34985	0.0102359	0.370147
Dph3	0.406647	0.0103538	0.373725
Tmem150b	0.32377	0.0104433	0.376234
Spam1	1.99233	0.0104616	0.376234
Adi1	0.281839	0.0105439	0.377866
Olfr547	2.38626	0.010546	0.377866
Ogt	0.442578	0.0105663	0.377866
Taar7f	0.234432	0.0106049	0.377866
Tmx2	0.329829	0.0106192	0.377866
Uqcr11	0.453108	0.0106222	0.377866
Gtf3a	0.234187	0.0106873	0.378768
Fam24a	0.359371	0.0107188	0.378768
Gins4	0.321789	0.0107279	0.378768
Exosc3	0.371042	0.0107462	0.378768
Dgkq	0.316746	0.0107473	0.378768
AI467606	0.40768	0.0108083	0.378768
Tmem38a	5.4058	0.0108164	0.378768
Dgkz	4.44742	0.0108306	0.378768
Ces2c	0.376205	0.0108662	0.378768
Tut1	0.411428	0.0108977	0.378768
Ptpn12	2.50028	0.0108987	0.378768
Cxcl9	5.1013	0.0109262	0.378768
Spem1	4.1224	0.0109303	0.378768
Pnn	0.305197	0.0109313	0.378768
Comtd1	0.266296	0.0109364	0.378768
Zfp445	2.90846	0.0109852	0.378881
Cic	3.79284	0.0109923	0.378881
Nrf1	3.61477	0.0110157	0.378881
Hmbs	0.237296	0.0110167	0.378881
Stil	0.278308	0.0111234	0.381672
Rdh7	2.83656	0.0111366	0.381672
Gm362	6.72228	0.0112109	0.383548
Rnf219	3.20312	0.0112841	0.385382
Usp9y	3.77357	0.0113156	0.385571
Tcf24	4.255	0.0113288	0.385571
Epha6	0.362567	0.0114264	0.388221
Bub3	0.317217	0.0114854	0.388467
Shc2	4.36458	0.011525	0.388467
Ephx3	3.49305	0.011526	0.388467
Tor3a	0.297893	0.0115667	0.388467
Scgb2b12	0.525228	0.0116246	0.388467
Anp32a	6.4942	0.011646	0.388467
Chrac1	0.443041	0.0116592	0.388467
Vmn2r44	0.400367	0.0116755	0.388467
Olfr1431	0.352007	0.0116856	0.388467
Egflam	3.73035	0.0116948	0.388467
Tnip1	0.306627	0.0117253	0.388467
Srsf1	0.387716	0.0117416	0.388467
Gmfb	6.38332	0.0117497	0.388467
Pcdhac1	3.48889	0.0117619	0.388467
Vmn2r73	3.423	0.0117629	0.388467
Lamtor3	0.311187	0.0118046	0.388467
Slco1a6	3.44516	0.0118259	0.388467
Tll1	3.56611	0.011829	0.388467
Tbca	0.234597	0.0118331	0.388467
Guk1	0.220644	0.0118402	0.388467
Uck2	3.35959	0.0118483	0.388467
Gm10147	0.314623	0.0118768	0.388472
Gif	3.77951	0.011888	0.388472
Arid5a	0.41684	0.0119754	0.388717
Vps11	5.97406	0.0119795	0.388717
2310022B05Rik	7.32092	0.0119815	0.388717
Cyth2	2.46476	0.0119937	0.388717
Srrt	0.443479	0.0119967	0.388717
Lce3d	0.347634	0.012014	0.388717
Scn1b	0.348542	0.0121238	0.391626
Mtmr12	3.33652	0.0121686	0.392426
Gtf2b	0.306731	0.0122214	0.392757
Rnf112	2.9801	0.0122377	0.392757
Acsl3	3.14734	0.0122387	0.392757
Rsl24d1	0.35339	0.012259	0.392769
Zfp868	4.98228	0.0123566	0.395252
Slc9a7	3.21978	0.0124654	0.397699
Obp2b	5.34683	0.0124736	0.397699
Ccdc85c	2.31406	0.0125102	0.39822
C1s1	0.382713	0.0125722	0.399548
Rsph4a	0.35624	0.0126393	0.399647
Celf6	0.479861	0.0126434	0.399647
Rps3	0.406193	0.0126515	0.399647
Bex1	4.40886	0.0126739	0.399647
Ahcyl1	0.51903	0.0126769	0.399647
Clgn	4.51844	0.0127054	0.399904
1700018B08Rik	4.49065	0.012743	0.399937
Olfr3	0.362143	0.0127806	0.399937
Atxn7l2	6.66662	0.0127898	0.399937
Mpl	2.16011	0.012802	0.399937
Mkrn3	0.418989	0.0128081	0.399937
Wdr74	0.345641	0.0128701	0.401236
Map2k4	2.26856	0.0129199	0.402152
Zpr1	0.252298	0.0129677	0.403002
2900092C05Rik	4.04174	0.0130266	0.404157
Scgb1b19	0.387343	0.013046	0.404157
Bud13	0.279799	0.0130998	0.405189
Kel	4.01587	0.0131303	0.405495
Nop56	0.443114	0.013173	0.406176
Nutf2	0.384278	0.0132168	0.406211
Stk32b	4.97796	0.013229	0.406211
Mesdc2	2.48423	0.0132778	0.406211
Hist1h2ae	0.29373	0.0132849	0.406211
Hist1h2bl	0.341757	0.0132849	0.406211
Cuedc1	2.80173	0.0132981	0.406211
Lsm6	0.288943	0.0133998	0.40847
Trim10	4.79737	0.0134313	0.40847
Hhipl2	2.64102	0.0134343	0.40847
Gem	2.98951	0.0134628	0.408659
Atp6v1e1	2.69026	0.0135289	0.408659
Ilf2	0.420175	0.0135939	0.408659
Tmtc4	0.433673	0.0136021	0.408659
Nfyb	0.255282	0.0136112	0.408659
Smc1a	0.407025	0.0136112	0.408659
Vmn2r10	0.321468	0.0136153	0.408659
Clock	0.430897	0.0136275	0.408659
Ung	4.21686	0.0136275	0.408659
Tcf23	2.71097	0.0137078	0.409592
Ssxb1	0.355901	0.0137363	0.409592
Emc3	1.01386	0.0137403	0.409592
Bex4	2.89243	0.0137444	0.409592
Cherp	0.375701	0.0137627	0.409592
Pwp2	0.405265	0.0137902	0.409789
Ostn	2.73524	0.0138369	0.410558
Pcmtd2	3.23991	0.013965	0.412988
Rfc5	0.362682	0.0139904	0.412988
Klf17	2.69594	0.0140148	0.412988
Htatsf1	0.360746	0.0140514	0.412988
Tcn2	3.02766	0.0140616	0.412988
Cwc27	0.324362	0.0140789	0.412988
Sla	2.62991	0.0141124	0.412988
Rpl14	0.387907	0.0141328	0.412988
Myct1	0.21061	0.0141358	0.412988
Cdnf	1.88135	0.014144	0.412988
Asb18	3.49385	0.0141663	0.412988
Lmtk2	4.15034	0.0141806	0.412988
Grn	7.69174	0.0141917	0.412988
Inha	3.86809	0.0142141	0.413028
Srcap	3.13976	0.0143036	0.414173
Mnda	0.340511	0.0143076	0.414173
Phf6	0.284808	0.0143361	0.414173
Eif3f	0.300337	0.0143646	0.414173
Gm13285	0.304095	0.0143768	0.414173
Ccdc33	0.232656	0.0143798	0.414173
Eif2s1	0.480558	0.0144286	0.414971
Rxfp2	0.235754	0.0145852	0.417151
Olfr1471	0.361651	0.0145964	0.417151
Tada2b	0.295504	0.0145974	0.417151
Zan	0.417224	0.0146065	0.417151
Acoxl	2.55474	0.0146452	0.417151
Ccdc107	0.447147	0.0146482	0.417151
Atp11b	5.08616	0.0146686	0.417151
Nup62cl	3.21476	0.0146757	0.417151
Fbxo9	0.414236	0.0147041	0.417151
Zfp384	0.514843	0.0147367	0.417151
Stfa2	0.280226	0.0147377	0.417151
Masp2	3.58691	0.0148007	0.417297
Ndnl2	2.96578	0.0148089	0.417297
Dido1	4.99522	0.0148465	0.417297
Plekhh2	3.81186	0.0148465	0.417297
Phyhip	4.27787	0.0148922	0.417297
Nadk	4.24137	0.0148932	0.417297
Gm13128	0.448124	0.0149014	0.417297
A230065H16Rik	2.874	0.0149126	0.417297
Atp5a1	0.449549	0.0149553	0.417898
Atp11a	4.0925	0.0149929	0.418355
Cct5	0.377081	0.0150315	0.418586
Rpl29	0.321986	0.0150437	0.418586
4833423E24Rik	0.431028	0.0150915	0.419322
Zbtb7a	2.34213	0.0151464	0.420254
Clk3	4.62028	0.015183	0.420617
Rbm22	0.407429	0.0152135	0.420617
Cel	3.3202	0.0152267	0.420617
Prim2	0.313255	0.015245	0.420617
Rps29	0.475319	0.0152898	0.421261
Ccnyl1	2.52788	0.0153314	0.421453
Apol7a	4.15471	0.0153396	0.421453
BC030500	2.80794	0.0153813	0.422008
Smu1	0.411217	0.0154941	0.424513
Snapc2	0.516899	0.0155856	0.426426
P2rx3	0.45742	0.0156263	0.426944
Lmbr1	2.95225	0.0156934	0.427624
Olfr1066	0.289516	0.0157269	0.427624
Fdx1l	0.287888	0.015732	0.427624
Sf3a3	0.398885	0.0157381	0.427624
Tiprl	0.41246	0.0157757	0.427787
Ddx3x	0.451041	0.0157971	0.427787
Zdhhc19	3.44041	0.0158276	0.427787
Zmiz1	0.446412	0.015856	0.427787
Ankrd33	3.84745	0.0158591	0.427787
Wars	0.451256	0.0159028	0.427787
Vmn1r46	2.64135	0.015914	0.427787
Hinfp	0.466946	0.0159181	0.427787
Sap30bp	0.438065	0.0159526	0.428131
Olfr66	2.62246	0.0160878	0.428811
Snrpf	0.426875	0.0160929	0.428811
Ccdc155	0.470335	0.0161143	0.428811
Tprn	3.67327	0.0161143	0.428811
Pes1	0.392048	0.0161204	0.428811
H13	3.19397	0.0161214	0.428811
5730409E04Rik	3.7001	0.0161305	0.428811
Smok3a	0.403335	0.0162068	0.430256
Bid	3.48889	0.0162607	0.430686
Ndrg3	6.06317	0.0162668	0.430686
P2ry6	5.74232	0.0163054	0.431129
Ndufs5	0.464528	0.0164244	0.433244
Ak4	0.396352	0.0164294	0.433244
Olfr648	3.97389	0.0164762	0.433324
Ttc4	0.32185	0.0164833	0.433324
Sap130	0.421542	0.0164986	0.433324
Cap1	0.310886	0.0166165	0.43526
Vhl	0.339643	0.0166165	0.43526
Cdkal1	3.76363	0.016646	0.435271
Zmynd8	0.393247	0.0166684	0.435271
Rab36	4.90244	0.0166989	0.435271
Pik3ca	2.63502	0.0167161	0.435271
Pycr1	2.51667	0.0167365	0.435271
Ssx9	0.301441	0.0167497	0.435271
Lurap1l	4.10811	0.0168046	0.436121
Zfp472	0.345314	0.0168666	0.43671
Mak	0.54516	0.0168839	0.43671
Arrb2	4.03631	0.0169398	0.43671
Xcl1	3.78721	0.0169622	0.43671
Sorbs3	4.44486	0.0169734	0.43671
Cyp3a41a	0.498944	0.0169815	0.43671
Olfr1416	0.739674	0.017011	0.43671
Olfr1212	5.12212	0.0170303	0.43671
Ncor2	0.285004	0.0170374	0.43671
Rnpepl1	2.93226	0.017073	0.43671
Psma3	0.403447	0.0170852	0.43671
Phip	0.421482	0.0171259	0.43671
Srek1	0.414303	0.0171289	0.43671
Tenm1	2.88843	0.0171381	0.43671
Ssbp1	0.414514	0.0172092	0.437778
Slc2a2	6.17534	0.0172245	0.437778
Tmem204	0.351196	0.0173028	0.439186
Ddx20	0.447816	0.0173688	0.439186
Slc3a2	0.389767	0.0174105	0.439186
Lrriq3	2.60734	0.0174217	0.439186
Zfp639	4.80252	0.0174217	0.439186
Svip	4.03644	0.0174481	0.439186
Hapln2	0.399777	0.0174573	0.439186
Vps41	4.28629	0.0174929	0.439186
Tmem256	2.9669	0.0175244	0.439186
Olfr181	0.484699	0.0175264	0.439186
Nelfb	0.483672	0.0175437	0.439186
Olfr1124	3.15462	0.0175478	0.439186
Camkmt	3.74997	0.0175742	0.439288
E130309D02Rik	0.382382	0.0176952	0.440378
Akap6	2.90206	0.0176993	0.440378
Acadvl	2.79318	0.0177247	0.440378
Tsen2	0.405786	0.0177318	0.440378
Vmn2r12	0.472727	0.017745	0.440378
Tpbg	4.52622	0.0177521	0.440378
Cd52	4.24053	0.0178294	0.441258
Armc10	0.287933	0.0178325	0.441258
Lrrc57	4.608	0.0179311	0.443108
Cdk6	0.46302	0.0179545	0.443108
Mrps26	3.00977	0.0179748	0.443108
Kirrel3	0.411619	0.0180175	0.44315
Ankrd11	0.343071	0.0180216	0.44315
Ak8	4.1269	0.018112	0.44406
Shmt2	4.22083	0.0181151	0.44406
Mepce	0.323822	0.0181263	0.44406
Ccr8	2.67724	0.0181863	0.444221
Gm15284	0.403687	0.0182391	0.444221
Slc16a8	4.26443	0.0182757	0.444221
Cd70	2.46798	0.0182961	0.444221
Gpx5	0.328267	0.0183022	0.444221
Clic1	4.07716	0.0183022	0.444221
Vmn2r62	0.459613	0.0183164	0.444221
Arid5b	6.0256	0.0183245	0.444221
Fcho2	0.375894	0.0183438	0.444221
Med11	0.439601	0.0183601	0.444221
Trcg1	0.352291	0.0183886	0.444221
Ranbp2	2.22698	0.0184038	0.444221
Sel1l	4.10102	0.0184557	0.444926
Rab6a	0.354314	0.018535	0.445632
Btd	3.84072	0.0185533	0.445632
Trrap	0.447569	0.0185655	0.445632
Gm10220	0.510628	0.0186285	0.445632
Grk1	0.368881	0.0186427	0.445632
Psat1	0.420524	0.018658	0.445632
Gnb2	0.364084	0.0186631	0.445632
Cacna2d1	0.496328	0.0186753	0.445632
4930467E23Rik	0.300274	0.0187353	0.445632
Dhrs7	4.9328	0.0187485	0.445632
Brf1	0.44576	0.0187678	0.445632
Cdkn1b	0.41341	0.0187922	0.445632
Pdgfrb	3.3797	0.0188054	0.445632
Dars	0.344687	0.0188166	0.445632
Chgb	2.14876	0.0188247	0.445632
Fcrls	0.414615	0.0189162	0.44726
Gm14308	0.287354	0.0189447	0.447395
Lamc3	0.480184	0.0189976	0.447791
Fnbp4	0.521302	0.0190118	0.447791
Cd37	4.33927	0.0190545	0.447791
Olfr1301	2.31878	0.0190697	0.447791
Rfk	0.49006	0.0190992	0.447791
Tmem230	2.92584	0.0191175	0.447791
Cramp1l	2.95453	0.0191297	0.447791
Acy1	4.49072	0.019147	0.447791
Cyp2b23	5.01669	0.0191663	0.447791
Gm20852	2.2181	0.0191928	0.447877
Olfr781	2.94563	0.0192477	0.448331
2310047M10Rik	0.349293	0.0192578	0.448331
Med19	0.252491	0.0192924	0.448359
Mbd2	3.40275	0.0193046	0.448359
Cxxc1	0.383317	0.0193514	0.448915
Msi1	3.1498	0.0194378	0.449006
Zranb2	0.491108	0.0194418	0.449006
Mab21l1	2.25955	0.0194673	0.449006
Gbp11	0.414218	0.0194734	0.449006
Mpp1	3.7174	0.0194917	0.449006
Fshb	6.0021	0.0194988	0.449006
Trex2	3.317	0.019515	0.449006
2310014L17Rik	3.42892	0.0195852	0.449463
Stxbp1	2.61054	0.0196035	0.449463
Wnk1	0.356516	0.0196076	0.449463
Gm20809	4.49108	0.0197316	0.449463
Ing2	3.79097	0.0197316	0.449463
Zswim1	0.43504	0.0197702	0.449463
Pcdhgb7	3.07535	0.0197977	0.449463
Smad5	4.13892	0.0198058	0.449463
Spata9	3.19889	0.0198343	0.449463
Asb17	0.309255	0.0198566	0.449463
Catsperd	4.04877	0.0198831	0.449463
Gm12942	3.78703	0.0198922	0.449463
D8Ertd82e	5.4792	0.0199115	0.449463
Olfr669	4.17667	0.01994	0.449463
Vmn1r200	0.397065	0.0199756	0.449463
Nova1	4.86468	0.0199786	0.449463
Psmd4	0.484865	0.0199807	0.449463
4933406M09Rik	3.40548	0.0199858	0.449463
Pls1	0.403802	0.0199868	0.449463
Ttpal	0.545745	0.0199919	0.449463
Sf3b4	0.431613	0.0200315	0.44984
Mfap1a	0.392503	0.020062	0.450011
Ehmt1	0.330903	0.0201545	0.450375
Dnajc12	0.289374	0.0201566	0.450375
Slc22a28	0.45762	0.0201576	0.450375
Cdpf1	3.16153	0.0201698	0.450375
Taok3	3.63583	0.0202491	0.451633
Acsf2	1.89342	0.0203264	0.452167
Dis3	0.292338	0.0203314	0.452167
Wfdc13	5.60999	0.0203467	0.452167
Pkib	0.412597	0.020365	0.452167
Gm5458	0.440716	0.0204148	0.452635
Gm8923	0.393647	0.0204321	0.452635
Defb19	5.16632	0.0204606	0.452756
Smc4	0.300662	0.0205307	0.453798
Donson	0.383332	0.0205937	0.45468
Smc3	0.402652	0.0206375	0.454692
Tfb2m	0.353592	0.0206405	0.454692
Spaca3	3.89001	0.0207198	0.455893
Zfp941	2.16433	0.0207432	0.455893
Rnf122	3.46515	0.0207645	0.455893
Dicer1	5.19958	0.0208327	0.456748
1700007G11Rik	3.24633	0.0208499	0.456748
Gm19345	0.398633	0.0208886	0.457086
Gm8693	0.443853	0.0209801	0.457652
Scn8a	3.68292	0.0209821	0.457652
Rnf126	3.28096	0.0209994	0.457652
Ppil4	0.459026	0.0210075	0.457652
Ccdc159	0.411539	0.0210502	0.458075
Yrdc	0.370854	0.0212159	0.460857
Exosc8	0.234412	0.02128	0.460857
Gigyf2	2.54462	0.0212871	0.460857
St3gal4	3.20147	0.0212963	0.460857
Hid1	0.335494	0.0213135	0.460857
Cts6	0.233035	0.0213186	0.460857
Rcsd1	2.7494	0.0214762	0.463016
Ggt7	3.3247	0.0214945	0.463016
Olfr196	0.379285	0.0215047	0.463016
Prl5a1	3.52715	0.0215169	0.463016
Fam210a	3.30877	0.0215362	0.463016
Ppan	0.42203	0.0215952	0.463777
Gm5464	0.405021	0.021648	0.46403
C1rl	1.53972	0.021709	0.46403
Cdh15	3.45014	0.0217639	0.46403
Atp2a2	0.417473	0.0217649	0.46403
Rps15a	0.475319	0.0217802	0.46403
B3glct	3.69543	0.0217883	0.46403
Gm2016	0.287301	0.0218158	0.46403
Vmn1r129	0.305884	0.0218483	0.46403
Selk	0.359729	0.0218758	0.46403
Serpinf2	2.81346	0.021891	0.46403
Pdss2	2.67663	0.0218941	0.46403
Kifc2	3.59345	0.0219022	0.46403
Pold1	0.415243	0.0219286	0.46403
Rpl3	0.430501	0.0219459	0.46403
Spert	2.74691	0.0219957	0.46403
Zfp182	6.72882	0.0219957	0.46403
Phox2b	2.1954	0.0220079	0.46403
Hsf1	0.504242	0.0221187	0.465326
Clp1	0.336254	0.0221767	0.465326
Egln2	0.529443	0.0221919	0.465326
Gm10324	0.289411	0.0222214	0.465326
Akap12	3.34284	0.0222397	0.465326
Olfr1234	4.16916	0.0222489	0.465326
Arl4d	0.353271	0.0222926	0.465326
Polr2k	0.455894	0.0222936	0.465326
Ctbs	4.53426	0.0223038	0.465326
Gemin4	3.69504	0.0223099	0.465326
Ints3	0.482396	0.0224268	0.465326
Rangrf	0.425713	0.0224329	0.465326
Fkbp2	0.388336	0.0224349	0.465326
Vmn1r219	0.451041	0.0224461	0.465326
Olfr1086	2.16958	0.0224695	0.465326
Stxbp3a	3.76276	0.0224695	0.465326
Olfr1123	0.287849	0.0224715	0.465326
Rhox3c	0.456791	0.0226667	0.467652
Rfx3	0.31966	0.0226698	0.467652
Gypc	1.74424	0.0226728	0.467652
Dapp1	0.334846	0.0226789	0.467652
Trim60	0.412398	0.0227318	0.467824
Prl8a9	4.03136	0.0227349	0.467824
Rps10	0.282703	0.022804	0.468639
Cdc37	0.376258	0.0228579	0.468639
Wdr13	3.63776	0.022928	0.468639
Gm10375	0.433563	0.0229565	0.468639
Mettl11b	4.56158	0.0229707	0.468639
Rab6b	4.56349	0.0230185	0.468639
Topbp1	0.475319	0.0230236	0.468639
Nol12	0.475541	0.0230246	0.468639
Ube2t	0.250286	0.0230693	0.468639
Wtap	0.485005	0.0230693	0.468639
Upk1b	2.49454	0.0230765	0.468639
4933436I01Rik	0.461594	0.0230958	0.468639
Mfap5	4.4155	0.0230988	0.468639
7420426K07Rik	5.09971	0.023108	0.468639
Tgfbr2	2.85096	0.0231344	0.468692
Amer1	0.429559	0.0232127	0.46958
Pkia	3.5914	0.0232595	0.46958
Olfr275	3.0144	0.0232717	0.46958
Pla2g2d	0.502757	0.0232971	0.46958
Mtif3	6.60195	0.0233093	0.46958
Spsb2	5.17227	0.0233215	0.46958
Gm21319	0.481319	0.0233652	0.46998
Fgfr3	0.518658	0.0234201	0.470279
Cryba2	0.45372	0.0234486	0.470279
G3bp2	5.48629	0.0234831	0.470279
Gm10352	3.84626	0.0235218	0.470279
Pstk	2.26258	0.023538	0.470279
E2f1	5.26644	0.0235492	0.470279
Olfr143	0.33517	0.023598	0.470279
Olfr742	0.399984	0.0236122	0.470279
Smim13	4.6514	0.0236326	0.470279
Fhl1	2.7142	0.0236743	0.470279
Plekhg5	3.54875	0.0237332	0.470279
Als2cl	0.310296	0.0237373	0.470279
Wwc2	6.13053	0.0237536	0.470279
Thtpa	3.41817	0.0237851	0.470279
Mob4	0.420332	0.0237952	0.470279
Ttc36	0.402349	0.0238634	0.470279
Imp4	0.239993	0.0238684	0.470279
Vmn2r101	0.398058	0.0238928	0.470279
C77080	4.10439	0.0239061	0.470279
Cxadr	2.4852	0.0239122	0.470279
Pilrb1	0.360527	0.0239325	0.470279
Odf3b	3.63815	0.0239416	0.470279
Rpl10a	0.481319	0.0239477	0.470279
Olfr1034	0.404193	0.023966	0.470279
Ffar2	0.401309	0.0240006	0.470279
Slc7a6os	0.412061	0.0240016	0.470279
Mier3	0.360777	0.0240321	0.470408
Kif1b	1.75574	0.0240575	0.470437
Gpr149	4.15223	0.024144	0.471658
Olfr873	0.42391	0.0242629	0.472853
Irf3	2.70434	0.0242649	0.472853
9330182O14Rik	4.42333	0.0242853	0.472853
Crnkl1	0.475319	0.0243178	0.472853
Crtac1	0.448684	0.02433	0.472853
Ptpn6	3.27437	0.0243493	0.472853
Gm13271	4.03188	0.0244073	0.473511
Cd300lf	3.4113	0.0244368	0.473616
Eny2	0.205782	0.0245435	0.475217
Vmn1r163	4.05643	0.0246503	0.475549
Bbox1	4.02246	0.0246533	0.475549
Hdac5	7.3687	0.0246533	0.475549
Lrrc61	4.76066	0.0246574	0.475549
Tceanc	4.31793	0.0247682	0.477218
Ada	0.429082	0.0249654	0.480254
Mthfd2	0.372784	0.0249746	0.480254
Slc19a1	3.9523	0.0250092	0.480449
2310034C09Rik	0.455751	0.0250763	0.481248
Igf1r	3.12106	0.0250996	0.481248
Tssk3	3.68109	0.0251698	0.48177
Fbxl4	0.367702	0.0251759	0.48177
Rab21	4.17443	0.0252532	0.482779
Polr3e	0.475319	0.0253152	0.483195
Nkx2-3	0.430381	0.0253243	0.483195
Ubxn4	0.388804	0.025368	0.483195
AF366264	0.355148	0.0253731	0.483195
Rab1	0.297998	0.0254036	0.483308
Dach2	0.359249	0.0255063	0.484432
Zdhhc18	3.35231	0.0255287	0.484432
Tas2r130	3.66467	0.025549	0.484432
Skint5	2.53788	0.0255612	0.484432
Ucp1	3.38256	0.0255897	0.484504
Fam83g	0.408993	0.0256222	0.484654
Odf2	2.64711	0.0257157	0.485956
Ubr5	0.45735	0.0257686	0.486086
Wnt2b	1.98549	0.0257778	0.486086
Olfr1324	4.04977	0.0258062	0.486086
Plk3	2.36881	0.0258215	0.486086
Krt40	3.73777	0.0258713	0.486558
Olfr205	3.70416	0.0259414	0.487238
Plag1	5.00519	0.0259841	0.487238
Nr1i3	2.77259	0.0259923	0.487238
Snap47	1.94327	0.0260065	0.487238
Gm10413	0.46407	0.0260746	0.487353
Vmn1r95	0.210324	0.0260756	0.487353
Slc9a3r1	1.98612	0.0261295	0.487353
Olfr491	2.37786	0.0261316	0.487353
Olfr1242	5.07585	0.0261651	0.487353
Apobec1	3.52556	0.0261814	0.487353
Hspb9	0.499863	0.0261865	0.487353
Asb5	0.507197	0.0262109	0.487353
Vmn1r159	0.353786	0.0262861	0.487804
Rbm48	0.546594	0.0262973	0.487804
Mppe1	3.56237	0.0263095	0.487804
Tmem106c	2.82152	0.0263512	0.487846
Rpl12	0.537312	0.0263613	0.487846
Gm6408	0.338174	0.0265159	0.490244
Zkscan3	3.06398	0.0265616	0.490629
Ndufb7	2.75659	0.0266582	0.491367
Lgals2	3.03074	0.0266643	0.491367
Usp13	5.32993	0.0266765	0.491367
Utp15	0.454899	0.0268026	0.493227
Zfp46	3.21651	0.0268676	0.493963
Fam214a	3.11989	0.026949	0.494995
Tgm1	5.991	0.0270384	0.495862
Utp23	0.476628	0.0270466	0.495862
Nt5c1a	2.16305	0.0271808	0.497493
Vps51	0.377116	0.027196	0.497493
Kbtbd2	6.22377	0.0272163	0.497493
Npas3	0.342387	0.0272367	0.497493
Ctso	4.41997	0.0272865	0.497941
Gpbp1l1	0.412859	0.0273638	0.498888
Adamts16	3.01965	0.0274309	0.499648
S100a8	3.26029	0.0275427	0.500903
Scgb2b27	4.9289	0.0275529	0.500903
Vtcn1	2.40352	0.0276169	0.500903
Cenpt	0.389708	0.027619	0.500903
Dynlrb1	0.367777	0.0276271	0.500903
Prss53	0.440469	0.0277308	0.501347
Sf3b6	0.527339	0.0277735	0.501347
Olfr1323	2.37592	0.0277938	0.501347
Ubl7	0.249577	0.0278009	0.501347
Vmn1r119	0.34804	0.0278508	0.501347
Cntd1	3.32182	0.0278924	0.501347
Apol7e	2.94927	0.0279057	0.501347
Sez6l2	0.30754	0.0279097	0.501347
Cd24a	4.24087	0.0279107	0.501347
Hist2h3c1	0.479037	0.0279229	0.501347
Ccdc92	7.32898	0.027989	0.501347
Zfp804a	3.15368	0.0279911	0.501347
Ngef	3.44588	0.0280012	0.501347
Pif1	0.420524	0.0280083	0.501347
Slc25a42	2.06164	0.0280653	0.501453
Slfn1	2.22628	0.0280653	0.501453
Gpn1	0.408311	0.0280937	0.501506
Cidec	4.67777	0.0282005	0.502844
Mcidas	0.217545	0.0282198	0.502844
Bzw2	2.40638	0.0282767	0.503403
Anxa10	3.87586	0.028352	0.503902
Phf8	0.542352	0.028356	0.503902
Pklr	0.469733	0.0284008	0.504242
Pa2g4	3.91415	0.0284282	0.504274
Lgals8	3.93869	0.0285248	0.505077
Bola2	0.402552	0.0285248	0.505077
Prpf6	0.452265	0.0287647	0.507946
Abt1	0.379115	0.0287881	0.507946
Pvrl3	3.33229	0.0287891	0.507946
Rapsn	3.86231	0.0288268	0.507946
Zc3h11a	0.645318	0.02884	0.507946
Csrnp2	0.325036	0.028842	0.507946
U2af1l4	0.243323	0.0288989	0.507946
Arhgap39	2.67763	0.0289101	0.507946
Kctd7	2.58009	0.0289193	0.507946
Cct8	0.407038	0.0289843	0.50852
Fgf13	2.47255	0.0290037	0.50852
Rrs1	0.440822	0.0290921	0.508767
Vmn1r69	0.45306	0.0290921	0.508767
Rpl34	0.537312	0.0291043	0.508767
Olfr957	5.02344	0.029146	0.508767
Plcxd2	5.23768	0.029147	0.508767
Spryd4	0.298798	0.0291989	0.508885
Prcp	3.63234	0.0292121	0.508885
Zfp781	0.413778	0.0292314	0.508885
Olfr481	4.04084	0.029327	0.509338
Zfp808	0.314798	0.029328	0.509338
Fam103a1	0.476584	0.0293351	0.509338
Sprr3	2.24797	0.0293961	0.509885
Tbc1d22a	2.95098	0.0294185	0.509885
Exosc1	0.320656	0.0295008	0.510863
Golga1	0.328013	0.0295832	0.511838
Cryba1	2.99315	0.0296157	0.511951
Zfyve26	3.7206	0.0296696	0.512432
Tnfrsf10b	2.85111	0.0297306	0.513035
Bmpr1a	4.06605	0.0297601	0.513094
Cdc5l	0.346988	0.0298383	0.513235
Slc35g2	3.0139	0.0298648	0.513235
Pdia3	0.494036	0.0298871	0.513235
Lsm5	0.353741	0.0299187	0.513235
Prss58	3.25934	0.0299573	0.513235
Hlcs	3.09028	0.0299736	0.513235
1700001J03Rik	0.501596	0.0299817	0.513235
Nprl2	2.62505	0.0299959	0.513235
Pnck	0.22295	0.0300264	0.513235
Nr0b1	0.551752	0.0300519	0.513235
Fsd1	3.38583	0.030062	0.513235
Slc43a2	3.14367	0.0300813	0.513235
Cldn23	5.34072	0.030119	0.513432
Sgms1	4.76173	0.0301637	0.513749
Dynll1	0.486252	0.0303436	0.515855
Il9r	3.71708	0.0303508	0.515855
Mtmr10	2.63775	0.030366	0.515855
Ankrd35	0.41418	0.0304362	0.515935
4932414N04Rik	4.9208	0.0304433	0.515935
Bzw1	0.28075	0.0304494	0.515935
Slc22a6	4.16972	0.0304829	0.516059
AI314180	2.27407	0.0305246	0.51632
Gm13275	0.231325	0.0305846	0.51689
Ceacam3	3.10119	0.0306944	0.5183
Taf12	0.296249	0.0307239	0.518353
Naa60	2.82634	0.0308672	0.519932
Magix	2.47235	0.0309089	0.519932
Pip4k2b	3.40424	0.0309221	0.519932
Tbl3	0.509993	0.0309313	0.519932
Mcm3ap	0.38985	0.0309496	0.519932
Gngt1	2.82809	0.0310258	0.520768
Kctd9	4.90213	0.0310807	0.521106
Nup50	7.86584	0.0311041	0.521106
Prl3d3	0.496907	0.0311255	0.521106
Ly86	3.54783	0.0311712	0.521429
Tpsg1	2.25009	0.0312739	0.521949
Kifc3	5.10845	0.0312881	0.521949
Npvf	1.8086	0.0312902	0.521949
Dock11	5.20914	0.0313085	0.521949
Akirin2	0.552332	0.0313827	0.522743
Myh7b	4.01604	0.0314467	0.522951
Taz	4.27068	0.031527	0.522951
Lama4	2.0192	0.0315647	0.522951
Pcdhb13	3.12263	0.031584	0.522951
Gm10767	0.292591	0.0315901	0.522951
Rom1	0.412355	0.0316084	0.522951
Abhd3	0.418634	0.0316348	0.522951
Wdr95	0.229493	0.0316806	0.522951
Gbp6	3.59979	0.0316816	0.522951
Psmc3	0.40805	0.0316978	0.522951
4931414P19Rik	4.24494	0.0317039	0.522951
Cyb5r3	4.00778	0.0317141	0.522951
Ube2l6	4.04402	0.0318524	0.524737
Rnf146	3.5322	0.0318951	0.524737
Olfr33	4.46179	0.0319225	0.524737
Vmn2r1	4.50184	0.0319459	0.524737
Wfdc15b	1.96592	0.0319774	0.524737
Gne	0.367502	0.0319825	0.524737
Rad51	0.443562	0.0320699	0.525458
Ahcyl2	0.472098	0.0321045	0.525458
Mfap3l	0.527452	0.0321065	0.525458
Cyp4b1	3.39998	0.0322326	0.527082
Slc5a1	3.85532	0.0323414	0.528422
Ell2	4.48302	0.0325041	0.530513
Vwde	4.13211	0.0325539	0.530513
Mbd3	0.505721	0.0325732	0.530513
Tjp3	3.29668	0.0325773	0.530513
Lsg1	0.624712	0.0326871	0.530897
Tnrc6a	0.390702	0.032741	0.530897
Alg10b	0.498462	0.0327491	0.530897
4930550C14Rik	3.16644	0.0327582	0.530897
Cldn13	3.37456	0.0327735	0.530897
Rbm19	0.514786	0.0327796	0.530897
Omd	4.1628	0.0327898	0.530897
Slc25a5	0.306292	0.0329128	0.531043
Mtch1	2.90309	0.0329311	0.531043
H2-Q6	0.552148	0.0329606	0.531043
Nhlrc3	3.51708	0.03305	0.531043
Mtx1	0.506831	0.0330571	0.531043
Trim43c	0.461459	0.0330602	0.531043
Ctsb	1.90878	0.0330785	0.531043
Rps6kc1	2.56528	0.0331283	0.531043
Prpf40b	2.89909	0.0332198	0.531043
Rbm8a	0.491958	0.0332208	0.531043
Agbl2	3.49293	0.033233	0.531043
Gm5538	3.3006	0.0332808	0.531043
Ptprs	2.17995	0.0333042	0.531043
Fibp	4.85619	0.0333103	0.531043
Cd68	3.35902	0.0333154	0.531043
Olfr455	3.44717	0.0334008	0.531043
Prpf19	0.54075	0.0334079	0.531043
AI593442	0.286976	0.0334343	0.531043
Cd7	3.2682	0.0334648	0.531043
Tln1	2.92419	0.0334974	0.531043
Uevld	0.429921	0.0335136	0.531043
Ndn	4.62029	0.0335167	0.531043
Tubgcp3	0.463242	0.0335268	0.531043
Tbc1d9	4.55843	0.0336102	0.531043
Olfr643	2.74241	0.0336133	0.531043
Myb	0.368741	0.0336183	0.531043
Ubn1	6.21058	0.0336539	0.531043
Polrmt	0.49147	0.0336732	0.531043
Nol11	0.44576	0.0336763	0.531043
Dact1	3.78459	0.0337617	0.531043
Polr2h	0.396221	0.033783	0.531043
Samd11	3.88785	0.0337902	0.531043
Clec4f	0.408339	0.0338573	0.531043
Gm8898	0.448679	0.0338573	0.531043
Cdh26	2.82161	0.0338847	0.531043
Tacc1	5.17281	0.0338867	0.531043
Naa30	0.500263	0.0339203	0.531043
Ino80c	2.56141	0.0340098	0.531043
Fam60a	0.304243	0.0340189	0.531043
Fgfbp1	4.87399	0.0340342	0.531043
Foxk2	0.486297	0.0340575	0.531043
Vmn2r78	4.5455	0.0340718	0.531043
Ppp1r1b	0.405176	0.0340992	0.531043
Mei4	0.459328	0.0341023	0.531043
Slc48a1	3.61837	0.0341185	0.531043
Chpt1	0.368602	0.0341429	0.531043
Plekhb1	0.390598	0.0341572	0.531043
Avpi1	2.74956	0.0341643	0.531043
Cpeb4	0.31767	0.0341846	0.531043
Sh3gl2	3.3509	0.0341978	0.531043
Aldh1a1	3.52331	0.0342385	0.531043
Asun	0.432246	0.0342446	0.531043
Smarce1	0.304558	0.0342456	0.531043
Dgkh	2.89117	0.0343209	0.531043
Hoxb1	4.06976	0.0343554	0.531043
Meis1	2.85963	0.0343839	0.531043
Rnf111	6.5355	0.034391	0.531043
Murc	3.77448	0.0344113	0.531043
Haus2	0.421224	0.0344124	0.531043
Ctdspl	2.57197	0.0344185	0.531043
Olfr974	0.412044	0.0345344	0.532414
Adcy5	2.48016	0.0346055	0.532995
Top1	0.608429	0.0346747	0.532995
Runx1	7.15812	0.0347082	0.532995
Csf2rb2	0.475319	0.0347143	0.532995
Krtap3-2	0.299635	0.0347163	0.532995
Senp1	0.345889	0.0347346	0.532995
Flcn	0.436231	0.0347895	0.533385
BC147527	0.522384	0.0348404	0.533385
Kcna4	1.92124	0.0348414	0.533385
Eif4a3	0.537312	0.0349268	0.534277
Rxrb	4.36138	0.0349542	0.534281
Inpp5d	4.04559	0.0349919	0.534299
Gm13272	0.446718	0.0350132	0.534299
Fitm2	3.43101	0.03506	0.534299
Sh2d4a	1.78314	0.0350641	0.534299
Zfp300	3.47924	0.0352288	0.535737
Cdip1	4.87786	0.0352562	0.535737
4930578C19Rik	0.291818	0.0352603	0.535737
Zfp385b	0.566894	0.0352674	0.535737
Rprd1a	2.40027	0.0353802	0.536138
Tigd5	3.35355	0.0353884	0.536138
Igsf11	5.26397	0.035424	0.536138
Them7	0.399319	0.035424	0.536138
Fbxo38	2.71535	0.0354301	0.536138
Tmprss2	2.66403	0.0355124	0.536685
Usp9x	3.93961	0.035547	0.536685
Eras	4.56102	0.035548	0.536685
Glyat	3.83809	0.0356049	0.537132
Cfi	0.398591	0.0357513	0.53766
Cwc15	0.444586	0.0357513	0.53766
Serpina6	0.424662	0.0357717	0.53766
Atp5j2	0.462646	0.035791	0.53766
Kat8	0.470463	0.0358174	0.53766
Afmid	0.441167	0.0358255	0.53766
Vmn1r116	3.64787	0.0359038	0.53766
Zfp473	3.90844	0.035914	0.53766
Prrg4	3.22149	0.035916	0.53766
Olfr523	0.447856	0.0359425	0.53766
Zbtb25	4.06663	0.0359536	0.53766
Gnpnat1	0.465888	0.0359679	0.53766
Osbp	0.475319	0.0360268	0.538132
Txnl4b	0.473552	0.0360553	0.538149
Gm5622	0.449709	0.0361133	0.538605
Prame	0.455318	0.0361549	0.538818
Timeless	0.534858	0.0361885	0.53891
Sgms2	3.3045	0.0362393	0.539085
Shcbp1	3.24561	0.0363318	0.539085
Gtf2e2	0.433898	0.0363359	0.539085
L3mbtl4	3.09497	0.0363583	0.539085
Sp1	2.04123	0.0363644	0.539085
Pabpc6	0.360852	0.0364508	0.539085
Pde1b	0.405039	0.0364508	0.539085
Gm11127	2.07462	0.036462	0.539085
Ran	0.475319	0.0364762	0.539085
Wbscr22	0.395805	0.0365118	0.539085
E4f1	4.44845	0.0365199	0.539085
Ttc34	4.64201	0.0365291	0.539085
Prl	3.6758	0.0365596	0.53913
Apbb1	0.445355	0.0366429	0.539641
Pum2	3.23682	0.036649	0.539641
Gpr157	7.79849	0.0366806	0.539701
Anapc11	0.496497	0.0367609	0.540478
Lbh	3.22282	0.0368676	0.541388
Vbp1	0.581452	0.0368778	0.541388
Pus10	2.39302	0.03695	0.542043
1700012B09Rik	0.419653	0.0369866	0.542176
Klhl24	0.324281	0.0370516	0.542725
Man2a2	2.54326	0.0371126	0.54281
Mdh1	1.98342	0.0371126	0.54281
Cdc6	0.47404	0.0371858	0.543304
Fryl	3.60701	0.0372285	0.543304
Adam7	4.7654	0.037259	0.543304
Olfr107	0.379435	0.0372662	0.543304
Zfp414	2.42908	0.0372845	0.543304
Crispld1	2.64311	0.0373566	0.543916
Cd59b	2.33396	0.0374441	0.543916
Bin1	3.37326	0.0374593	0.543916
Lars2	1.57535	0.0374786	0.543916
Tpr	0.52122	0.0374908	0.543916
Tmprss3	0.449806	0.037559	0.543916
Ly6g6f	4.60733	0.0376525	0.543916
Kcnd2	3.12804	0.0376698	0.543916
Cdc20	0.443562	0.0376739	0.543916
Ccdc183	0.465553	0.0376769	0.543916
Hspa8	0.371135	0.0376861	0.543916
Olfr113	2.79957	0.0377521	0.543916
Gcgr	0.449235	0.0377532	0.543916
Arid4a	0.345998	0.0377776	0.543916
Suv39h2	3.85374	0.0378274	0.543916
Cfap126	3.18229	0.0378935	0.543916
Olfr824	2.31567	0.0378985	0.543916
Lrr1	0.477235	0.0379087	0.543916
Bhlhe41	0.556891	0.0379229	0.543916
Epgn	0.372902	0.0379362	0.543916
Fam171a2	4.09655	0.0379534	0.543916
Olfr1299	1.91393	0.0379768	0.543916
Ppp1r3e	3.68017	0.0379829	0.543916
Rnf215	2.49673	0.03799	0.543916
Pcdha6	1.81903	0.0380185	0.543927
Prtg	3.78702	0.0380602	0.544107
Pou4f1	3.09197	0.0381131	0.544107
Fam204a	0.401832	0.0381141	0.544107
Mrpl12	0.421224	0.038169	0.544177
Tuba3b	0.510513	0.0382493	0.544177
Ppp4c	0.515199	0.0382859	0.544177
Pla2g7	1.89554	0.0383449	0.544177
Tyrobp	0.358597	0.0383876	0.544177
Omg	0.414637	0.0384059	0.544177
Cyp3a16	0.408274	0.0384191	0.544177
Dlst	0.461603	0.0385004	0.544177
Psmd7	0.490761	0.0385268	0.544177
Cyp21a1	0.512565	0.038534	0.544177
Rps14	0.481319	0.038534	0.544177
Cdk2	2.80423	0.0385878	0.544177
Zbtb43	3.55342	0.0385899	0.544177
Epha10	4.59945	0.0386011	0.544177
Myo15	3.35104	0.0386092	0.544177
Ifih1	4.01146	0.0386122	0.544177
Fam162b	2.65771	0.0386377	0.544177
Gm3701	0.457384	0.0386865	0.544177
H2-Ob	2.80473	0.0386946	0.544177
Prss3	0.488124	0.0387505	0.544177
Methig1	4.14764	0.0387647	0.544177
Gabra3	3.24566	0.0387963	0.544177
6330409D20Rik	2.71079	0.0387973	0.544177
Zfp335	0.537312	0.0388105	0.544177
Galnt7	3.46572	0.0388105	0.544177
Copa	0.541874	0.0388562	0.54443
Adh6a	4.33476	0.0389111	0.544479
Cers4	0.338221	0.0389386	0.544479
Arhgef11	3.74823	0.0389854	0.544479
Dab1	3.391	0.0390016	0.544479
Scgb1b24	0.468393	0.0390077	0.544479
Fam122b	6.55472	0.0390423	0.544479
Olfr319	0.477718	0.0390535	0.544479
Glipr1l2	0.39632	0.0391379	0.544535
Tmprss11c	2.80102	0.0391419	0.544535
Cpq	4.25948	0.0392009	0.544535
Tm4sf5	0.364251	0.0392558	0.544535
Lgr6	1.73595	0.0392822	0.544535
Slc1a1	0.442417	0.0392883	0.544535
Ttc23	3.37858	0.0392985	0.544535
Rev3l	0.461133	0.0393015	0.544535
Tcp1	0.513964	0.0393066	0.544535
Lce1d	0.416943	0.0395649	0.547727
Atxn2l	0.269961	0.0397153	0.549423
Ntf3	4.20787	0.0397468	0.549473
Olfr613	0.467173	0.039817	0.549768
Olfr1337	0.40562	0.0398241	0.549768
Olfr1356	2.4498	0.0399024	0.550133
Acot6	3.3366	0.0399065	0.550133
Dtx4	0.434361	0.0399614	0.550504
Angpt2	3.90875	0.0400325	0.551099
Sulf1	3.363	0.0401139	0.55181
Adam26a	3.76184	0.0401403	0.55181
Polr1b	0.341688	0.0402054	0.552156
Exosc10	0.463149	0.0402216	0.552156
Cda	1.69088	0.0402501	0.552162
Lhfpl2	0.347608	0.0403741	0.553477
Mat2a	0.530369	0.0404921	0.553698
Tmem200c	3.30677	0.0405256	0.553698
Mustn1	0.376094	0.0405734	0.553698
Acap3	4.76223	0.0405805	0.553698
Slc12a1	2.14603	0.0405805	0.553698
Smim18	3.0415	0.0405856	0.553698
Rpsa	0.475319	0.0405907	0.553698
Gnb2l1	0.40782	0.0406273	0.553698
Amy2a4	0.499662	0.0406436	0.553698
Unc79	2.9568	0.0406964	0.554035
Glt1d1	3.40169	0.0407381	0.554157
Olfr716	2.41698	0.0407778	0.554157
Kpnb1	0.475319	0.04079	0.554157
Mlx	0.459074	0.0408774	0.554962
Myeov2	2.3486	0.0409272	0.555255
Chd4	0.477235	0.0409953	0.555796
Rbm17	0.378421	0.0410807	0.556165
Cbx3	0.601957	0.041096	0.556165
Spns2	3.58339	0.0411122	0.556165
Olfr513	3.37861	0.0411356	0.556165
Svs6	0.558986	0.0412231	0.556445
Ndc1	0.51447	0.0412617	0.556445
Rpl15	0.469813	0.041342	0.556445
Zfp711	3.53582	0.041342	0.556445
Ctsg	4.61829	0.0413918	0.556445
Cct4	0.387716	0.0414142	0.556445
Opn3	0.448847	0.0414274	0.556445
Ubxn7	0.604335	0.0414498	0.556445
Vmn1r221	0.639762	0.0414915	0.556445
Mthfsd	2.93851	0.0415057	0.556445
Slc36a2	4.24217	0.0415189	0.556445
E330021D16Rik	4.11299	0.0415443	0.556445
Tcf7	2.63908	0.0415626	0.556445
Barx2	3.70154	0.0416002	0.556445
Cnksr1	4.75651	0.0416297	0.556445
Dync1i2	0.464175	0.0416572	0.556445
Gm166	3.21467	0.0416684	0.556445
Ccl7	0.317469	0.0416684	0.556445
Slc7a11	0.390196	0.0416938	0.556445
Igdcc4	0.509372	0.0417436	0.556558
Rab5b	3.16663	0.0417588	0.556558
Ptpro	2.51032	0.0420476	0.559473
Adipor2	4.44399	0.0420628	0.559473
Ykt6	0.475319	0.0420628	0.559473
Smim3	0.422384	0.0421675	0.560486
Zmat1	4.68701	0.0422519	0.560833
Pot1a	0.527209	0.0423211	0.560833
Lrrc8d	0.442098	0.0423577	0.560833
Eif2s2	0.352719	0.0423648	0.560833
Dclre1b	0.437413	0.0423932	0.560833
Hpn	2.11458	0.0424014	0.560833
Phldb3	0.466431	0.0424044	0.560833
Med8	0.473717	0.042439	0.560833
Smtnl1	3.28408	0.0424502	0.560833
Ezh2	3.12548	0.0425173	0.561342
Gm4297	0.456687	0.0426017	0.561648
Bcl2l2	3.89332	0.042623	0.561648
Ufl1	3.42219	0.0426261	0.561648
Sort1	0.455565	0.0426606	0.561727
Fam3b	0.688891	0.0427674	0.56228
Cnnm3	2.59029	0.0427999	0.56228
Mbip	0.615011	0.0428172	0.56228
Pgm2l1	1.7106	0.042866	0.56228
Kank3	0.556681	0.042868	0.56228
Pea15a	0.507779	0.0428741	0.56228
9430069I07Rik	3.46155	0.0429412	0.562435
Pdk1	2.13943	0.0429606	0.562435
Dram2	0.470739	0.0429717	0.562435
Calu	3.5249	0.0430033	0.562473
Vmn1r126	0.498245	0.0431629	0.564064
Sirt1	3.05166	0.0431822	0.564064
Gcdh	3.37553	0.0432147	0.564114
Hist1h2an	0.532916	0.0432727	0.564496
Taar7e	4.30619	0.0433581	0.565007
Wasl	2.29458	0.0433693	0.565007
Hist1h3g	0.537312	0.0434089	0.565149
Rasa3	2.77031	0.0435106	0.566098
Tas2r144	2.56771	0.0436102	0.567019
Ptchd1	2.81149	0.0437281	0.568177
Ice1	0.384486	0.0437739	0.568396
Srp72	2.06312	0.0439111	0.569203
Rxrg	3.68388	0.0439233	0.569203
Csnk1e	2.50999	0.0439315	0.569203
Pno1	0.560694	0.0439518	0.569203
Eprs	0.342098	0.0440311	0.569855
Trim28	0.555477	0.0441002	0.570039
Usp4	2.99112	0.0441033	0.570039
Zfp710	0.430314	0.0441541	0.570294
Thsd7b	1.90557	0.0442151	0.570294
1700067K01Rik	2.67721	0.0442172	0.570294
Urb2	0.630531	0.0442466	0.570294
Clca2	2.23941	0.0443198	0.570294
Lrrc47	2.86595	0.0443198	0.570294
Eif4e	0.52098	0.0443259	0.570294
Klc4	2.49908	0.044389	0.570732
Higd1a	0.462751	0.0444906	0.571666
Cdk18	4.25191	0.0445547	0.571669
Mmp21	3.52754	0.0445781	0.571669
Nrxn1	3.27914	0.0445781	0.571669
Thoc6	0.452814	0.0446665	0.57243
Cldn6	0.500287	0.0447133	0.57244
Zfp12	0.537312	0.0447255	0.57244
Vmn1r27	1.05467	0.0448129	0.573186
Glrb	4.05401	0.0448505	0.573294
Pcdhga10	2.70134	0.0449166	0.573537
Pou2af1	2.66855	0.0449278	0.573537
Pacrg	1.648	0.0449685	0.573684
Ccar1	0.373136	0.044998	0.573688
A2m	0.488249	0.0450722	0.574262
Ube3b	2.45566	0.0451098	0.574369
Creg1	4.18839	0.045182	0.574622
Rnf169	0.346487	0.0451881	0.574622
Map6d1	3.6664	0.0452399	0.57491
Tomm5	0.563139	0.0453426	0.575338
Cry2	2.9619	0.0453782	0.575338
Mphosph9	4.77987	0.0453955	0.575338
Itgav	2.0603	0.0454036	0.575338
Olfr695	0.457993	0.0454199	0.575338
Olfr1154	2.19172	0.0455002	0.575691
Omp	1.81728	0.0455063	0.575691
Serpina1d	0.346707	0.0455815	0.576272
Pstpip2	0.55223	0.0456486	0.576323
Park2	3.9014	0.0456598	0.576323
Tmem178b	0.565533	0.0457076	0.576323
Papola	3.56238	0.0457239	0.576323
Slfn2	0.388712	0.045732	0.576323
Ufd1l	0.39762	0.0457635	0.576351
Pcdhb9	0.384406	0.0458937	0.576493
Gm5591	0.499028	0.0459506	0.576493
S1pr1	3.21851	0.0459872	0.576493
H2-M10.4	0.259724	0.0460055	0.576493
Gm5483	2.72343	0.0460807	0.576493
Chmp2b	5.73098	0.0460878	0.576493
Olfr665	4.77653	0.0461011	0.576493
Vmn1r107	0.541874	0.0461031	0.576493
Adal	2.62265	0.0461092	0.576493
Nol4l	0.487334	0.0461112	0.576493
Slc6a19	3.07493	0.0461122	0.576493
Sp110	0.57562	0.0461265	0.576493
Dpp8	0.420763	0.0461631	0.576584
Fpgs	0.44238	0.0462617	0.576783
Polr2i	0.451041	0.0462841	0.576783
Tsn	2.03777	0.0462963	0.576783
Evi2a	0.405955	0.0462963	0.576783
Sv2b	3.45039	0.0463786	0.577443
Ccdc68	2.37547	0.0464101	0.57747
Eqtn	0.542411	0.046462	0.577536
Cdkl2	1.72427	0.0464742	0.577536
Dock6	0.346703	0.0466429	0.578635
Cyp4a12a	0.461222	0.0466684	0.578635
Scara5	3.10364	0.0467111	0.578635
Hhla1	3.05577	0.0467599	0.578635
Nepn	3.89639	0.0467629	0.578635
Vmn1r179	2.87271	0.0467924	0.578635
Rab32	0.706832	0.0468168	0.578635
Zfp575	2.71908	0.0468198	0.578635
Cntn4	0.387741	0.0468707	0.578635
Actr3b	0.497123	0.0469185	0.578635
Jak2	0.537312	0.0469347	0.578635
Mab21l3	0.636942	0.0469459	0.578635
Rps6	0.475319	0.04695	0.578635
Olfr1328	1.72492	0.0469744	0.578635
Cct2	0.379115	0.0470496	0.579112
Gm2927	0.431369	0.047072	0.579112
Vmn2r116	0.427179	0.0471543	0.579762
Ly6g6d	0.439862	0.0472041	0.580012
Cyp20a1	4.14828	0.0472479	0.580012
5430435G22Rik	3.19732	0.0472631	0.580012
Flt3	0.674018	0.0473109	0.580172
Aldh7a1	0.297354	0.0473932	0.580172
Phospho1	2.15852	0.0474197	0.580172
Sim2	2.27411	0.047437	0.580172
Pcbp2	2.15415	0.0474929	0.580172
Ifitm1	0.402283	0.0475264	0.580172
Trim32	0.508311	0.0475712	0.580172
Zfp235	4.46671	0.0475732	0.580172
D15Ertd621e	0.434327	0.0475874	0.580172
Lcn6	1.46295	0.0476403	0.580172
Cep350	0.56966	0.0477155	0.580172
Myh1	2.08962	0.0477227	0.580172
Ankrd66	0.455502	0.0477267	0.580172
Iqcf3	3.81014	0.0477359	0.580172
Brix1	0.432418	0.0477948	0.580172
Marcksl1	0.408683	0.0478294	0.580172
Terf2	0.361026	0.0478884	0.580172
Ccnj	0.351711	0.0479006	0.580172
Tmprss9	0.491536	0.0479067	0.580172
Thbs2	3.85941	0.0479107	0.580172
Plac8l1	3.10387	0.047925	0.580172
Armcx6	0.314284	0.047925	0.580172
Arsg	0.373622	0.0479646	0.580295
Olfr1346	4.92782	0.0480561	0.580583
Adam5	2.35997	0.0481242	0.580583
Rps15	0.550232	0.0481639	0.580583
Zfp608	6.39284	0.0481944	0.580583
Emc9	2.43494	0.0482757	0.580583
Olfr808	2.26573	0.0482849	0.580583
Phkg2	2.35279	0.0483072	0.580583
Hacl1	0.490816	0.0483113	0.580583
Gm13277	0.281183	0.0483489	0.580583
Cd200r4	0.479724	0.048412	0.580583
Itsn2	0.487779	0.0484262	0.580583
Rhoh	1.18885	0.0484262	0.580583
Gbp9	0.347036	0.048473	0.580583
Vps72	3.19447	0.0485207	0.580583
Pspc1	0.401125	0.0485614	0.580583
Tas2r113	3.25124	0.0485899	0.580583
Slc12a5	3.89597	0.0485919	0.580583
Zfp280b	4.60673	0.0485929	0.580583
Gpr176	3.85374	0.0486112	0.580583
Trpc7	2.62466	0.0486183	0.580583
Ptpn4	4.41941	0.0486265	0.580583
Aars	0.382277	0.0486377	0.580583
Gnas	0.292912	0.0486844	0.580788
Ing5	2.18998	0.0487546	0.581273
Cdsn	0.372879	0.0487922	0.581369
Pigh	0.412342	0.0488593	0.581816
Tmem194	0.435782	0.0489264	0.582224
Dhdds	0.50007	0.0489538	0.582224
Gadl1	0.512885	0.0489823	0.582224
Bub1b	0.390321	0.0490362	0.582426
Krt20	0.432722	0.0490586	0.582426
Pga5	2.03674	0.0491755	0.583462
Fam110b	0.428748	0.0492344	0.58381
Fbxo30	2.49546	0.0492721	0.583887
Dazap1	0.595207	0.0493259	0.583887
Zfp106	0.408838	0.04933	0.583887
Urb1	0.454321	0.0494195	0.584594
Bgn	4.16395	0.0495242	0.584628
Fbxl2	5.40838	0.0495527	0.584628
Pcdh1	3.10337	0.0495567	0.584628
Slc5a8	0.662517	0.0495699	0.584628
Acads	0.590033	0.049571	0.584628
Ndst2	0.600348	0.0496452	0.584838
Utp14b	2.71026	0.0496482	0.584838
Rnase6	0.398091	0.0496879	0.584955
Gpcpd1	0.427345	0.0497621	0.585475
Rab3d	0.572418	0.0497916	0.585475
Ar	0.525203	0.0498638	0.58559
Rbm12b1	2.42194	0.0498902	0.58559
Lrguk	2.36708	0.0499176	0.58559
Tmed1	3.10172	0.0499451	0.58559
Lcn5	0.54417	0.0499502	0.58559
Cc2d1a	0.425809	0.0502145	0.588304
Acnat2	5.53443	0.0502999	0.588304
Olfr1157	0.376906	0.050305	0.588304
Sec14l2	0.852146	0.0503365	0.588304
Htr3b	2.4354	0.0503782	0.588304
4930539E08Rik	3.0029	0.0503813	0.588304
Rnaset2b	2.2276	0.0503996	0.588304
Brsk2	0.299862	0.0504209	0.588304
Gabrp	1.2318	0.0505043	0.588484
Timm21	0.474524	0.0505419	0.588484
Ankrd22	2.36254	0.0505531	0.588484
Lipi	0.475319	0.050612	0.588484
Fam171a1	0.454211	0.0507066	0.588484
Aqp6	0.6666	0.0507218	0.588484
Olfr890	0.418547	0.0507676	0.588484
Ahnak	1.86191	0.0507869	0.588484
Slc9c1	0.561619	0.0508499	0.588484
Paics	0.376534	0.0508632	0.588484
1110017D15Rik	3.82592	0.0508764	0.588484
Ghitm	3.10695	0.0508987	0.588484
Col9a2	1.95684	0.0509262	0.588484
Rhobtb2	0.463431	0.0509669	0.588484
Dusp27	2.48916	0.0509689	0.588484
Crlf2	0.517857	0.0510116	0.588484
Prr5	2.04133	0.0510512	0.588484
Itsn1	3.65192	0.0510584	0.588484
Recql4	0.375524	0.0510929	0.588484
Vps37a	2.3041	0.0511	0.588484
Arv1	2.15381	0.0511224	0.588484
Fam26e	5.61722	0.0511224	0.588484
Gtf2ird2	2.47345	0.0511244	0.588484
Nrip2	0.449483	0.0511854	0.588842
Nusap1	0.502895	0.0512708	0.589439
Rspo2	0.286037	0.0512973	0.589439
Vmn1r13	3.96472	0.0513603	0.589819
4930503B20Rik	0.478157	0.0514203	0.590163
Srebf2	2.65022	0.0514955	0.590682
Terf2ip	3.45281	0.0515779	0.590896
Clec3b	0.54465	0.0515911	0.590896
Srsf5	0.472656	0.0516043	0.590896
Lyrm5	3.09651	0.0516643	0.591239
Ppif	0.501318	0.0517009	0.591261
Specc1l	1.80756	0.0517263	0.591261
Pax5	0.436382	0.0518117	0.591587
Ptms	0.381014	0.0518249	0.591587
Cbl	3.77384	0.0518707	0.591587
Dyrk3	1.24499	0.0518788	0.591587
Aicda	0.359936	0.0519052	0.591587
Gjb3	0.532673	0.0519429	0.59162
Pcdhga12	2.79331	0.0519683	0.59162
Gsx2	4.67052	0.052075	0.591898
Ptpn11	0.707547	0.0521198	0.591898
1700019B03Rik	0.536672	0.0521238	0.591898
Ptger1	0.624212	0.0521259	0.591898
Rpl30	0.450548	0.0521431	0.591898
Tnfrsf21	4.33056	0.0522418	0.592396
Umps	0.389428	0.0522641	0.592396
Lcn8	1.42548	0.0522773	0.592396
Pcdha9	2.8581	0.0523272	0.592619
Ndufaf6	3.47088	0.0523709	0.592773
Olfr1502	0.767602	0.0524797	0.593349
Zwint	0.676978	0.052498	0.593349
Sepn1	3.60735	0.0525122	0.593349
Utp11l	0.487932	0.0525895	0.5936
Gm10662	0.559356	0.0526108	0.5936
Birc5	0.526168	0.0526464	0.5936
Omt2a	0.44224	0.0527643	0.5936
Coa3	1.94782	0.0527806	0.5936
Dmkn	2.87448	0.0528274	0.5936
Mrpl20	0.448124	0.0528711	0.5936
Pde6g	3.25377	0.0528721	0.5936
Gm9994	3.91348	0.0528863	0.5936
Slc25a46	0.478671	0.0528863	0.5936
4930402H24Rik	3.6491	0.0528945	0.5936
Rrm2b	0.48485	0.0528965	0.5936
Akr1c12	0.408911	0.0530744	0.594041
Grb2	0.491411	0.0531049	0.594041
Zfp212	0.439785	0.0531049	0.594041
Gid8	0.53255	0.053107	0.594041
Rbm45	2.83936	0.0531263	0.594041
Tnpo1	3.55179	0.0531781	0.594041
Nup85	0.475319	0.0531812	0.594041
1600014C10Rik	3.95178	0.0532076	0.594041
Olfr1247	3.06906	0.0532076	0.594041
Pold3	0.376119	0.0532574	0.59426
Kcna1	2.5348	0.0533133	0.59434
Spg7	0.375153	0.0533296	0.59434
Sox30	2.362	0.0535045	0.59434
Adgrg3	1.53177	0.0535248	0.59434
Gja3	2.2707	0.0535411	0.59434
Trim2	2.13522	0.0535543	0.59434
Vps29	0.489964	0.0535563	0.59434
Gmcl1l	0.39911	0.0535797	0.59434
Oxsr1	0.414108	0.0535797	0.59434
Palb2	0.446015	0.0536112	0.59434
Bcl10	0.508611	0.0536682	0.59434
Gtpbp4	0.36321	0.0536702	0.59434
Gas8	2.44373	0.0537353	0.59434
Gm5891	0.505951	0.0537617	0.59434
Pdp2	0.313055	0.0537881	0.59434
Lrg1	0.630244	0.0537891	0.59434
Ces1a	1.66981	0.0537932	0.59434
Tmbim6	3.1013	0.0538085	0.59434
Mxd1	1.95453	0.0538491	0.594456
Cpsf6	0.574096	0.0540077	0.595872
Mras	0.458425	0.0541074	0.596637
Mrps2	3.57328	0.0542721	0.598118
Mios	0.450548	0.0543381	0.598511
2810004N23Rik	0.575962	0.0544764	0.599363
Tnnc1	5.88989	0.0544835	0.599363
Gm6537	3.59782	0.0545069	0.599363
Ccnt2	2.49647	0.0546076	0.600134
Gm10922	0.464175	0.0546625	0.600346
Hps1	4.07314	0.0546879	0.600346
Slco1a5	5.56821	0.054754	0.600651
Cyp51	0.35931	0.0548211	0.600651
Eng	0.316623	0.0548912	0.600651
Caprin1	0.428838	0.0549319	0.600651
Ccdc146	2.97334	0.0549431	0.600651
Mmachc	1.80304	0.0549878	0.600651
Sae1	0.546886	0.05506	0.600651
Ccnb1	0.576365	0.0550773	0.600651
Col5a2	2.27679	0.0551108	0.600651
Chadl	0.373707	0.0551352	0.600651
Uba1	0.411539	0.0551352	0.600651
Nyap2	5.29444	0.055184	0.600651
Olfr403	0.456738	0.0552277	0.600651
Gpd2	5.04224	0.0552481	0.600651
Mfrp	0.487779	0.0552511	0.600651
Rps21	0.46803	0.0552532	0.600651
Greb1l	2.69306	0.0552654	0.600651
Adssl1	0.375523	0.0552826	0.600651
Olfr1500	3.38167	0.0553009	0.600651
Zwilch	0.354344	0.0553264	0.600651
Myl2	0.489872	0.0554504	0.600821
Ilk	3.09657	0.0555094	0.600821
Ltk	2.82109	0.0555571	0.600821
Apoc4	0.592711	0.0555582	0.600821
Rasa4	2.38525	0.0556059	0.600821
H2afj	0.537312	0.0556141	0.600821
Tmco3	1.85936	0.0556232	0.600821
Ceacam16	0.29975	0.0556425	0.600821
Cln8	3.36323	0.0556791	0.600821
Ndst3	0.62415	0.0556924	0.600821
Polr2a	0.323093	0.055734	0.600821
3110043O21Rik	4.60332	0.0557371	0.600821
Rrp12	0.355575	0.0557452	0.600821
Amd2	0.475319	0.0558194	0.600821
Slc39a9	2.74027	0.0558235	0.600821
Obox5	0.797016	0.0558306	0.600821
Fndc8	4.52216	0.0558906	0.601137
Cdkl5	1.96591	0.0559699	0.601661
Tbata	0.555515	0.0560878	0.602026
Pnmal2	0.502695	0.0561102	0.602026
Olfr133	0.567742	0.0561112	0.602026
Gls	0.459569	0.0561783	0.602026
L3hypdh	2.40292	0.056281	0.602026
Casr	0.737679	0.056283	0.602026
Zw10	0.516731	0.0563522	0.602026
Hemgn	0.360978	0.0563664	0.602026
Crisp1	3.83559	0.056402	0.602026
Olfr850	0.506498	0.056405	0.602026
Mcm10	0.580623	0.0564091	0.602026
Siglecg	0.422308	0.0564244	0.602026
Tom1	3.81372	0.0564721	0.602026
Gnb4	1.40482	0.0564874	0.602026
Ncapg2	0.800829	0.0564884	0.602026
Klf13	3.42219	0.0564935	0.602026
Yif1a	0.478062	0.0566277	0.602174
Trappc11	0.459613	0.056649	0.602174
Mum1	0.439776	0.0566694	0.602174
Lmnb2	0.475319	0.0566948	0.602174
Rab28	4.30445	0.0567395	0.602174
Pls3	2.62676	0.0567629	0.602174
Slc22a18	1.88456	0.0568585	0.602174
Lime1	0.570619	0.0568595	0.602174
Abi3bp	0.459271	0.0569012	0.602174
Ctrl	0.425964	0.0569337	0.602174
Mgst1	0.508349	0.0569693	0.602174
Defa20	3.04836	0.0569734	0.602174
Tmem2	0.479492	0.0569784	0.602174
Flt1	0.501836	0.0570049	0.602174
Zyg11b	3.37328	0.0570049	0.602174
BC022687	0.376652	0.0570272	0.602174
Polr3gl	0.616251	0.0570364	0.602174
Cacna1e	3.77474	0.0570771	0.602174
Prkab1	3.09493	0.057132	0.602174
Rbm25	0.446609	0.0571452	0.602174
Gm5935	0.443562	0.0571503	0.602174
Apcdd1	4.18191	0.0572875	0.602174
Foxl2	4.74633	0.0572967	0.602174
Rpl17	0.475319	0.0573028	0.602174
Prox1	0.512868	0.0574115	0.602174
Medag	3.68409	0.0574197	0.602174
Crbn	0.4775	0.057439	0.602174
Actl7b	2.52297	0.0574461	0.602174
Csgalnact1	1.84974	0.0574868	0.602174
Ube2u	2.94512	0.0574908	0.602174
Klk6	0.496659	0.0575071	0.602174
Olfr191	0.478687	0.0575834	0.602174
Etnk2	0.4831	0.0576301	0.602174
Fam222a	2.91636	0.057684	0.602174
Hist1h3b	0.48512	0.057685	0.602174
Ing4	0.474446	0.0577033	0.602174
Trh	3.29963	0.0577145	0.602174
Ppp1r26	0.436051	0.0577491	0.602174
Gsdmd	2.17776	0.0578121	0.602174
Slc25a2	3.05921	0.0578213	0.602174
Ankmy1	3.18241	0.0578406	0.602174
Tmeff2	0.610615	0.0578599	0.602174
Magoh	0.503968	0.0578691	0.602174
Cdh3	3.12713	0.0579331	0.602174
N4bp1	4.64814	0.0579626	0.602174
Myf6	3.24615	0.0579809	0.602174
Abhd12	3.63115	0.0579961	0.602174
Anp32e	0.601118	0.0580012	0.602174
Nps	3.69919	0.0580073	0.602174
Mpv17l	3.35763	0.0581039	0.602645
Lacc1	2.69878	0.0581273	0.602645
Sox4	2.1498	0.0581446	0.602645
4932438A13Rik	2.64729	0.0582147	0.602668
Bco1	3.123	0.0582401	0.602668
Map3k15	0.520254	0.0583113	0.602668
Nap1l3	5.3383	0.0583245	0.602668
Il31ra	4.83892	0.0583306	0.602668
Krt86	3.23109	0.0583306	0.602668
Blk	0.667951	0.0584313	0.603061
Vmn1r137	2.9321	0.0584628	0.603061
4931429L15Rik	2.50287	0.0584831	0.603061
Sytl5	3.13231	0.0584913	0.603061
Tmem196	0.47683	0.0585258	0.603101
a	2.897	0.0586153	0.603653
H2afb3	1.51571	0.0586407	0.603653
Vmn2r103	0.368769	0.0587983	0.603898
Oxt	3.60928	0.0588095	0.603898
Brd8	5.09957	0.0588268	0.603898
Mospd1	3.04394	0.0588512	0.603898
Olfr1359	0.502504	0.0588756	0.603898
Cdk13	3.06622	0.0588806	0.603898
Dppa5a	0.476346	0.058904	0.603898
P4ha3	3.78979	0.0589101	0.603898
Olfr1462	4.07867	0.0590006	0.60451
Tnfsfm13	0.594029	0.0592009	0.605846
Scgb1b3	0.528664	0.059208	0.605846
Dnajc18	3.53865	0.0592609	0.605846
L3mbtl2	2.9236	0.0592771	0.605846
Prkacb	0.489922	0.0593066	0.605846
Ndufab1	0.555242	0.0593158	0.605846
1700013H16Rik	0.384516	0.0593747	0.606124
4933427G17Rik	0.882081	0.0594744	0.606124
Osbpl5	3.35335	0.0595333	0.606124
Ankrd40	2.56232	0.0595496	0.606124
Zmym6	0.638549	0.0595567	0.606124
Rpap1	0.447542	0.059633	0.606124
Mettl22	2.64424	0.0596818	0.606124
Fam104a	0.571191	0.0597092	0.606124
Map3k7cl	2.10416	0.0597346	0.606124
Atf7ip	0.415791	0.0597367	0.606124
Mast4	2.81334	0.0597407	0.606124
Tomm20	0.46362	0.0597519	0.606124
Frat2	0.515233	0.0597692	0.606124
Chrnd	5.88402	0.0597743	0.606124
Psg19	0.468289	0.0598851	0.606935
Epb4.1l1	3.88628	0.0599278	0.606935
Asb15	0.527325	0.0599624	0.606935
Mrps12	0.435202	0.0600163	0.606935
Oas1e	2.65785	0.06006	0.606935
Zswim8	3.21931	0.0601342	0.606935
Ywhah	0.375809	0.0601698	0.606935
Uts2	1.8799	0.0602084	0.606935
Psma7	0.541874	0.0602115	0.606935
Bag3	4.50997	0.0602247	0.606935
Dcpp2	4.27622	0.0602684	0.606935
Hesx1	4.18057	0.0603121	0.606935
Allc	2.58048	0.0603253	0.606935
Gm13251	0.42495	0.0603701	0.606935
Olfr1014	3.11146	0.0603884	0.606935
Aldh3a2	2.56621	0.0604158	0.606935
Xlr4b	3.94044	0.0604321	0.606935
Pax8	2.62385	0.0604433	0.606935
Pik3r1	2.19443	0.0604463	0.606935
Dnmt3b	0.525657	0.060486	0.606935
9130011E15Rik	0.833831	0.0605022	0.606935
Naif1	2.89035	0.0605449	0.607054
Polr2j	0.385288	0.0605978	0.607088
Zdhhc21	0.622167	0.06061	0.607088
Kiss1	1.91166	0.0606791	0.607325
Stam2	3.19265	0.0607442	0.607325
Olfr1178	5.56361	0.0607584	0.607325
Srsf7	0.374565	0.0608011	0.607325
Amdhd1	3.47564	0.0608428	0.607325
Acsl6	2.92664	0.0608489	0.607325
Etf1	0.372855	0.0608764	0.607325
Agtr1a	0.615163	0.060914	0.607325
Gabarap	0.487298	0.0609231	0.607325
Esp31	0.762118	0.0609425	0.607325
Hk2	4.85508	0.0609974	0.607565
Bahd1	3.38982	0.0611865	0.608847
Med22	0.485435	0.0611966	0.608847
Ulk4	0.455157	0.061219	0.608847
Gphn	0.429236	0.0612963	0.608984
Eif3g	3.16864	0.0613512	0.608984
Ccdc157	2.2903	0.0613542	0.608984
1700066B19Rik	2.82946	0.0613756	0.608984
Prkce	4.7827	0.0614193	0.608984
Elp4	4.04688	0.0614345	0.608984
Zfand5	4.45252	0.0614579	0.608984
Zfp180	0.561724	0.0615128	0.608984
Ept1	1.89895	0.061527	0.608984
Tmem62	0.509958	0.0615423	0.608984
Krtap19-3	0.615006	0.0617009	0.610241
Acan	4.50191	0.0617314	0.610241
Tlx1	0.45117	0.0617751	0.610367
Fam107a	1.77434	0.0618564	0.610651
Cyp7a1	1.88414	0.0619113	0.610651
Cox5b	0.380815	0.0619144	0.610651
Zswim3	1.86366	0.0619469	0.610651
Wdr43	0.523023	0.0619591	0.610651
A3galt2	2.49667	0.0621116	0.611446
Olfr575	2.99683	0.0621208	0.611446
Vmo1	3.61236	0.062133	0.611446
[truncated: 17,673 more rows]
